# Supplementary material for: Paratransgenic manipulation of a tsetse microRNA alters the physiological homeostasis of the fly’s midgut environment
Source: PLoS Pathog. 2021 Jun 9;17(6):e1009475. doi: 10.1371/journal.ppat.1009475 (PMC8216540; doi:10.1371/journal.ppat.1009475)
Supplement: S1 Dataset — (XLSX) [file ppat.1009475.s003.xlsx]

## Sheet: GO enrichment summary_cardia
DE	GO category	ID	Name	Bgd count	Result count	Result gene list	Pct of bgd	Fold enrichment	Odds ratio	P-value	Benjamini	Bonferroni	LOG10(p-value)(-1)	LOG10(Bonferroni)(-1)
Downregulated	Biological Process	GO:0046085	adenosine metabolic process	4	3	GMOY012372,GMOY012373,GMOY012375,	75	57.8	234.47	8.42706e-06	0.00109816	0.00282307	5.07432	2.54928
Downregulated	Biological Process	GO:0006154	adenosine catabolic process	4	3	GMOY012372,GMOY012373,GMOY012375,	75	57.8	234.47	8.42706e-06	0.00109816	0.00282307	5.07432	2.54928
Downregulated	Biological Process	GO:0019439	aromatic compound catabolic process	84	8	GMOY003214,GMOY007814,GMOY012088,GMOY012312,GMOY012313,GMOY012372,GMOY012373,GMOY012375,	9.5	7.34	8.55	1.20065e-05	0.00109816	0.00402219	4.92058	2.39554
Downregulated	Biological Process	GO:0042737	drug catabolic process	13	4	GMOY012088,GMOY012372,GMOY012373,GMOY012375,	30.8	23.71	35.02	1.75483e-05	0.00117574	0.00587869	4.75576	2.23072
Downregulated	Biological Process	GO:0072523	purine-containing compound catabolic process	7	3	GMOY012372,GMOY012373,GMOY012375,	42.9	33.03	58.6	7.16631e-05	0.00271774	0.0240071	4.1447	1.61966
Downregulated	Cellular Comonent	GO:0005576	extracellular region	153	10	GMOY000213,GMOY003469,GMOY003470,GMOY005903,GMOY009788,GMOY012015,GMOY012372,GMOY012373,GMOY012374,GMOY012375,	6.5	5.04	5.74	2.74477e-05	0.00167431	0.00167431	4.56149	2.77616
Downregulated	Cellular Comonent	GO:0016021	integral component of membrane	2510	51	GMOY000312,GMOY000665,GMOY000778,GMOY001224,GMOY001513,GMOY001620,GMOY001659,GMOY001845,GMOY002072,GMOY002158,GMOY002564,GMOY003361,GMOY003641,GMOY003854,GMOY003900,GMOY003987,GMOY004132,GMOY004321,GMOY004557,GMOY004651,GMOY004720,GMOY005191,GMOY005699,GMOY006725,GMOY007129,GMOY007170,GMOY007175,GMOY007343,GMOY007457,GMOY007605,GMOY007649,GMOY007738,GMOY007776,GMOY008579,GMOY008705,GMOY008750,GMO…	2	1.57	2.06	0.000147893	0.00314192	0.00902146	3.83005	2.04472
Downregulated	Cellular Comonent	GO:0031224	intrinsic component of membrane	2514	51	GMOY000312,GMOY000665,GMOY000778,GMOY001224,GMOY001513,GMOY001620,GMOY001659,GMOY001845,GMOY002072,GMOY002158,GMOY002564,GMOY003361,GMOY003641,GMOY003854,GMOY003900,GMOY003987,GMOY004132,GMOY004321,GMOY004557,GMOY004651,GMOY004720,GMOY005191,GMOY005699,GMOY006725,GMOY007129,GMOY007170,GMOY007175,GMOY007343,GMOY007457,GMOY007605,GMOY007649,GMOY007738,GMOY007776,GMOY008579,GMOY008705,GMOY008750,GMO…	2	1.56	2.06	0.000154521	0.00314192	0.00942576	3.81101	2.02568
Downregulated	Cellular Comonent	GO:0016020	membrane	2757	54	GMOY000312,GMOY000665,GMOY000778,GMOY001224,GMOY001513,GMOY001620,GMOY001659,GMOY001845,GMOY002072,GMOY002158,GMOY002564,GMOY003361,GMOY003641,GMOY003854,GMOY003900,GMOY003987,GMOY004132,GMOY004321,GMOY004557,GMOY004651,GMOY004720,GMOY005191,GMOY005699,GMOY006725,GMOY007129,GMOY007170,GMOY007175,GMOY007343,GMOY007457,GMOY007605,GMOY007649,GMOY007738,GMOY007776,GMOY008579,GMOY008705,GMOY008750,GMO…	2	1.51	2	0.000222508	0.00339325	0.013573	3.65265	1.86732
Downregulated	Cellular Comonent	GO:0044425	membrane part	2620	51	GMOY000312,GMOY000665,GMOY000778,GMOY001224,GMOY001513,GMOY001620,GMOY001659,GMOY001845,GMOY002072,GMOY002158,GMOY002564,GMOY003361,GMOY003641,GMOY003854,GMOY003900,GMOY003987,GMOY004132,GMOY004321,GMOY004557,GMOY004651,GMOY004720,GMOY005191,GMOY005699,GMOY006725,GMOY007129,GMOY007170,GMOY007175,GMOY007343,GMOY007457,GMOY007605,GMOY007649,GMOY007738,GMOY007776,GMOY008579,GMOY008705,GMOY008750,GMO…	1.9	1.5	1.94	0.000467629	0.00570508	0.0285254	3.3301	1.54477
Downregulated	Molecular Function	GO:0005506	iron ion binding	89	10	GMOY000398,GMOY001150,GMOY002158,GMOY004338,GMOY005659,GMOY006212,GMOY007129,GMOY009378,GMOY010132,GMOY010636,	11.2	8.66	10.48	1.9446e-07	1.96949e-05	3.83086e-05	6.71117	4.4167
Downregulated	Molecular Function	GO:0020037	heme binding	93	10	GMOY000398,GMOY001150,GMOY002158,GMOY004338,GMOY005659,GMOY006212,GMOY007129,GMOY009378,GMOY010132,GMOY010636,	10.8	8.29	9.97	2.95883e-07	1.96949e-05	5.8289e-05	6.52888	4.23441
Downregulated	Molecular Function	GO:0046906	tetrapyrrole binding	94	10	GMOY000398,GMOY001150,GMOY002158,GMOY004338,GMOY005659,GMOY006212,GMOY007129,GMOY009378,GMOY010132,GMOY010636,	10.6	8.2	9.85	3.27544e-07	1.96949e-05	6.45262e-05	6.48473	4.19026
Downregulated	Molecular Function	GO:0016705	oxidoreductase activity, acting on paired donors, with incorporation or reduction of molecular oxygen	96	10	GMOY000398,GMOY001150,GMOY002158,GMOY004338,GMOY005659,GMOY006212,GMOY007814,GMOY009378,GMOY010132,GMOY010636,	10.4	8.03	9.61	3.99897e-07	1.96949e-05	7.87798e-05	6.39805	4.10359
Downregulated	Molecular Function	GO:0019239	deaminase activity	16	4	GMOY012372,GMOY012373,GMOY012374,GMOY012375,	25	19.27	26.26	4.33443e-05	0.00170777	0.00853883	4.36307	2.0686
Downregulated	Molecular Function	GO:0003824	catalytic activity	2985	59	GMOY000398,GMOY000778,GMOY000825,GMOY000945,GMOY000946,GMOY001150,GMOY001845,GMOY002158,GMOY003214,GMOY003900,GMOY003987,GMOY004338,GMOY004572,GMOY004720,GMOY005309,GMOY005659,GMOY005699,GMOY005996,GMOY006172,GMOY006212,GMOY006282,GMOY006473,GMOY006714,GMOY006725,GMOY006838,GMOY006839,GMOY007036,GMOY007063,GMOY007129,GMOY007343,GMOY007649,GMOY007756,GMOY007814,GMOY008705,GMOY008750,GMOY009284,GMO…	2	1.52	2.13	5.78778e-05	0.00190032	0.0114019	4.23749	1.94302
Downregulated	Molecular Function	GO:0004000	adenosine deaminase activity	7	3	GMOY012372,GMOY012373,GMOY012375,	42.9	33.03	58.6	7.16631e-05	0.00201681	0.0141176	4.1447	1.85024
Downregulated	Molecular Function	GO:0016787	hydrolase activity	1279	32	GMOY000945,GMOY000946,GMOY003214,GMOY003900,GMOY004572,GMOY004720,GMOY005309,GMOY006473,GMOY006714,GMOY006838,GMOY006839,GMOY007063,GMOY007343,GMOY007649,GMOY008705,GMOY009284,GMOY009531,GMOY010103,GMOY010220,GMOY010237,GMOY010937,GMOY011695,GMOY012071,GMOY012089,GMOY012312,GMOY012313,GMOY012360,GMOY012372,GMOY012373,GMOY012374,GMOY012375,GMOY013288,	2.5	1.93	2.33	0.000124497	0.00306574	0.024526	3.90484	1.61037
Downregulated	Molecular Function	GO:0034722	gamma-glutamyl-peptidase activity	2	2	GMOY000945,GMOY000946,	100	77.07	inf	0.000166866	0.00365252	0.0328726	3.77763	1.48317
Upregulated	Biological Process	GO:0006022	aminoglycan metabolic process	52	6	GMOY003840,GMOY006485,GMOY006730,GMOY011054,GMOY011809,GMOY011810,	11.5	14.65	17.92	2.9243e-06	0.000812955	0.000812955	5.53398	3.08993
Upregulated	Biological Process	GO:0006030	chitin metabolic process	46	5	GMOY003840,GMOY006485,GMOY011054,GMOY011809,GMOY011810,	10.9	13.8	16.5	2.79003e-05	0.0026487	0.00775629	4.55439	2.11035
Upregulated	Biological Process	GO:1901071	glucosamine-containing compound metabolic process	48	5	GMOY003840,GMOY006485,GMOY011054,GMOY011809,GMOY011810,	10.4	13.22	15.73	3.44307e-05	0.0026487	0.00957175	4.46305	2.01901
Upregulated	Biological Process	GO:0006040	amino sugar metabolic process	49	5	GMOY003840,GMOY006485,GMOY011054,GMOY011809,GMOY011810,	10.2	12.95	15.37	3.81108e-05	0.0026487	0.0105948	4.41895	1.97491
Upregulated	Cellular Comonent	GO:0005576	extracellular region	153	10	GMOY000225,GMOY003840,GMOY004912,GMOY005298,GMOY005426,GMOY006485,GMOY008959,GMOY011054,GMOY011809,GMOY011810,	6.5	8.3	10.15	2.74628e-07	1.23582e-05	1.23582e-05	6.56126	4.90804
Upregulated	Molecular Function	GO:0008061	chitin binding	53	7	GMOY001043,GMOY003840,GMOY005519,GMOY006485,GMOY011054,GMOY011809,GMOY011810,	13.2	16.77	21.25	1.58904e-07	2.76493e-05	2.76493e-05	6.79886	4.55832
Upregulated	Molecular Function	GO:0016701	oxidoreductase activity, acting on single donors with incorporation of molecular oxygen	9	3	GMOY000554,GMOY006073,GMOY010073,	33.3	42.31	65.83	3.79727e-05	0.00330362	0.00660724	4.42053	2.17998

## Sheet: GO Enrichment summary_midgut
DE	GO category	ID	Name	Bgd count	Result count	Result gene list	Pct of bgd	Fold enrichment	Odds ratio	P-value	Benjamini	Bonferroni	LOG10(p-value)(-1)	LOG10(Bonferroni)(-1)
Downregulated	Biological Process	GO:0042254	ribosome biogenesis	64	13	GMOY000106,GMOY000579,GMOY001130,GMOY001808,GMOY002441,GMOY002550,GMOY004944,GMOY005762,GMOY006435,GMOY008183,GMOY009114,GMOY010147,GMOY010427,	20.3	13.28	18.1	9.31563e-12	4.11751e-09	4.11751e-09	11.0308	8.38537
Downregulated	Biological Process	GO:0016072	rRNA metabolic process	36	6	GMOY000579,GMOY001808,GMOY002441,GMOY002550,GMOY008183,GMOY010147,	16.7	10.9	13.44	1.52501e-05	0.00134811	0.00674055	4.81673	2.1713
Downregulated	Biological Process	GO:0044085	cellular component biogenesis	220	13	GMOY000106,GMOY000579,GMOY001130,GMOY001808,GMOY002441,GMOY002550,GMOY004944,GMOY005762,GMOY006435,GMOY008183,GMOY009114,GMOY010147,GMOY010427,	5.9	3.86	4.38	2.97268e-05	0.00218987	0.0131392	4.52685	1.88143
Downregulated	Cellular Component	GO:0005730	nucleolus	37	7	GMOY002140,GMOY005762,GMOY006435,GMOY008183,GMOY009114,GMOY009555,GMOY011226,	18.9	12.37	15.81	1.17129e-06	9.37035e-05	9.37035e-05	5.93133	4.02824
Downregulated	Molecular Function	GO:0003938	IMP dehydrogenase activity	2	2	GMOY003000,GMOY006458,	100	65.39	inf	0.000232099	0.0510617	0.0510617	3.63433	1.2919
Upregulated	Biological Process	GO:0046416	D-amino acid metabolic process	2	2	GMOY008988,GMOY012146,	100	96.99	inf	0.000105124	0.0223572	0.0334293	3.9783	1.47587
Upregulated	Molecular Function	GO:0003824	catalytic activity	2985	51	GMOY000576,GMOY000578,GMOY000663,GMOY000672,GMOY000961,GMOY001150,GMOY001499,GMOY001555,GMOY001881,GMOY001946,GMOY002044,GMOY002149,GMOY002528,GMOY002937,GMOY003093,GMOY003486,GMOY003579,GMOY004237,GMOY004714,GMOY005700,GMOY005996,GMOY006027,GMOY006308,GMOY006432,GMOY006515,GMOY006817,GMOY006832,GMOY007063,GMOY007286,GMOY007972,GMOY008750,GMOY008988,GMOY009027,GMOY009116,GMOY009284,GMOY009375,GMO…	1.7	1.66	2.57	8.81443e-06	0.00173644	0.00173644	5.05481	2.76034
Upregulated	Molecular Function	GO:0003884	D-amino-acid oxidase activity	2	2	GMOY008988,GMOY012146,	100	96.99	inf	0.000105124	0.00928212	0.0207093	3.9783	1.68383
Upregulated	Molecular Function	GO:0070011	peptidase activity, acting on L-amino acid peptides	384	13	GMOY000672,GMOY001499,GMOY001946,GMOY003486,GMOY007063,GMOY009531,GMOY009756,GMOY009757,GMOY010103,GMOY010142,GMOY010555,GMOY010995,GMOY013336,	3.4	3.28	3.77	0.000141352	0.00928212	0.0278464	3.8497	1.55523
Upregulated	Molecular Function	GO:0008233	peptidase activity	396	13	GMOY000672,GMOY001499,GMOY001946,GMOY003486,GMOY007063,GMOY009531,GMOY009756,GMOY009757,GMOY010103,GMOY010142,GMOY010555,GMOY010995,GMOY013336,	3.3	3.18	3.64	0.000191879	0.00945006	0.0378003	3.71697	1.42251
