# Supplementary material for: Paratransgenic manipulation of a tsetse microRNA alters the physiological homeostasis of the fly’s midgut environment
Source: PLoS Pathog. 2021 Jun 9;17(6):e1009475. doi: 10.1371/journal.ppat.1009475 (PMC8216540; doi:10.1371/journal.ppat.1009475)
Supplement: S2 Dataset — (XLSX) [file ppat.1009475.s004.xlsx]

## Sheet: Raw data
Gene ID	logFC	logCPM	LR	PValue	FDR	X3xant1	X3xant2	X3xant3	Scr1	Scr2	Scr3	de
GMOY009756	0.680461	16.6716	6.56342	0.0104096	0.130677	8676296	7379157	8775378	5342985	4717740	4475466	0
GMOY009587	0.937469	16.4661	7.66681	0.00562459	0.091265	8225076	7609005	6311608	3944734	3727922	3546063	0
GMOY007191	-0.048875	15.3676	0.0318927	0.858263	0.955872	2611700	1619869	4607357	3624542	2323327	1976641	0
GMOY000672	0.756122	15.26	8.69698	0.00318738	0.0627296	3347038	2795109	3403217	2062220	1534673	1726445	0
GMOY002708	0.383861	14.9138	3.09646	0.0784629	0.375025	2342704	1540071	3320076	1853085	1550526	1462830	0
GMOY011810	1.26422	14.796	15.1083	0.000101514	0.00469195	2893685	2442800	2217108	1100240	1022319	902454	1
GMOY009757	0.771276	14.3268	9.96914	0.00159186	0.0394793	1768283	1425039	1863744	1062753	827753	874590	1
GMOY011809	1.1746	14.7461	10.9601	0.000930968	0.0282579	2705168	2419429	1953848	996737	1080116	953503	1
GMOY003306	-2.84486	13.166	31.5904	1.90372e-08	1.84359e-06	138375	173188	85250	805961	1110934	951694	-1
GMOY006621	0.58782	14.297	2.30676	0.128812	0.467768	1747903	1487475	1290552	786802	1227980	830984	0
GMOY006839	-1.00021	13.0725	10.0958	0.00148607	0.0380946	387464	353025	346169	666022	747620	646171	-1
GMOY010173	0.654135	12.8735	4.01525	0.0450904	0.286858	523774	427350	955438	601120	236868	260561	0
GMOY007895	0.500332	13.643	2.35391	0.124969	0.462304	1020400	863124	1005304	515007	774172	588397	0
GMOY011054	0.965883	13.4927	10.6171	0.00112048	0.0316455	1092423	883109	936110	476411	489664	439137	1
GMOY011805	-1.74191	12.1021	25.9501	3.50358e-07	2.92813e-05	141621	126540	110751	433457	443525	342858	-1
GMOY009375	0.621639	12.896	7.18509	0.0073512	0.10643	639511	487726	691643	423703	327899	342488	0
GMOY010661	0.281549	12.4688	1.82945	0.176192	0.53676	414749	281932	578634	363671	265555	304799	0
GMOY012123	0.0708399	12.5606	0.0799899	0.777311	0.920135	452190	315386	451931	354690	370666	334538	0
GMOY007077	-1.79264	11.9725	25.9504	3.50302e-07	2.92813e-05	126943	111256	99716	322322	410236	379630	-1
GMOY013288	-0.8034	11.5548	11.5729	0.000669187	0.0213754	143960	120615	165312	288018	205588	206301	-1
GMOY005703	-0.666177	11.2474	6.71094	0.00958233	0.124208	121688	78980	192124	266005	134002	154430	0
GMOY010103	-1.07895	11.392	19.4039	1.05793e-05	0.000651965	120997	92091	125348	253489	218648	190102	-1
GMOY009805	-0.671748	11.2212	3.75117	0.0527705	0.307062	105729	53430	254039	233524	158632	146411	0
GMOY012360	-14.3836	11.4062	102.235	4.9304e-24	1.67113e-21	9	1	53	231761	563596	146172	-1
GMOY012071	-12.1427	11.1198	288.983	8.28245e-65	1.26328e-61	50	42	117	219913	418413	142065	-1
GMOY013079	0.653498	11.9357	8.46247	0.00362549	0.069339	367819	208768	393736	207213	168288	177965	0
GMOY006959	0.428997	12.0888	2.96911	0.0848688	0.390052	342155	202178	500359	206237	199723	262441	0
GMOY004647	0.583688	11.715	7.49817	0.00617618	0.0948501	256225	198706	361816	200461	130872	161996	0
GMOY011410	0.0829457	11.6974	0.0870116	0.768011	0.916596	233488	202663	216258	199923	195818	185957	0
GMOY011737	-0.667723	10.5213	3.80401	0.0511301	0.301099	69253	52806	112095	195482	68521	77661	0
GMOY000430	-0.0124212	11.1756	0.00294244	0.956741	0.986142	155094	99019	222594	190002	106476	132557	0
GMOY002950	-9.69419	10.496	480.835	1.40613e-106	2.85959e-103	238	168	296	189524	216954	111530	-1
GMOY001240	-0.264606	10.9358	1.18371	0.276602	0.634145	112435	93696	148838	184073	99058	113026	0
GMOY002199	0.14258	11.0259	0.313399	0.575602	0.82531	158691	90043	203377	173429	85118	109752	0
GMOY012268	-13.5032	10.8094	69.1985	8.90356e-17	2.08925e-14	0	9	66	169400	327177	132577	-1
GMOY000148	0.3361	11.1889	1.84076	0.174862	0.535513	185860	139469	183372	161750	102394	115223	0
GMOY007649	-4.3901	9.98786	136.154	1.8463e-31	1.02402e-28	4436	6456	6601	160548	102399	94098	-1
GMOY013342	0.189184	11.2352	0.723447	0.395015	0.724657	173990	110667	246346	144008	111143	154142	0
GMOY011716	0.132668	11.0928	0.42038	0.516748	0.797944	149990	111877	199450	141434	116963	120092	0
GMOY010303	0.293558	11.5945	0.446517	0.503994	0.790454	214769	246139	154600	141140	214343	136762	0
GMOY004645	0.283826	10.9324	1.6006	0.205818	0.568446	148885	106240	173888	137062	82047	105248	0
GMOY009744	-0.150094	11.011	0.311305	0.57688	0.82531	137128	111503	127914	133575	133120	124527	0
GMOY001901	-4.03809	10.2622	10.4893	0.00120066	0.0327961	217	1956	34696	122423	135284	157122	-1
GMOY012373	-13.8088	10.0429	82.367	1.13023e-19	2.87314e-17	1	1	35	118089	200688	53097	-1
GMOY012361	-14.0714	10.0032	163.055	2.43355e-37	1.85588e-34	5	0	23	116672	182237	64331	-1
GMOY004969	-5.40284	10.4066	118.931	1.08417e-27	4.40968e-25	4096	3950	3782	116639	227901	120402	-1
GMOY009775	-0.179736	10.4179	0.600327	0.438453	0.755657	79071	51558	141332	112838	73214	80808	0
GMOY004850	0.702628	11.0321	10.3868	0.00126919	0.033962	166193	139290	208355	111217	86875	92136	1
GMOY007883	0.53067	10.3243	1.82331	0.176919	0.537534	83203	52849	196998	110357	35227	53010	0
GMOY007085	0.47986	10.5698	3.94478	0.047017	0.292109	121708	77079	165736	110281	56307	69015	0
GMOY004926	-0.364385	9.90996	1.00512	0.316076	0.666396	47730	29556	106771	107111	36913	59928	0
GMOY004228	0.655915	10.6956	5.52022	0.0187979	0.179871	154728	105435	135039	103305	54251	80413	0
GMOY003216	0.319093	10.6999	1.95645	0.161894	0.517127	114375	103282	145763	98337	86860	83002	0
GMOY006473	-3.39151	9.61927	52.7627	3.76385e-13	5.60079e-11	6594	11253	6412	98029	78145	84994	-1
GMOY004494	0.559821	10.8206	4.19872	0.0404545	0.270958	162858	117502	134701	97931	73355	94873	0
GMOY003315	-0.261253	9.98907	1.19203	0.274921	0.632224	66720	42066	78533	94106	48017	63292	0
GMOY002770	-0.199922	9.85259	0.460516	0.497383	0.787294	53376	32550	98311	91988	40233	52480	0
GMOY012049	0.293243	10.3125	1.76988	0.183397	0.544744	100138	64115	119510	91151	53817	65622	0
GMOY006173	-0.167973	10.5745	0.516597	0.472297	0.774592	92523	74067	120593	89671	100110	99441	0
GMOY008922	0.098979	9.93193	0.096752	0.755763	0.911427	58522	34993	127540	86547	40723	48588	0
GMOY005428	0.0804393	9.48776	0.0267302	0.87013	0.960149	45171	44131	53417	86165	30971	16234	0
GMOY000251	0.47267	10.6268	4.07206	0.0435981	0.280582	126927	99239	133633	85962	70227	84183	0
GMOY008764	-0.162787	10.2187	0.664736	0.414893	0.738193	77368	52135	98942	85945	69261	73647	0
GMOY009951	-0.786228	10.3117	4.60047	0.0319632	0.242471	64976	60251	47740	85724	112040	88960	0
GMOY005519	0.835997	10.6121	14.7205	0.000124683	0.00555248	131993	104516	162562	84840	55916	65345	1
GMOY002034	0.255763	10.373	1.40429	0.236006	0.602504	94651	75927	115947	84075	60323	76189	0
GMOY003189	0.464726	10.8539	1.99008	0.158333	0.510834	136602	139387	126409	83234	101147	93479	0
GMOY011870	0.311286	10.0879	1.85362	0.173363	0.53261	83023	61317	95296	75816	43823	59278	0
GMOY000022	-0.392278	9.29339	1.05448	0.304479	0.656636	29202	19852	69580	75743	25034	34092	0
GMOY013247	0.301427	10.3609	1.69265	0.193252	0.556146	97450	79598	107181	75037	67689	70397	0
GMOY003929	-0.288765	9.88859	2.01032	0.156232	0.50739	57832	42015	71534	73153	58828	57703	0
GMOY012244	-1.53647	9.66744	12.3869	0.00043236	0.0158509	31955	25145	20712	70039	100218	44643	-1
GMOY006692	0.483767	10.3373	3.55262	0.0594514	0.31929	104386	85686	101122	69274	64694	61017	0
GMOY006255	0.365529	10.0654	2.22764	0.13556	0.476848	82057	68573	82782	67842	49585	53591	0
GMOY002000	0.257889	9.9632	1.06585	0.301884	0.653454	71182	62667	76771	66036	53122	46455	0
GMOY003285	0.270876	9.99885	1.15399	0.282715	0.638595	80946	61735	73610	65054	51977	51751	0
GMOY010996	0.19097	9.62216	0.431474	0.511267	0.796033	47176	45675	75725	64650	26052	46596	0
GMOY011773	0.398862	9.49781	1.0332	0.309407	0.660009	43046	30667	105976	64645	19339	34097	0
GMOY011780	0.0398075	9.81269	0.0400999	0.841285	0.947904	60256	40673	86830	64639	46149	51315	0
GMOY001043	1.04932	10.5032	17.0909	3.56325e-05	0.00182684	127906	114468	135277	63385	48698	59971	1
GMOY001525	-0.0886851	9.61437	0.159569	0.689554	0.88456	54461	33416	67306	63179	36008	49675	0
GMOY005234	-0.749241	9.13415	7.67274	0.00560614	0.0912081	24448	17331	47177	62969	29508	38709	0
GMOY005102	0.65881	10.2881	10.4535	0.00122415	0.0330467	104419	68191	141461	62697	54831	58107	1
GMOY009237	-0.395244	9.5793	3.68754	0.0548205	0.312872	45166	27159	65382	61861	46774	49852	0
GMOY006958	0.610308	10.1135	7.13391	0.00756396	0.108328	84762	75708	101441	61017	48646	49901	0
GMOY008660	0.485586	9.49521	2.45212	0.117366	0.453433	51320	34410	92441	59392	22457	31215	0
GMOY012313	-13.0502	8.62266	224.227	1.08262e-50	1.10085e-47	0	4	16	59361	58401	24994	-1
GMOY007679	0.132684	9.71965	0.426808	0.513559	0.796706	54394	42555	83178	58506	39230	49510	0
GMOY013188	0.220074	9.7177	1.04352	0.307005	0.658449	58594	46518	76187	58471	44293	39333	0
GMOY007305	1.01573	10.4658	10.8938	0.000964856	0.0288262	143449	106955	110291	57027	61200	50008	1
GMOY012312	-13.9685	8.97267	570.087	5.37574e-126	1.63987e-122	3	0	10	56471	74738	47842	-1
GMOY000522	0.509637	9.77426	3.59999	0.0577801	0.318688	72708	59251	65208	55677	36351	40611	0
GMOY004423	-0.138879	9.41934	0.437383	0.508388	0.794283	39651	29298	66456	55547	37409	38689	0
GMOY003934	0.0918484	9.66029	0.199152	0.655406	0.864756	56233	40346	71969	55499	37683	50047	0
GMOY011559	0.640361	10.0602	9.74642	0.00179672	0.0431567	78310	66438	118200	54914	46321	50133	1
GMOY011561	0.127483	9.881	0.240195	0.624065	0.849492	66994	55865	67696	54174	57413	50445	0
GMOY006034	-0.62614	9.48844	8.75682	0.00308446	0.0619023	38613	23653	55006	54132	51911	51275	0
GMOY002377	-0.335725	9.4118	2.87361	0.0900427	0.398858	41812	28438	51452	54058	41586	42879	0
GMOY011554	-0.43789	9.79239	1.78887	0.181064	0.541239	52156	43497	49030	52998	77645	50368	0
GMOY010477	0.280441	9.87577	0.914123	0.339023	0.684926	85060	52802	60938	52071	52441	48336	0
GMOY009386	0.276235	9.6694	1.67069	0.196166	0.559175	54342	48520	74369	52030	37026	45439	0
GMOY000473	0.231671	9.48874	0.932965	0.334094	0.67853	54280	39226	60678	51835	27797	42316	0
GMOY012164	0.978292	10.3102	11.4918	0.000699053	0.0218714	108451	104522	106976	51821	52472	49658	1
GMOY001277	0.254697	9.51253	1.05112	0.305249	0.657135	49837	29608	90892	51404	30743	40384	0
GMOY008332	0.471108	9.55555	3.54563	0.0597024	0.320074	61469	47597	61262	50989	29425	35930	0
GMOY007044	0.360713	9.60384	2.37812	0.123046	0.459708	55508	33569	97257	50596	32780	41541	0
GMOY003176	-0.100755	9.51183	0.158036	0.690972	0.885369	45709	41801	48017	50311	44579	41998	0
GMOY005639	-0.225111	9.6832	0.762785	0.382459	0.717963	54243	40198	53899	49747	57526	51404	0
GMOY010298	-0.309733	9.86914	0.780435	0.377008	0.714572	55495	51641	50990	48411	77219	57363	0
GMOY013336	0.100444	9.3884	0.119003	0.730119	0.902404	36964	24361	91387	48310	33121	37019	0
GMOY005915	0.63934	9.46958	4.45215	0.0348574	0.25386	52407	31351	102832	47967	20980	34241	0
GMOY003579	-0.718156	8.84402	4.30383	0.0380266	0.265801	19486	12047	44735	47705	19338	39292	0
GMOY005442	0.153551	9.31713	0.288413	0.591239	0.833428	34673	33838	70091	47499	22042	42231	0
GMOY013067	0.578428	9.60212	3.56981	0.0588389	0.318688	64563	58024	52118	47280	32876	34029	0
GMOY007063	-3.9888	8.72014	122.537	1.76098e-28	7.67411e-26	2328	3279	4081	47274	34982	61754	-1
GMOY000549	-0.292208	8.86364	1.10681	0.292777	0.645781	24620	16294	48859	46419	22941	26074	0
GMOY009084	0.954626	9.89919	18.5684	1.63918e-05	0.000925988	80039	69626	98240	46363	35141	37026	1
GMOY001219	0.189984	9.38258	0.756972	0.384278	0.720096	49612	37181	53438	45738	33344	34853	0
GMOY001361	0.425698	9.72384	1.6549	0.198293	0.562431	68606	60425	52348	45390	47830	36666	0
GMOY008511	-0.0202194	8.96397	0.00573122	0.939654	0.981481	30445	20280	54097	45249	20444	28035	0
GMOY003287	0.129018	9.36091	0.347684	0.555427	0.817333	48997	34885	52057	45167	35639	33636	0
GMOY013105	-0.193196	8.75771	0.362145	0.547318	0.814435	24708	14760	47630	44881	17138	24701	0
GMOY009591	-0.0315625	9.33757	0.0260438	0.871793	0.961314	42810	27917	61441	44734	35602	38620	0
GMOY006294	0.570875	9.55555	6.83965	0.00891561	0.119548	61372	45362	72709	44726	27962	38400	0
GMOY006133	0.631848	9.59979	8.18554	0.00422256	0.0757993	65915	49183	70887	44488	30808	36052	0
GMOY012067	-4.14527	8.75105	9.99248	0.0015718	0.0393015	56	484	11672	43648	48416	54078	-1
GMOY013024	0.295963	9.50244	1.32209	0.250216	0.61308	54480	46645	52339	43561	37829	36675	0
GMOY010142	0.722282	9.64552	8.38756	0.00377798	0.0715821	75463	51926	67003	43534	34346	32264	0
GMOY001776	-0.167389	9.05961	0.648922	0.420498	0.741939	33802	25689	40671	43269	29109	31142	0
GMOY011240	-0.165503	9.09277	0.615618	0.43268	0.750365	36502	20366	50600	42928	29887	32838	0
GMOY000466	-2.50138	9.24155	24.738	6.56751e-07	5.27216e-05	11439	13253	8042	42911	85989	51347	-1
GMOY012141	-3.70697	8.46695	9.14712	0.00249109	0.0542051	99	503	12743	42086	35616	41431	0
GMOY006528	0.204032	9.52967	0.849442	0.35671	0.700391	53632	41048	62239	41949	41792	40035	0
GMOY011222	0.274532	9.50165	1.03852	0.308166	0.659663	55214	46339	50316	41729	39650	37122	0
GMOY011766	0.493405	9.38365	3.11054	0.0777872	0.373979	55399	46217	46830	41166	29567	30723	0
GMOY007736	0.0191422	9.16212	0.00946257	0.922507	0.977083	39490	25595	53241	40775	28424	34817	0
GMOY001403	0.353931	9.43564	1.79343	0.180509	0.540111	53960	45231	49655	40565	36014	33573	0
GMOY013265	0.657556	9.38078	5.68025	0.0171569	0.172162	56579	47835	51617	40526	23903	30820	0
GMOY001198	-0.554146	8.42256	2.66731	0.102429	0.423621	15448	9948	35390	40324	16264	20066	0
GMOY011089	-0.383485	8.45891	1.20667	0.271992	0.63202	17562	10682	38517	40216	15046	19748	0
GMOY006520	0.503196	9.55217	3.09223	0.0786668	0.375025	58713	54433	53439	40124	36869	35339	0
GMOY000366	0.411928	9.35745	2.66285	0.102717	0.424002	52467	42764	48859	40113	30115	32447	0
GMOY012131	0.307931	9.24047	1.88646	0.169601	0.5276	48210	34419	49189	39436	26534	32979	0
GMOY000826	-0.22861	8.67151	0.637656	0.424561	0.744303	22212	14008	44787	39242	18255	24421	0
GMOY006372	0.163432	9.14316	0.692815	0.405209	0.731734	39389	29732	50996	38895	27762	30837	0
GMOY003765	0.0894373	9.12066	0.213167	0.644296	0.858862	37600	25659	55008	38843	29244	30322	0
GMOY006100	0.357671	8.88111	1.28747	0.256515	0.6183	29942	19301	66022	38740	16974	21544	0
GMOY004940	0.0780254	9.153	0.164681	0.684883	0.881348	37532	28707	52107	38429	29180	33300	0
GMOY003773	0.365496	9.12477	2.01445	0.155808	0.50739	43377	36244	41239	37908	24599	27094	0
GMOY002604	0.484079	9.33258	3.08559	0.0789886	0.375611	52043	44760	46359	37819	31283	28642	0
GMOY004689	-0.328119	8.75853	2.25792	0.132932	0.473322	24997	15244	40807	37463	23966	27141	0
GMOY006164	0.463955	9.15415	3.3149	0.0686543	0.348469	46683	37154	43616	37293	23643	27070	0
GMOY003093	-0.96827	8.28336	6.42038	0.0112818	0.136298	11502	6219	29708	36708	14906	25351	0
GMOY008126	-0.00606782	9.06059	0.000948334	0.975433	0.991192	36392	22862	50863	36358	30435	30368	0
GMOY013256	0.579539	9.22795	3.9186	0.0477547	0.292815	49711	43981	41956	36295	26227	25430	0
GMOY012375	-12.638	8.29331	87.059	1.05331e-20	2.79403e-18	0	1	23	35944	55670	19456	-1
GMOY003329	0.432245	9.17487	3.05991	0.0802461	0.37952	46675	37386	44097	35910	26232	27736	0
GMOY008757	-0.247242	8.74584	1.5673	0.2106	0.573347	26856	17679	35786	35887	23492	26148	0
GMOY010218	0.269674	9.26258	0.933016	0.334081	0.67853	47456	39177	41569	35827	35010	29689	0
GMOY001860	-0.0848958	8.45033	0.0875076	0.76737	0.916594	19978	17136	31894	35823	15378	16357	0
GMOY012286	-12.3554	8.30813	117.101	2.72761e-27	1.04007e-24	0	5	22	35623	58196	18111	-1
GMOY006519	0.439382	9.49422	2.01714	0.155532	0.50739	50992	53805	51703	35322	31167	44069	0
GMOY008955	0.483119	9.039	4.12271	0.0423111	0.27757	34134	27947	66256	35127	19182	26692	0
GMOY009244	0.105725	8.59729	0.110159	0.739963	0.9057	20824	18929	44270	35101	12465	22453	0
GMOY007124	-0.52614	8.32343	3.27376	0.0703962	0.354598	15149	10177	31104	35062	15671	19867	0
GMOY004953	0.396145	9.02097	3.55665	0.0593071	0.31927	37372	29855	51656	34855	20718	26985	0
GMOY008503	0.00674659	9.29801	0.000616108	0.980197	0.992562	40162	37318	44311	34791	41098	36465	0
GMOY009010	0.466442	9.18649	3.12488	0.0771053	0.371873	47357	39338	42656	34717	27653	26711	0
GMOY006563	0.104109	8.72076	0.184676	0.667385	0.869653	26030	19642	45369	34463	16731	24266	0
GMOY010075	0.141236	9.24658	0.237079	0.626324	0.849814	44655	37973	38414	34417	36439	32991	0
GMOY008700	-0.39688	8.49985	2.83788	0.0920659	0.402182	20268	12216	33677	34392	20601	20948	0
GMOY011618	0.547975	9.18335	7.58235	0.00589425	0.0938926	43126	30730	69428	34377	24739	27180	0
GMOY007181	0.267422	10.0889	0.328232	0.566702	0.821772	69865	85595	62016	33740	77125	61668	0
GMOY010873	0.348699	9.2138	1.53296	0.215668	0.579746	46497	39427	40708	33729	32491	28113	0
GMOY007699	0.328962	9.15786	1.45945	0.227018	0.591897	44339	37446	39587	33573	30543	27544	0
GMOY003030	0.571096	9.39714	5.11588	0.0237079	0.207223	53210	46825	55577	33444	32758	31620	0
GMOY003949	0.578651	8.8834	4.84955	0.0276533	0.226764	38399	21663	59437	33328	15565	21578	0
GMOY006162	0.450703	8.83119	2.37096	0.123611	0.460127	30488	18487	65850	33278	17517	20566	0
GMOY009931	-0.558469	8.32583	4.03144	0.0446598	0.285308	15384	9398	31461	33255	17667	19947	0
GMOY006739	0.379247	9.32039	1.31083	0.252244	0.615008	49233	45777	40323	33166	38154	28305	0
GMOY008676	0.105148	9.00599	0.277929	0.598062	0.836108	35531	27058	43873	32832	27904	29119	0
GMOY006365	0.604423	8.98937	7.71065	0.00548959	0.090519	42087	30499	50044	32793	19343	22237	0
GMOY007639	-0.488663	8.66602	5.01203	0.0251717	0.215995	21822	13059	36875	32663	26898	26641	0
GMOY001315	0.0380153	8.81859	0.0301771	0.862089	0.957336	27897	18447	50681	32525	22402	26585	0
GMOY001508	0.243837	9.24948	0.557357	0.455327	0.764644	43607	42936	36469	32020	35581	32366	0
GMOY006055	0.652429	9.19678	9.28994	0.00230416	0.0514934	49859	36201	56639	31973	22049	29346	0
GMOY012147	0.487172	9.00974	5.58203	0.0181457	0.17777	42155	24514	58488	31950	22744	23822	0
GMOY011227	-0.266735	8.51686	1.36533	0.242615	0.606141	23402	12457	34308	31910	19311	22448	0
GMOY013128	-0.449973	7.98172	1.58413	0.208166	0.571264	11343	12576	18300	31880	11672	11710	0
GMOY000882	-0.0764268	9.02741	0.123395	0.725381	0.900469	31187	21744	53531	31842	31630	32998	0
GMOY008210	-0.179312	8.88472	0.779626	0.377255	0.714572	32000	19042	39860	31693	29068	29984	0
GMOY004375	0.322454	9.00378	2.51331	0.112888	0.44607	35683	30561	47170	31600	24492	26971	0
GMOY006194	0.230459	9.11389	1.03092	0.309942	0.660249	38973	32429	46530	31469	31912	28461	0
GMOY006070	-0.102682	8.49368	0.157863	0.691131	0.885369	21747	12664	40392	30810	16644	21565	0
GMOY009975	0.75572	9.04921	11.8534	0.000575551	0.0194002	43288	35735	52508	30790	19305	22355	1
GMOY009083	0.725631	9.42316	7.74212	0.00539475	0.0894385	54426	49080	63128	30774	34666	27374	0
GMOY007531	-0.273359	8.72177	1.47426	0.224675	0.588155	23251	14891	43475	30740	25316	27837	0
GMOY004968	-3.8932	8.55333	96.6458	8.2907e-23	2.52908e-20	3261	2677	3229	30739	57299	35630	-1
GMOY004534	0.448262	9.12729	2.00771	0.156501	0.50739	45227	40000	35923	30632	30612	24084	0
GMOY013316	0.634803	8.96658	5.02177	0.0250305	0.215389	41701	36920	36766	30495	20133	21323	0
GMOY001740	0.703234	8.95417	5.28803	0.0214725	0.19399	43834	37342	34575	30485	18647	20392	0
GMOY006474	0.486018	9.12318	2.29597	0.12971	0.469099	45790	40825	34969	30264	29127	24525	0
GMOY005798	-0.512087	9.51209	1.13232	0.287281	0.641277	32227	42479	37385	30159	79146	39544	0
GMOY004419	-0.0317932	8.68296	0.0267963	0.869971	0.960147	26089	17586	40863	29697	22050	24068	0
GMOY010810	0.37329	9.05289	1.7535	0.185437	0.54769	41820	35833	36205	29662	28193	25738	0
GMOY001933	-0.333365	8.41141	1.53185	0.215835	0.579836	18133	10376	37191	29526	17914	22392	0
GMOY000234	-0.163973	8.57807	0.575838	0.447948	0.761474	22484	14264	39763	29465	21242	23089	0
GMOY001722	-0.0141342	8.63869	0.00472343	0.945207	0.983574	25242	16769	40940	29248	19283	24822	0
GMOY007230	-0.0488873	8.80412	0.0589182	0.808214	0.933002	30067	22025	35666	29209	24921	28243	0
GMOY010842	-0.212298	8.17757	0.452423	0.501187	0.789706	15073	9498	34109	29074	13418	15527	0
GMOY003126	0.111052	8.8843	0.311703	0.576637	0.82531	33929	23812	40868	29043	25262	27976	0
GMOY004070	0.410675	9.07728	1.75547	0.18519	0.547672	43492	38006	34310	29006	29157	25423	0
GMOY011470	0.206306	9.09516	0.467794	0.494004	0.786786	39993	35902	34921	28827	32643	29550	0
GMOY001222	0.472818	9.70669	1.32435	0.249814	0.612585	66074	61671	53986	28746	56844	37104	0
GMOY012309	0.789679	8.87924	11.5022	0.000695131	0.0218608	41343	30507	46518	28734	15602	19498	1
GMOY004710	0.516543	9.0918	5.50171	0.0189979	0.180493	42287	35155	48676	28719	24985	27605	0
GMOY005364	0.20109	9.09031	0.401482	0.526325	0.803615	38848	36590	34375	28665	34616	27406	0
GMOY001238	0.60794	8.98323	6.64505	0.00994317	0.126382	36372	35595	47562	28439	18936	25974	0
GMOY004931	0.625598	9.04053	8.65625	0.00325941	0.0637361	42589	34157	49298	28380	21529	25518	0
GMOY003996	-0.485135	8.81254	3.928	0.0474883	0.292653	24945	18306	32323	28330	36518	28677	0
GMOY006296	0.368137	8.57059	2.38215	0.122728	0.459539	27199	17856	44826	28227	14161	19172	0
GMOY010133	0.0617053	8.81018	0.0829264	0.77337	0.919036	27977	19243	49294	28222	22846	28648	0
GMOY000489	-0.462301	8.24046	3.65306	0.0559662	0.314863	16224	9393	28872	28193	16496	19923	0
GMOY011663	0.62037	8.91528	4.07398	0.0435486	0.28056	40130	37081	32169	28064	20289	21207	0
GMOY003684	0.210554	8.64805	0.911153	0.339809	0.685605	29403	21828	34495	28053	16408	23929	0
GMOY007323	-0.0157442	8.71239	0.00681569	0.934204	0.980687	26598	19081	40173	27851	23946	24666	0
GMOY004318	-0.21689	8.382	0.886648	0.346387	0.691455	18487	12131	35261	27795	17630	20464	0
GMOY008993	0.301613	8.55639	1.83993	0.174959	0.535513	28620	18178	38683	27666	14517	20198	0
GMOY000682	0.255212	8.68825	1.67433	0.19568	0.559175	29158	21757	40076	27638	17930	23356	0
GMOY001987	-0.470992	7.73548	1.46828	0.225617	0.589092	10526	6303	22063	27423	8279	11379	0
GMOY002249	-0.372772	8.35977	2.30471	0.128982	0.467768	15540	11413	34675	27304	20325	20071	0
GMOY001520	0.351184	9.0528	1.04197	0.307363	0.658666	41152	38441	30930	27183	31286	25170	0
GMOY012374	-17.6279	7.62004	710.397	1.64026e-156	1.00072e-152	0	0	0	26937	27412	16659	-1
GMOY002223	0.552003	8.81151	3.71541	0.0539123	0.309425	36759	32778	31329	26750	19767	20033	0
GMOY003590	-0.00781194	8.28423	0.000852218	0.976711	0.991914	18422	15387	29626	26542	11143	20480	0
GMOY001920	-0.154887	8.63392	0.552581	0.457265	0.765419	26195	15709	35980	26489	25816	23218	0
GMOY001201	0.375963	8.94572	1.43624	0.230748	0.596586	39052	34405	31194	26464	27945	22796	0
GMOY007655	-0.0129477	8.92539	0.00280889	0.957733	0.986487	31744	26465	36906	26433	30200	30808	0
GMOY001728	0.419651	8.9063	4.39601	0.0360232	0.256897	38279	24618	49252	26421	24530	23259	0
GMOY003759	0.516692	9.01027	3.80661	0.0510506	0.300927	33646	38326	44915	26378	25835	24305	0
GMOY004361	0.432078	8.91367	3.67198	0.0553344	0.314009	37181	30573	40484	26298	22791	25274	0
GMOY001076	0.27474	8.87776	1.86969	0.171511	0.529008	34773	24468	45102	26258	25428	25108	0
GMOY012026	0.557418	8.83146	7.68745	0.0055606	0.0911968	37102	27524	43400	26128	19561	21536	0
GMOY004139	-10.2979	7.99053	244.068	5.10199e-55	6.22545e-52	16	25	40	26069	46562	16760	-1
GMOY008236	-0.820593	7.85626	8.76438	0.00307171	0.0618498	9558	6277	20422	25964	13857	15060	0
GMOY001423	0.366681	8.79865	1.87277	0.171158	0.529008	34380	29630	31848	25918	23756	20736	0
GMOY004154	0.490865	8.79216	5.75398	0.0164513	0.168123	34660	25078	44878	25880	17272	24244	0
GMOY003955	-0.437068	7.90479	2.00704	0.15657	0.50739	11715	7717	24510	25765	10245	15601	0
GMOY006531	0.176374	8.72572	0.842278	0.358746	0.702402	30759	20928	39530	25760	22508	23732	0
GMOY000556	-0.590089	8.10999	6.42888	0.011228	0.136245	13875	8330	24936	25698	15695	19656	0
GMOY009095	0.120491	8.35106	0.332091	0.564431	0.820814	20852	16547	31997	25670	14685	17408	0
GMOY001886	-0.175527	8.04985	0.377079	0.53917	0.808424	14415	9355	29979	25586	12185	14593	0
GMOY007662	-0.290125	7.95628	0.68641	0.407388	0.733178	11727	7441	30499	25570	10780	14753	0
GMOY004353	-0.0161397	8.5116	0.00487946	0.944311	0.983482	21795	14614	40721	25556	22432	18601	0
GMOY007897	0.264266	8.8967	0.742323	0.388918	0.72275	37144	31253	29898	25528	28411	23768	0
GMOY006884	-0.245389	8.15002	1.19001	0.275327	0.632583	16941	10542	27150	25471	13920	17574	0
GMOY005582	0.451768	8.91882	2.12697	0.144726	0.491088	39070	34632	31321	25408	25954	22267	0
GMOY000435	0.0114665	8.35379	0.00277713	0.957972	0.986487	21562	13587	33561	25301	14490	20221	0
GMOY010846	0.389012	8.80631	1.66466	0.196975	0.559472	35603	31174	28781	25258	24033	20759	0
GMOY011953	0.104559	8.78075	0.229734	0.631721	0.852363	26522	21150	46859	25192	26396	24627	0
GMOY001332	0.133334	8.99818	0.128702	0.719782	0.897777	37003	34266	28284	25171	36719	24651	0
GMOY006145	-0.285762	7.73936	0.582213	0.445446	0.759974	11056	7475	22871	25143	7102	12339	0
GMOY004140	0.126075	8.23833	0.27241	0.601719	0.838521	20854	12511	33004	25078	12648	15879	0
GMOY010713	-0.234959	8.02412	0.648558	0.420629	0.741939	14376	8571	28886	24960	11298	16158	0
GMOY013313	0.375039	8.7226	1.83125	0.17598	0.53676	32580	28921	29004	24824	21750	20116	0
GMOY004670	-0.422504	7.67994	1.20716	0.271895	0.63202	9226	6030	23494	24777	8633	10995	0
GMOY009442	-0.657561	7.99391	6.74907	0.00937965	0.123401	11780	7188	23852	24688	16011	16641	0
GMOY005682	-0.680386	8.62281	4.28894	0.0383612	0.266244	21799	16717	20083	24603	37980	23355	0
GMOY011566	-0.316688	8.13318	2.44304	0.118047	0.454964	15190	11263	25480	24551	16028	16636	0
GMOY008502	0.229543	8.72936	1.15695	0.282098	0.638234	30344	24533	35520	24521	22208	23915	0
GMOY006600	0.120187	8.23194	0.217329	0.641082	0.856825	18883	12193	35846	24429	12126	16883	0
GMOY009531	-5.40486	7.94462	108.351	2.251e-25	8.07844e-23	570	885	600	24359	37437	23426	-1
GMOY007353	-0.131941	8.37354	0.469423	0.493253	0.786137	21104	13280	31515	24285	18404	20513	0
GMOY010794	0.185161	8.9824	0.462151	0.49662	0.786786	36549	28604	40890	24252	33515	26393	0
GMOY011657	-0.25696	8.67053	1.29022	0.256008	0.618169	24134	18478	32177	24237	28578	26547	0
GMOY008925	-0.404011	7.98876	3.56657	0.0589541	0.318688	13601	9894	21747	24169	13227	16116	0
GMOY002668	-0.0255972	8.05215	0.00960968	0.921909	0.976916	15806	10437	29809	24077	12049	13671	0
GMOY009607	0.0688079	8.53871	0.120265	0.728748	0.90238	25131	15839	38544	24031	20619	21173	0
GMOY009929	-0.9836	8.3284	13.4707	0.000242317	0.00959983	13331	8289	24507	23989	20693	32418	-1
GMOY006068	0.791013	8.77803	5.7632	0.0163652	0.167524	39640	35424	28213	23909	17488	17377	0
GMOY007090	0.654374	8.83342	9.02064	0.00266947	0.0565502	40354	28515	41130	23838	19989	20512	0
GMOY003788	-9.92087	7.98874	147.162	7.23208e-34	4.90255e-31	40	10	66	23816	50751	13970	-1
GMOY004652	-0.149823	8.53009	0.524496	0.46893	0.773443	23895	14781	34017	23772	23795	22486	0
GMOY003850	0.0436841	8.7774	0.0300293	0.862424	0.957504	29061	24749	33410	23648	28450	25156	0
GMOY011526	-0.0916799	8.35279	0.228094	0.632941	0.853081	21485	13244	31059	23558	18151	19728	0
GMOY002588	0.25768	8.29369	1.01127	0.314599	0.665523	22378	12066	39050	23555	13028	16237	0
GMOY008463	0.30683	8.5672	2.35199	0.125123	0.462373	25562	19268	41901	23271	16579	22009	0
GMOY005414	-0.282608	8.28614	1.64414	0.199759	0.563042	16708	11333	31916	23235	19754	19194	0
GMOY000015	0.374424	8.74099	2.09424	0.147855	0.498078	31570	28883	32160	23182	19722	24574	0
GMOY007950	-0.304554	8.03033	1.19652	0.274018	0.63202	12422	8610	30121	23070	14751	15312	0
GMOY004674	-0.542518	7.78013	3.56601	0.0589737	0.318688	10684	6280	21977	22921	11297	14217	0
GMOY004044	-0.0879343	7.89139	0.0734505	0.786378	0.925302	13337	7636	29706	22760	10147	12785	0
GMOY002029	-0.178269	8.12935	0.650412	0.419965	0.741939	17999	9798	27882	22742	14648	17180	0
GMOY011239	-0.0143498	8.16069	0.0044858	0.946601	0.983574	17220	12163	30414	22725	13540	16690	0
GMOY010249	0.188251	8.48227	0.967559	0.32529	0.672288	23278	17468	38010	22646	18814	19252	0
GMOY010221	-0.0607251	8.26768	0.101252	0.750332	0.909971	19054	13195	30490	22637	16319	18515	0
GMOY010208	0.259493	8.64451	0.79207	0.373475	0.710724	30675	25896	26316	22559	23908	19057	0
GMOY002483	-0.298215	7.83533	1.48573	0.22288	0.586504	11733	9804	20746	22395	12899	11369	0
GMOY011771	0.248178	8.31119	1.42465	0.23264	0.597998	23440	17886	27040	22342	14345	16629	0
GMOY002376	-0.0631696	8.36757	0.0734806	0.786335	0.925302	21009	12123	35717	22319	20950	17762	0
GMOY005378	0.0943215	8.29726	0.227613	0.633299	0.853081	22105	16532	26050	22299	15504	17858	0
GMOY009714	-0.176851	8.47962	0.738932	0.390003	0.723665	23204	14910	30500	22265	22891	22981	0
GMOY007294	-0.00672104	8.08908	0.000777465	0.977755	0.992044	17110	10374	30467	22239	12128	16058	0
GMOY005379	-0.337623	7.52808	0.840422	0.359276	0.702587	9285	5799	20509	22135	8188	8639	0
GMOY000024	-0.248399	8.30043	0.608757	0.435256	0.752265	19488	18804	15190	22122	18400	21566	0
GMOY009172	0.11325	8.34523	0.312265	0.576294	0.82531	22962	13487	34409	22109	15894	19035	0
GMOY009628	-0.336941	8.4534	2.23523	0.134896	0.476274	20855	15987	24724	22106	24757	23280	0
GMOY001811	0.557535	8.72052	2.9877	0.0838993	0.387486	34292	32485	26593	22065	20694	18931	0
GMOY011348	0.211276	8.17976	0.773035	0.37928	0.715449	19656	11903	34774	22053	12118	15492	0
GMOY002322	-0.00969676	8.30521	0.00234368	0.961388	0.987313	20353	12869	33030	22034	17507	18207	0
GMOY000121	-0.141388	8.24528	0.549434	0.458549	0.766034	18893	12225	28999	22032	17145	18767	0
GMOY005652	-0.147327	7.77552	0.193363	0.660132	0.866276	10908	7406	27439	21957	9361	11786	0
GMOY005537	-0.129313	8.30479	0.298895	0.584576	0.829501	21198	10382	33072	21841	18105	20015	0
GMOY007285	0.187499	8.16788	0.866566	0.351908	0.696622	20724	14101	27622	21788	13448	14292	0
GMOY002618	-0.240277	8.22441	1.14021	0.285608	0.639899	16289	10865	31369	21705	19022	17990	0
GMOY013287	0.247548	8.2475	0.959952	0.327199	0.67352	21574	19637	22120	21634	14598	14752	0
GMOY000497	0.435662	8.64773	3.57191	0.0587646	0.318688	32207	24900	33023	21598	20551	19421	0
GMOY010079	-0.189846	7.68622	0.29858	0.584774	0.829501	10696	6441	25353	21584	8900	10699	0
GMOY004373	0.00961633	7.86235	0.000846123	0.976794	0.991914	13330	7607	30675	21564	9778	11954	0
GMOY011965	0.562957	8.43945	4.35122	0.0369823	0.260542	29370	24111	25574	21516	13431	16546	0
GMOY008852	0.271879	8.11836	1.5093	0.219246	0.58335	17995	14503	30052	21484	11661	13473	0
GMOY011461	-0.137958	8.3052	0.50089	0.479109	0.779484	19152	13847	28938	21409	20114	18372	0
GMOY007650	-11.9647	7.6083	52.48	4.34646e-13	6.31374e-11	0	0	25	21285	36242	11242	-1
GMOY004938	0.280404	8.6274	0.822488	0.364454	0.706107	30147	26620	25009	21219	23772	19084	0
GMOY011817	-0.148641	8.32563	0.555565	0.456053	0.765063	18976	13526	30670	21167	20232	19493	0
GMOY004223	0.435989	8.66979	1.94263	0.163383	0.519166	31945	29099	27149	21125	23346	17692	0
GMOY004206	-0.0200232	8.36053	0.0109738	0.916569	0.976187	21269	16117	28462	21072	19078	19707	0
GMOY007078	0.471663	8.88649	1.47204	0.225024	0.588457	35108	38632	26534	20940	27568	22140	0
GMOY007793	-0.327101	7.85601	1.51266	0.218733	0.582492	11495	7705	25367	20924	11623	15059	0
GMOY002819	-0.0681336	8.00859	0.111098	0.738898	0.9057	15111	11230	26036	20888	13144	14449	0
GMOY002048	0.0632383	8.22966	0.116749	0.732588	0.904159	21237	14305	26639	20751	15680	17092	0
GMOY002820	-0.137816	7.8735	0.281425	0.595769	0.834761	13227	8614	26052	20680	10323	14543	0
GMOY006459	0.158175	8.1761	0.540072	0.462403	0.769536	19279	12291	32868	20646	12894	16656	0
GMOY004094	0.0216904	8.21805	0.0125355	0.910854	0.97442	21617	14164	24523	20534	16442	16786	0
GMOY011098	-0.0230157	7.82088	0.0068869	0.933862	0.980687	12934	8758	26455	20475	9374	12612	0
GMOY003968	0.1024	8.3774	0.246243	0.619733	0.846428	22992	17909	27477	20433	16714	21028	0
GMOY008040	0.279043	8.33097	1.69911	0.192404	0.555418	24738	18735	25806	20399	15648	16962	0
GMOY004058	0.00804667	8.0426	0.00163571	0.967739	0.988921	16368	11640	27035	20364	12932	15007	0
GMOY002388	-0.269669	7.91217	1.39455	0.237638	0.603614	13829	8545	23995	20343	11751	16383	0
GMOY000858	0.269016	8.38404	1.11551	0.290886	0.64413	25730	20972	23362	20339	17822	16768	0
GMOY008639	0.0851184	8.23391	0.179924	0.671439	0.872142	23267	14233	24802	20285	15343	17606	0
GMOY010309	0.546358	8.23204	5.52869	0.0187071	0.179453	23961	17445	30488	20186	9902	15195	0
GMOY007523	-0.0743969	7.8874	0.0843272	0.771517	0.918286	14450	10529	22615	20169	8816	16125	0
GMOY003732	0.689878	8.46547	5.12651	0.023563	0.206846	30818	27107	23839	19937	14791	14684	0
GMOY001013	-0.594731	7.85876	8.87243	0.00289509	0.060078	10825	8118	19833	19840	14341	16804	0
GMOY013244	0.295266	8.40061	1.62446	0.202472	0.565502	24666	21318	26183	19833	16549	18668	0
GMOY004379	0.179631	8.3159	0.642393	0.422845	0.743238	23519	18508	23949	19829	16927	17442	0
GMOY009894	0.153808	8.19129	0.657955	0.417283	0.740286	19314	13832	30574	19779	13870	16916	0
GMOY010028	0.460862	8.4345	5.80012	0.0160251	0.165991	25610	17923	39306	19760	16807	16277	0
GMOY004271	0.335749	8.17704	2.6095	0.106225	0.433593	19538	13877	34326	19647	12392	14963	0
GMOY001984	0.352883	8.19791	3.07995	0.0792629	0.376394	23490	14353	29606	19599	12124	15651	0
GMOY011841	0.122628	8.32914	0.405386	0.524321	0.803206	22978	14521	31620	19534	17132	19075	0
GMOY002660	0.0950483	8.36488	0.238347	0.625402	0.849814	23144	15765	30404	19517	18470	19548	0
GMOY003420	0.311041	8.41394	1.9509	0.16249	0.517947	26871	19874	27365	19502	18052	17480	0
GMOY000211	-0.201774	7.71215	0.530094	0.466567	0.772582	12045	6779	23518	19453	10039	12122	0
GMOY013323	0.171811	8.10281	0.854378	0.355317	0.699642	19764	13426	26162	19154	13017	15169	0
GMOY010308	0.0541507	8.22709	0.0807506	0.776283	0.919942	20343	14494	27117	19087	17548	16541	0
GMOY010993	-0.0846539	7.83574	0.109192	0.741065	0.9057	13370	8234	26162	19047	10207	14194	0
GMOY003173	0.0109976	7.95354	0.00320565	0.954849	0.985214	15979	10771	24991	18971	12474	13866	0
GMOY003799	0.275538	8.24205	2.17095	0.140639	0.484592	20324	15264	32888	18952	14960	15936	0
GMOY006353	0.131749	8.3973	0.194131	0.6595	0.866224	24916	21024	20938	18799	21503	17370	0
GMOY010754	0.125857	8.36343	0.292805	0.588429	0.8318	22534	18204	27366	18785	21062	16663	0
GMOY004832	0.351774	8.41691	3.09157	0.0786989	0.375025	23090	19702	34546	18784	16148	19439	0
GMOY001806	-0.0880302	8.54793	0.0696026	0.791916	0.927128	25511	21093	22806	18755	29433	20034	0
GMOY003335	-0.096914	7.59669	0.0971034	0.755334	0.911427	10743	6751	23204	18705	7801	10915	0
GMOY004591	0.539373	8.28013	6.58218	0.0103005	0.129841	24511	19242	29333	18678	11822	15971	0
GMOY009248	0.188827	8.07288	0.890788	0.345264	0.690665	19716	11610	28568	18655	12447	14999	0
GMOY006165	-0.228252	8.07342	1.4369	0.230642	0.596586	16677	11419	22542	18542	17452	16510	0
GMOY011246	-0.215703	7.72533	0.760549	0.383157	0.718831	12430	7038	22683	18523	10742	12688	0
GMOY004626	0.345838	8.27881	1.68293	0.194536	0.557926	24932	20236	21101	18493	15676	15472	0
GMOY005624	-0.228574	7.98064	1.06669	0.301695	0.653405	13745	9161	26816	18467	14711	16375	0
GMOY009852	0.566624	8.22896	5.78985	0.016119	0.166303	23814	19049	27908	18442	10100	16010	0
GMOY002327	0.451605	8.30457	3.90806	0.048055	0.294121	24118	20848	25906	18397	13830	16431	0
GMOY000465	0.20068	7.99816	1.01027	0.314837	0.665523	18303	11552	26969	18373	11352	14006	0
GMOY007141	0.0720492	8.36003	0.0842196	0.771659	0.918286	23008	18226	24748	18318	21493	17539	0
GMOY004864	0.166296	7.89786	0.658909	0.416946	0.739902	17558	11351	22573	18289	10404	12790	0
GMOY002659	-0.116548	7.92943	0.384741	0.535077	0.807446	16810	10352	20540	18277	12971	15092	0
GMOY007667	0.198909	8.25121	1.02512	0.311308	0.662004	23088	15747	26424	18255	15830	17305	0
GMOY003090	0.176229	8.08203	0.685345	0.407752	0.733615	20296	15052	21202	18197	12691	15612	0
GMOY005265	0.666759	8.42117	9.05946	0.00261339	0.05591	28677	23017	30499	17883	15166	15033	0
GMOY007256	0.471742	8.49465	3.10618	0.0779959	0.374402	29064	23901	27822	17853	15059	21761	0
GMOY009595	0.351658	8.35756	1.36218	0.24316	0.606455	25597	22588	21117	17844	18524	15509	0
GMOY005793	0.0471089	7.91805	0.0558072	0.81325	0.936158	17517	12118	19364	17822	11925	13847	0
GMOY010853	0.295535	7.89438	1.58015	0.208739	0.571341	16975	10094	28598	17808	9736	11963	0
GMOY005786	-0.104119	8.15249	0.286134	0.592709	0.833464	17314	12930	25901	17758	16891	18526	0
GMOY011640	-1.01002	8.01687	18.0855	2.11208e-05	0.00115052	11324	7354	17027	17754	22039	21975	-1
GMOY001813	0.0906381	8.04877	0.237798	0.625801	0.849814	18826	12412	24467	17719	14720	14163	0
GMOY006934	0.0171734	7.70984	0.00488302	0.94429	0.983482	12344	8363	24283	17719	9909	10873	0
GMOY006452	0.248156	8.04292	1.20141	0.273041	0.63202	17860	10714	32791	17660	12737	13662	0
GMOY000570	-0.450524	7.42646	2.46699	0.116261	0.452076	7904	5467	18226	17630	9238	10012	0
GMOY001607	0.517903	8.35877	5.54761	0.018506	0.17893	24898	21805	28809	17592	14982	16368	0
GMOY002053	0.00262001	8.03771	0.000179925	0.989298	0.995498	18686	12955	20822	17547	14305	15831	0
GMOY002902	0.0688007	8.05236	0.102237	0.749162	0.909036	18942	14626	19611	17543	14084	15474	0
GMOY008460	-0.412653	7.51232	1.93512	0.164199	0.520739	9040	5155	20339	17538	9900	11105	0
GMOY009228	0.507731	8.35803	2.85959	0.0908305	0.400224	26286	23942	22313	17531	17270	14096	0
GMOY006028	-1.56155	7.59961	29.3779	5.9554e-08	5.42297e-06	7185	5654	5875	17523	18732	15822	-1
GMOY008707	0.277336	8.1428	1.28644	0.256704	0.6183	21643	17743	20162	17522	14172	14764	0
GMOY013075	0.856641	8.76749	9.2268	0.00238498	0.0527202	36668	34305	35987	17519	18009	20208	0
GMOY001258	0.181406	8.08063	0.989921	0.319762	0.669481	19037	13960	25164	17515	13383	15307	0
GMOY004744	0.315253	7.80907	1.75327	0.185466	0.54769	15972	10172	26127	17444	8660	11013	0
GMOY010631	0.277848	7.9202	1.83254	0.175827	0.53676	16506	12591	25276	17403	9779	13201	0
GMOY006235	0.178296	8.29513	0.430668	0.511661	0.796033	22144	19938	21714	17357	18996	16555	0
GMOY000403	-0.122891	8.49549	0.0967738	0.755736	0.911427	24582	21431	18684	17282	30623	18324	0
GMOY010070	0.0572315	7.67023	0.0436193	0.834563	0.945384	13458	7256	24088	17210	8304	11563	0
GMOY010851	-0.243946	7.63348	1.5604	0.211606	0.574451	12299	8087	16959	17184	10333	12136	0
GMOY006808	0.0454401	7.75293	0.0519295	0.819739	0.939349	14744	10600	18876	17170	10195	11768	0
GMOY007942	-0.328698	7.50128	1.34271	0.246556	0.609799	9191	5654	20250	17137	9023	11207	0
GMOY002615	-0.296535	7.33274	0.959145	0.327402	0.673647	8536	5531	17023	17126	6818	9382	0
GMOY000663	0.664182	8.42552	8.25475	0.00406456	0.0750365	29527	22305	30965	17105	16809	14093	0
GMOY002285	-0.672405	7.55273	6.73023	0.00947924	0.124208	8576	5032	17966	17087	12751	12302	0
GMOY009357	-0.122174	7.87826	0.462672	0.496378	0.786786	15120	10787	19696	17085	13198	14377	0
GMOY006404	-0.318983	7.42316	1.17896	0.277568	0.634248	9284	5272	18691	17036	7890	10551	0
GMOY007447	-0.271245	7.8042	1.79464	0.180362	0.539936	13688	10759	15496	17026	12518	15031	0
GMOY007634	0.0377974	7.65927	0.0197531	0.888229	0.96659	11557	8011	24478	16969	8264	11785	0
GMOY008104	0.558326	8.17779	8.70214	0.00317836	0.0627296	22606	17391	29190	16947	12626	13175	0
GMOY004275	-0.128758	7.69167	0.340713	0.559418	0.819057	11883	8255	21539	16909	9689	13187	0
GMOY005218	0.191433	8.08299	1.09993	0.294281	0.647495	18854	14106	25524	16903	13914	15155	0
GMOY008106	0.701543	8.127	9.22926	0.00238178	0.0527202	23452	18980	25251	16871	9939	12406	0
GMOY011422	-0.831375	7.29021	8.17952	0.00423661	0.0757993	5987	4042	14689	16781	9580	10668	0
GMOY013340	0.0761381	8.27733	0.1064	0.744281	0.9057	22346	16246	24504	16751	19422	17902	0
GMOY009071	0.120934	7.74553	0.339448	0.560148	0.819587	14953	10251	20500	16706	9052	12228	0
GMOY005839	0.364778	8.13036	3.45622	0.0630142	0.331995	21228	16345	25057	16612	13512	14389	0
GMOY001629	0.0181049	7.53784	0.00415295	0.948617	0.983574	10744	7571	21579	16604	7020	10833	0
GMOY004033	0.347006	7.71565	1.51566	0.218278	0.581534	14537	8362	28018	16585	8010	9836	0
GMOY002421	-0.205341	7.63662	1.03575	0.308813	0.659918	12301	8846	16311	16514	9446	13289	0
GMOY003904	0.474596	8.20994	2.59937	0.106906	0.434648	23419	21547	19768	16509	14947	13416	0
GMOY007458	0.115545	7.92684	0.356575	0.550415	0.814753	16677	10464	25779	16509	11912	14216	0
GMOY004937	-0.145608	7.75433	0.579563	0.446484	0.760279	14444	9487	17598	16436	10882	14201	0
GMOY009396	0.10871	7.7248	0.288491	0.591189	0.833428	14880	9668	20617	16430	9362	11764	0
GMOY001941	-0.160256	7.71578	0.52767	0.467588	0.77259	10888	10971	17917	16416	10029	14281	0
GMOY005313	-0.0127196	7.62689	0.00249864	0.960133	0.987313	12237	7204	22894	16308	8621	11786	0
GMOY009862	-0.485349	7.02699	1.74313	0.186742	0.548615	6044	3954	13693	16302	5464	7045	0
GMOY008174	-0.0115738	7.8807	0.00419842	0.948337	0.983574	15725	10775	21459	16267	12636	14165	0
GMOY000734	-0.328404	7.36473	1.19988	0.273345	0.63202	8734	4972	18235	16258	7512	10383	0
GMOY005764	-0.0311828	8.28806	0.0104139	0.918718	0.976187	21088	18206	19894	16254	22605	17300	0
GMOY010037	-0.245057	7.49802	0.96081	0.326983	0.67352	10654	5971	18901	16243	8742	11277	0
GMOY011547	-0.186857	7.7446	0.821249	0.364815	0.706357	11958	8273	22245	16218	12051	13381	0
GMOY004107	-0.125776	7.8788	0.400879	0.526635	0.80367	15947	11067	17928	16180	14580	13705	0
GMOY007973	-0.21255	7.76361	1.38389	0.23944	0.604646	13706	9179	18219	16067	11993	14447	0
GMOY000286	-0.226351	7.40148	0.667722	0.413847	0.737854	9491	5565	18681	16026	7811	10044	0
GMOY006352	-0.0788879	8.34626	0.0606999	0.805393	0.931813	21344	18557	20872	16005	24914	18237	0
GMOY004147	1.12161	8.84259	7.60705	0.00581404	0.0931009	37675	46974	28398	15983	16841	19085	0
GMOY004802	0.118598	8.1031	0.25935	0.610567	0.844099	19420	15560	21097	15967	16930	14507	0
GMOY004732	-0.225514	7.44273	0.65596	0.41799	0.740678	9160	6201	19162	15946	7319	11574	0
GMOY001889	-0.154568	7.68903	0.423652	0.515121	0.796706	11717	7185	23257	15944	10868	12975	0
GMOY010573	0.259361	7.94239	2.00914	0.156354	0.50739	18423	12791	22892	15847	11908	13074	0
GMOY011230	0.0721786	7.83347	0.141999	0.706301	0.891978	16138	9518	23075	15834	11812	12918	0
GMOY011736	-0.195235	7.30727	0.446778	0.503869	0.790454	8236	5877	17591	15796	6678	9141	0
GMOY002790	-0.325462	7.89915	2.42644	0.119304	0.456007	13032	9433	21582	15721	16695	15301	0
GMOY004806	0.183921	8.16135	0.790907	0.373826	0.710724	20170	15464	25258	15702	15953	16576	0
GMOY010262	-0.129895	7.62978	0.467614	0.494087	0.786786	12591	8113	18515	15670	10157	12141	0
GMOY001289	0.00869565	7.81267	0.00227117	0.96199	0.987313	15330	11005	19023	15655	11884	13302	0
GMOY002049	-0.30326	7.30121	1.10409	0.293369	0.646613	8110	5084	17534	15636	7763	9002	0
GMOY002754	-0.640121	7.08655	2.96603	0.0850302	0.390052	5387	3280	15264	15611	7064	8257	0
GMOY001799	0.171855	8.11291	0.385146	0.534862	0.807446	19479	17726	18720	15580	16940	14243	0
GMOY005114	0.217997	7.92056	1.40092	0.23657	0.602504	17612	12849	21861	15568	11954	13276	0
GMOY004025	0.0790802	7.85149	0.189018	0.663735	0.867993	16397	11128	20526	15565	11727	13635	0
GMOY011112	0.729183	8.15221	12.9889	0.000313343	0.0120233	24479	18020	28071	15561	10493	13124	1
GMOY004738	0.171724	7.68119	0.553839	0.456753	0.765419	14218	8084	24075	15555	9401	10605	0
GMOY004580	0.413353	7.87959	4.80361	0.0284002	0.230054	18060	12315	24602	15552	9970	11567	0
GMOY010357	-0.131912	7.97961	0.412173	0.520869	0.801266	15787	11491	21663	15523	16817	15055	0
GMOY011979	-0.370573	8.0613	2.2982	0.129524	0.468977	15892	9988	22284	15468	20640	17513	0
GMOY007193	0.108933	7.8061	0.284549	0.593735	0.833814	16197	11797	18113	15463	10282	13662	0
GMOY008618	0.249813	8.10523	1.53535	0.215312	0.579663	20260	15170	24228	15453	14799	15137	0
GMOY008194	-0.209687	7.83306	1.17903	0.277553	0.634248	12654	9633	21607	15449	13764	15031	0
GMOY004942	-0.170734	7.47696	0.624343	0.429438	0.748358	10938	6668	17736	15372	9129	10287	0
GMOY009899	-0.049825	7.63168	0.0684741	0.793572	0.928217	12185	8588	19740	15366	10306	11314	0
GMOY001569	-0.390962	7.34033	1.63575	0.20091	0.565009	8008	4495	18561	15353	8419	10229	0
GMOY001205	-0.0934463	7.70952	0.256324	0.612657	0.844685	13083	9400	18995	15325	12510	11476	0
GMOY007954	0.0939297	8.02818	0.152825	0.69585	0.887724	18195	15397	18535	15312	13963	16340	0
GMOY012179	0.47059	8.04691	3.88261	0.0487888	0.295298	21194	17577	20428	15278	11774	13312	0
GMOY006993	-0.013662	8.26059	0.00124508	0.971852	0.989762	17733	22243	15625	15277	20758	18767	0
GMOY000206	0.039279	7.88626	0.0285312	0.865866	0.958738	16219	13139	17541	15269	14921	11943	0
GMOY001443	-0.448772	7.09346	2.19947	0.138058	0.480301	6615	4507	13685	15260	6141	8161	0
GMOY005070	-0.11272	7.0618	0.0980559	0.754175	0.911427	7400	5420	14345	15242	4421	6731	0
GMOY002255	0.462415	7.79684	4.73467	0.0295605	0.234524	17720	11318	23917	15210	8158	11195	0
GMOY003277	-0.339716	7.17249	1.53018	0.216085	0.580065	7374	5231	14467	15180	6826	8104	0
GMOY005341	-0.520421	6.88489	1.57607	0.209327	0.572179	4856	3197	13652	15166	5337	5874	0
GMOY007382	0.109937	7.99003	0.327421	0.567182	0.821772	15961	12782	25240	15160	14223	14773	0
GMOY004885	-0.711607	7.24958	8.74978	0.00309639	0.061938	5968	6777	10132	15159	8552	11146	0
GMOY003770	0.0846774	7.81066	0.196793	0.657322	0.865665	15771	11761	18466	15086	11541	13061	0
GMOY007075	0.0927901	7.88877	0.250471	0.616743	0.845372	16299	12177	20634	15067	12695	13841	0
GMOY004657	0.211183	7.89069	1.22356	0.268664	0.629703	17170	12881	20796	15061	12580	12311	0
GMOY004046	-0.312113	7.35246	1.48593	0.222849	0.586504	9244	5181	17019	15049	8094	10340	0
GMOY008578	0.10273	7.84155	0.318192	0.572696	0.82495	14944	10725	23425	15016	12282	12892	0
GMOY001369	0.212966	7.50819	0.775707	0.378457	0.71543	12530	8316	19942	15003	6915	9478	0
GMOY005527	0.686129	8.006	7.53478	0.00605191	0.0946736	20419	17208	24953	14973	7751	13612	0
GMOY009366	-0.0807231	7.60571	0.197602	0.656663	0.865292	12246	8784	17740	14939	9967	11779	0
GMOY012316	0.532202	7.86625	7.45037	0.00634233	0.0964951	17511	13667	24626	14936	10121	9945	0
GMOY004118	0.0842895	7.89895	0.205029	0.650692	0.862845	16962	11090	22109	14920	13481	13519	0
GMOY013307	0.786108	8.54723	8.27518	0.00401907	0.07453	33217	26869	31160	14913	15572	18820	0
GMOY010877	0.113806	7.70779	0.384973	0.534954	0.807446	14874	9921	19524	14878	9996	11904	0
GMOY011976	-0.0589662	7.79117	0.0610868	0.804786	0.931336	12332	8358	26064	14821	13275	12824	0
GMOY004001	0.0405515	7.79872	0.0512339	0.82093	0.93968	15271	10428	20312	14820	12284	12760	0
GMOY000582	-0.0637683	7.92476	0.0699483	0.791412	0.927128	16157	13448	16421	14812	15151	14727	0
GMOY004524	-0.123599	7.47307	0.317334	0.573214	0.82495	11577	6454	17928	14809	8893	10422	0
GMOY005709	-0.221239	7.67021	1.31952	0.250679	0.613931	12216	7732	19498	14747	12160	12912	0
GMOY008575	0.0861226	7.86648	0.196081	0.657903	0.865665	17239	11640	19180	14745	12559	13737	0
GMOY010634	-0.219234	7.45868	0.832313	0.361604	0.704289	9604	6093	19344	14745	9987	9983	0
GMOY008231	0.218699	8.24664	0.452881	0.50097	0.789706	21764	20628	19029	14741	19438	15828	0
GMOY006243	0.358208	8.20458	2.84655	0.0915702	0.401343	20395	14915	33428	14692	14801	17014	0
GMOY007274	-0.572217	7.32848	8.98742	0.00271845	0.0571906	7567	6209	12813	14641	10190	10369	0
GMOY002314	-0.233565	7.7319	1.59249	0.206971	0.570338	12517	9738	17170	14629	12589	14394	0
GMOY002867	0.338327	7.89671	1.87553	0.170843	0.529008	17376	16001	17565	14614	11692	11986	0
GMOY008583	0.525767	8.01325	3.61424	0.057287	0.317295	22017	17905	17998	14584	12464	11399	0
GMOY000118	0.316483	7.43474	0.670266	0.412959	0.737547	10789	5727	26474	14581	5165	9181	0
GMOY011257	0.12192	7.88594	0.411167	0.521378	0.801644	16926	12102	20423	14546	12293	14222	0
GMOY003186	0.485464	8.08834	2.85319	0.0911927	0.400224	21776	19679	18340	14537	13092	13403	0
GMOY012020	-0.0210154	7.73434	0.0117152	0.913808	0.975046	13791	9679	19893	14471	10192	14451	0
GMOY008996	-2.41535	5.98319	13.9742	0.000185339	0.0077983	1205	1101	1650	14392	4779	1359	-1
GMOY005001	0.0232487	7.6258	0.0157662	0.900077	0.971049	12956	8688	19619	14380	10696	10698	0
GMOY004403	-0.606396	7.01425	4.43782	0.0351511	0.254624	5787	3985	12290	14376	6281	8478	0
GMOY006532	0.123754	7.92833	0.390552	0.53201	0.806007	17241	12748	20784	14368	13763	13934	0
GMOY003196	0.505829	7.76432	4.54002	0.0331112	0.24726	18009	13941	17677	14323	9432	9260	0
GMOY011666	0.0778527	8.00424	0.104889	0.74604	0.906691	17874	14562	19004	14304	15870	14633	0
GMOY010772	-0.667813	7.80055	7.89322	0.00496206	0.0843273	12095	7505	15749	14275	18514	15976	0
GMOY000932	0.000720884	7.61468	1.58669e-05	0.996822	0.999039	13384	8605	18337	14262	10135	11415	0
GMOY002786	0.263061	7.79523	1.57016	0.210184	0.572982	16811	12966	17737	14246	10583	11996	0
GMOY006610	0.197944	7.51319	0.574521	0.448468	0.761835	14638	10451	12731	14191	8907	8264	0
GMOY007790	-0.284143	7.45432	1.69033	0.193558	0.556586	9008	6745	17695	14188	11143	9785	0
GMOY006970	0.843461	7.89554	12.3107	0.000450376	0.0161659	19022	13835	30411	14178	6657	10778	1
GMOY011807	-0.244865	7.83486	1.39897	0.236896	0.602963	13832	10381	17800	14016	14466	16024	0
GMOY000343	-0.191093	7.68693	0.904889	0.341474	0.68621	12012	7961	20531	13957	12458	13331	0
GMOY007327	-0.183641	7.57861	1.04844	0.305867	0.657538	11298	8055	17654	13957	11049	11976	0
GMOY000509	0.434201	7.95446	4.11365	0.0425385	0.27757	19537	15468	20790	13955	11585	12751	0
GMOY002319	0.40539	7.65005	4.14101	0.0418562	0.276175	15161	10671	20846	13943	7974	9962	0
GMOY009539	0.781362	8.70288	3.59519	0.0579471	0.318688	31580	37459	27436	13918	23396	16761	0
GMOY000508	-0.126101	7.61129	0.467778	0.494011	0.786786	12868	8718	16351	13898	10228	13058	0
GMOY008462	-0.601403	7.86985	6.08316	0.0136477	0.152779	11996	8460	17769	13891	16076	20436	0
GMOY004149	0.457857	7.69777	5.28905	0.02146	0.19399	14969	11146	23324	13878	8093	10262	0
GMOY001732	0.0226033	8.10199	0.00620361	0.937221	0.980858	18317	15939	19331	13832	19276	15337	0
GMOY008248	-0.0887291	7.30668	0.141616	0.70668	0.892086	10021	5820	16780	13824	7577	8794	0
GMOY010875	-0.234208	6.85208	0.46214	0.496626	0.786786	6667	4380	11291	13813	4638	5247	0
GMOY008633	-0.0452636	8.166	0.0209752	0.884847	0.965247	20210	15164	19783	13796	22304	15438	0
GMOY002040	0.141343	7.50966	0.32513	0.568541	0.822544	11628	7444	21729	13782	7174	11059	0
GMOY010738	-0.221286	7.61395	1.22681	0.268028	0.629703	11346	7474	19244	13754	11096	13437	0
GMOY003016	0.311266	7.61852	1.6964	0.192759	0.555525	12267	8561	25939	13751	8761	9721	0
GMOY007233	0.26668	7.93938	1.25282	0.263015	0.624065	18074	15335	18425	13747	13181	13277	0
GMOY000226	0.102011	7.48022	0.254754	0.613747	0.844685	11918	8167	18176	13726	7788	10247	0
GMOY004743	0.377133	7.57218	2.89887	0.0886419	0.395398	14483	10351	18609	13693	6861	10109	0
GMOY006777	0.132893	7.61757	0.429986	0.511996	0.796249	13973	8736	19836	13690	8456	12216	0
GMOY007746	-0.212734	7.79699	0.711989	0.398784	0.727567	13872	11524	14696	13687	16033	13025	0
GMOY004951	-0.602405	7.28299	7.96191	0.0047772	0.0823325	7787	4735	13847	13677	9641	11011	0
GMOY004167	0.0297094	7.74214	0.0193722	0.889305	0.96659	15122	11237	16328	13675	13043	11555	0
GMOY011710	-0.0357202	8.00796	0.0184872	0.891847	0.967145	16375	14806	18033	13670	16104	16819	0
GMOY003541	-0.0194299	7.97589	0.0043386	0.947483	0.983574	18038	14217	15697	13662	17685	13837	0
GMOY002603	0.103928	7.7517	0.314831	0.574731	0.82531	14870	11193	18690	13656	11534	12489	0
GMOY007819	-0.00348256	7.36778	0.000206787	0.988527	0.995215	10454	6189	18621	13596	7260	9719	0
GMOY007574	-0.046765	7.19238	0.0371071	0.847247	0.952279	8738	6532	14560	13538	6173	7999	0
GMOY004651	-1.8502	7.22734	64.5972	9.18837e-16	2.00208e-13	4180	3237	5712	13512	11321	17585	-1
GMOY005546	-0.0476362	7.64603	0.0670563	0.795672	0.928429	13763	8936	17419	13506	10572	12933	0
GMOY010195	0.485069	7.83524	7.01092	0.00810138	0.113104	18259	11496	25205	13467	10173	11059	0
GMOY008795	0.123597	8.18748	0.187852	0.66471	0.868661	19989	17170	22036	13460	19410	16645	0
GMOY010385	-0.266544	7.2952	1.13256	0.287231	0.641277	8338	5539	16707	13446	7237	10960	0
GMOY011982	-0.201451	7.47054	0.908211	0.34059	0.686163	11047	6155	17862	13385	10412	10759	0
GMOY011720	-0.365661	7.13321	2.01974	0.155266	0.50739	7275	4547	14658	13361	7184	8714	0
GMOY007438	-0.486565	6.89254	2.08551	0.148702	0.499578	5616	3276	12943	13356	5582	7037	0
GMOY004983	-0.100341	7.81949	0.228307	0.632782	0.853081	14057	11300	18181	13338	13345	15370	0
GMOY005105	0.310078	7.67486	2.31318	0.128281	0.467768	16421	8684	22220	13320	9489	10541	0
GMOY005299	0.198449	7.18962	0.438126	0.508028	0.793974	8986	6247	18103	13305	5331	6878	0
GMOY012372	-15.4384	7.21528	171.892	2.85747e-39	2.49049e-36	0	0	1	13304	32048	6184	-1
GMOY004111	-0.0944077	7.26881	0.140644	0.707642	0.892316	9090	5689	17167	13302	6719	9481	0
GMOY002460	-0.128094	7.65421	0.474326	0.491004	0.786061	12843	8458	18410	13301	11443	13352	0
GMOY009942	-0.119136	7.80542	0.325721	0.56819	0.822231	14244	10193	19098	13299	14911	13550	0
GMOY003481	0.0421071	7.67792	0.0436372	0.83453	0.945384	14474	10780	15782	13269	10901	12454	0
GMOY000955	0.545103	7.58938	4.5695	0.0325461	0.245004	13942	8429	26845	13215	7813	7897	0
GMOY007321	-0.472377	7.08602	4.62197	0.031565	0.240723	6422	5356	11836	13204	8152	7761	0
GMOY010288	-0.00416771	7.62496	0.00045988	0.982891	0.994299	12019	8578	20603	13162	10151	12639	0
GMOY006943	0.0539344	7.4851	0.0899781	0.764205	0.916248	11881	8358	17206	13148	8986	10060	0
GMOY009912	-0.612145	6.80953	4.65984	0.0308761	0.237548	4993	4232	9132	13148	6656	5504	0
GMOY004056	-0.341692	7.45062	3.44117	0.0635907	0.333591	9930	7939	13006	13143	11075	11268	0
GMOY011725	-0.395127	7.01168	1.61529	0.20375	0.566378	6189	3770	14618	13121	6451	7691	0
GMOY004668	0.207605	7.55666	1.30542	0.253225	0.615753	13263	9591	18163	13119	9343	9507	0
GMOY000172	-0.305166	7.50027	2.52138	0.112312	0.445414	10256	6780	16921	13098	11009	12189	0
GMOY001840	0.0281829	7.80684	0.0204445	0.886303	0.965768	14424	10976	20519	13074	13439	13371	0
GMOY009872	-1.20765	6.91354	21.4335	3.6632e-06	0.000251115	3987	2724	9123	13073	9088	8678	-1
GMOY005645	-0.176319	7.23864	0.73092	0.392585	0.724657	9410	5924	14230	13068	7452	9053	0
GMOY007231	0.229038	7.62087	1.66838	0.196476	0.559175	14159	10002	19029	13038	9504	10548	0
GMOY002400	-0.138011	7.18295	0.288267	0.591333	0.833428	9046	4887	15819	13028	6837	8347	0
GMOY006611	-0.0499886	7.41782	0.0531258	0.817711	0.938637	10772	6342	18719	13008	8779	10078	0
GMOY010862	0.391866	7.66764	3.89681	0.0483779	0.295154	15903	11909	17899	12976	9000	10203	0
GMOY008134	0.123672	7.39655	0.387098	0.533829	0.807173	11285	8541	15815	12975	7348	9428	0
GMOY007493	0.184952	7.75891	0.660757	0.416293	0.738959	15661	12851	16315	12974	12212	11441	0
GMOY010513	-0.198137	7.26079	0.854273	0.355346	0.699642	8682	5883	15620	12962	7671	9546	0
GMOY011691	-0.136026	7.41249	0.535767	0.464192	0.77151	11041	6962	15562	12940	8741	10960	0
GMOY000970	0.0570068	7.42559	0.0806158	0.776465	0.919942	10876	7498	18319	12921	7952	10095	0
GMOY006003	0.130597	7.50389	0.523511	0.469348	0.773443	12416	8970	17243	12888	8605	10253	0
GMOY001831	0.275295	7.63726	2.33019	0.126887	0.46564	14689	10398	19050	12812	9136	10948	0
GMOY006920	0.169696	7.42105	0.765549	0.381597	0.717406	11099	8697	17351	12807	7690	9204	0
GMOY003683	0.278688	7.30159	0.907096	0.340886	0.686163	9834	6873	20354	12788	5209	8619	0
GMOY008714	0.422787	7.94544	4.66834	0.0307235	0.237548	18013	12789	27418	12767	12677	12505	0
GMOY002688	-0.0364202	7.54875	0.0406941	0.84013	0.947667	12382	8368	17134	12754	11020	10610	0
GMOY010824	-0.433673	7.242	4.73559	0.0295447	0.234524	8514	5058	13599	12727	9050	10021	0
GMOY002444	0.449718	7.95798	3.80986	0.0509517	0.300927	17714	16702	21493	12721	11684	13552	0
GMOY005690	0.55059	7.84873	3.49865	0.0614188	0.326692	19203	16858	15480	12720	11274	9913	0
GMOY004220	-0.616662	7.16315	6.05793	0.013844	0.153568	6414	4152	14016	12717	8458	10594	0
GMOY010185	-0.0641982	7.40575	0.106771	0.74385	0.9057	11026	6595	17252	12638	8976	10069	0
GMOY005447	-0.0335699	8.15806	0.00904392	0.924236	0.977305	18368	17396	17901	12632	22243	16007	0
GMOY011044	-0.312855	7.25344	2.11325	0.146029	0.494957	8029	5953	14545	12597	7450	11013	0
GMOY008359	0.246847	7.9538	1.11969	0.289986	0.643548	18046	14371	20625	12592	14578	13427	0
GMOY000427	0.0224387	7.40213	0.0135939	0.907183	0.973287	11286	7322	16750	12550	7897	10348	0
GMOY009148	-0.322042	7.75727	1.61825	0.203337	0.566318	12896	10071	15131	12543	16838	13408	0
GMOY003476	-0.18146	7.22877	0.780167	0.37709	0.714572	9239	5711	14547	12528	7465	9352	0
GMOY003981	-0.894416	6.41733	5.384	0.0203222	0.189871	3281	2298	7352	12524	4145	4453	0
GMOY000922	0.266786	7.74866	2.16977	0.140747	0.484592	15447	11057	21342	12520	10873	11965	0
GMOY009491	0.129638	7.30907	0.317005	0.573413	0.82495	9420	7722	17281	12480	6284	9277	0
GMOY009698	0.0740923	7.25874	0.118895	0.730236	0.902404	9383	6870	16623	12443	7184	7929	0
GMOY003217	-0.0390175	7.42158	0.0491645	0.824524	0.942202	11238	7622	15863	12436	9115	10162	0
GMOY009401	-0.0964199	6.7845	0.0515581	0.820374	0.939384	5401	3282	15323	12380	4287	4911	0
GMOY009189	0.617686	7.84108	9.1431	0.00249658	0.0542051	18934	14458	21562	12377	8961	11650	0
GMOY001387	-0.683528	7.45778	6.06481	0.0137901	0.153344	10412	6974	8874	12374	15116	11242	0
GMOY006207	-0.134073	7.20924	0.378957	0.538162	0.808251	8898	5669	15255	12359	7040	9153	0
GMOY004617	-0.140247	6.98908	0.196037	0.657939	0.865665	6923	4044	15634	12357	5811	6673	0
GMOY010878	-0.175562	6.96633	0.423568	0.515162	0.796706	7485	4506	13000	12355	5479	6939	0
GMOY004783	0.06616	7.22977	0.0752813	0.783797	0.924418	10056	6429	15565	12344	5701	9181	0
GMOY010271	-0.10253	7.54328	0.295983	0.586412	0.830642	11612	7734	18087	12303	10553	12131	0
GMOY009359	-0.0781299	7.48967	0.190939	0.662136	0.867446	11742	8133	15736	12299	10656	10509	0
GMOY000836	0.200486	7.48601	1.12635	0.288555	0.64204	12512	9039	17521	12273	7770	10546	0
GMOY008252	-0.802118	6.61714	4.23959	0.0394917	0.268388	3700	2136	10319	12272	5416	5686	0
GMOY001409	0.48194	7.79563	2.39535	0.121696	0.459539	18554	16142	13656	12264	11101	10200	0
GMOY001582	-0.111929	7.16639	0.299264	0.584344	0.829501	8633	6080	13991	12249	6939	8362	0
GMOY002452	-0.0225814	7.13769	0.00840962	0.926933	0.978147	8832	5353	15582	12244	6138	7952	0
GMOY009017	0.0308556	7.43823	0.0288014	0.865238	0.958576	11362	7684	17264	12229	8665	10444	0
GMOY013238	0.310778	7.60333	2.94115	0.0863495	0.391686	14617	10471	18265	12227	8991	10446	0
GMOY005921	0.0891278	7.78795	0.187577	0.664941	0.868661	15530	10991	19409	12216	12084	14246	0
GMOY002173	0.175762	7.3739	0.795878	0.372329	0.710724	11845	7873	16401	12201	7054	9436	0
GMOY000576	0.0199709	7.63508	0.00958895	0.921993	0.976916	12194	10899	16662	12132	11651	11828	0
GMOY010033	-0.094379	7.65754	0.230195	0.631379	0.852363	12627	9046	18336	12118	11900	13528	0
GMOY010845	-0.193378	6.92327	0.450003	0.502333	0.789944	6832	4166	13426	12099	5351	6739	0
GMOY008057	0.308212	7.39411	2.38156	0.122775	0.459539	12236	8754	16924	12073	6761	8899	0
GMOY000243	-0.535288	6.70263	2.27305	0.13164	0.472396	4904	2633	11370	12073	5077	5959	0
GMOY003789	0.245452	7.15168	0.905425	0.341331	0.68621	9089	7674	14689	12064	5015	7248	0
GMOY008704	0.504578	7.70385	7.49033	0.00620311	0.0948501	17555	11073	21013	12029	9138	10243	0
GMOY010456	-0.0730099	7.51191	0.15388	0.694855	0.887442	12105	8400	15541	11992	11213	10611	0
GMOY005030	-0.271689	7.91698	1.00449	0.316226	0.666396	14155	10953	18985	11981	18323	16497	0
GMOY011331	-0.0251692	7.20305	0.0160278	0.899256	0.970953	9343	6301	14758	11972	7199	8210	0
GMOY009213	0.103591	7.17179	0.166396	0.683335	0.879913	8528	5835	17723	11927	6572	7234	0
GMOY010189	0.290636	7.86897	0.950157	0.329679	0.6761	17048	15924	15729	11918	14181	11526	0
GMOY013309	0.582767	7.62045	4.40512	0.0358313	0.256581	16583	14235	13833	11906	8095	8868	0
GMOY011365	0.0323036	7.27302	0.029873	0.862779	0.957579	10580	6924	14648	11853	7431	8818	0
GMOY010887	-0.116192	7.41647	0.256617	0.612454	0.844616	11029	9406	11250	11837	10174	10212	0
GMOY010371	0.104693	7.15555	0.220114	0.638953	0.855786	9812	6217	14726	11837	5975	7678	0
GMOY005926	0.429591	7.92299	2.24538	0.134014	0.474808	18779	16983	17095	11798	13236	12045	0
GMOY002582	0.140862	7.61135	0.415855	0.519013	0.800185	14255	10972	14975	11784	11299	10494	0
GMOY006978	0.109237	7.49068	0.370046	0.542979	0.811019	13037	8636	16180	11784	9674	9980	0
GMOY003200	0.402578	7.52006	4.3643	0.0366996	0.25975	14851	10208	16708	11780	8096	9068	0
GMOY003933	-0.243994	7.71682	1.06903	0.301166	0.653245	12067	10000	16523	11776	15026	13869	0
GMOY010194	0.280793	7.35693	1.85123	0.173641	0.53261	11092	7565	19127	11775	7223	8245	0
GMOY011932	-0.0535174	7.5599	0.0613529	0.80437	0.93114	12758	9822	13852	11756	11770	11096	0
GMOY002587	-0.259524	7.20685	1.40286	0.236246	0.602504	8636	5210	14696	11756	7368	10391	0
GMOY011652	0.148773	7.6147	0.430966	0.511516	0.796033	14129	11366	14661	11750	9573	12389	0
GMOY003477	0.342117	7.2137	1.34254	0.246586	0.609799	9717	6081	20139	11733	5029	7654	0
GMOY010369	0.0975478	7.29731	0.240591	0.623779	0.849292	11253	6509	16222	11731	7584	8586	0
GMOY002110	0.0301985	7.5531	0.022435	0.880936	0.963632	12938	9862	14781	11725	10992	10850	0
GMOY005744	0.108676	7.68985	0.249272	0.617588	0.84558	14597	10590	17765	11715	13167	10756	0
GMOY012130	0.227417	7.51102	1.21639	0.27007	0.630874	13366	8543	18678	11706	10566	8192	0
GMOY012184	-0.178878	7.4353	0.834672	0.360925	0.704289	11496	6735	15372	11695	11113	10383	0
GMOY006662	0.548498	7.52269	8.12012	0.00437767	0.0776401	13344	10072	21689	11669	7403	8372	0
GMOY002799	0.363743	7.79185	2.41497	0.12018	0.457066	16634	14156	17607	11648	11510	11759	0
GMOY000966	0.0657726	7.47946	0.0951913	0.757678	0.912655	10961	7777	19640	11633	8225	11928	0
GMOY001571	0.41435	7.57302	3.64829	0.0561269	0.314863	13311	9191	23222	11617	7294	10992	0
GMOY001568	-0.179807	6.97019	0.492543	0.482795	0.781723	6900	4561	13751	11609	5841	7273	0
GMOY003046	0.0661177	7.01687	0.0436249	0.834553	0.945384	6997	4704	17436	11599	5409	6579	0
GMOY002528	0.125082	7.84515	0.189362	0.663448	0.867983	17097	13754	15129	11574	14581	13090	0
GMOY003296	0.492194	7.57648	3.98948	0.0457853	0.288759	13715	13376	16002	11543	7143	10402	0
GMOY011495	-0.258088	7.27959	1.97972	0.15942	0.512985	9480	7116	11723	11517	9667	9540	0
GMOY010913	-0.166201	7.29393	0.494637	0.481866	0.780678	10556	8309	9636	11505	8995	9705	0
GMOY005211	-0.348298	7.52165	2.89901	0.0886339	0.395398	10344	7685	14949	11474	12162	13316	0
GMOY002897	0.17276	7.30395	0.732837	0.391965	0.724657	11444	8602	13203	11468	7047	8793	0
GMOY004644	-0.442902	6.80819	1.80487	0.179125	0.538612	5540	2882	12727	11460	5546	7005	0
GMOY002792	0.506739	7.62189	4.59887	0.031993	0.242471	15417	13456	15682	11449	8193	10061	0
GMOY009451	0.347854	7.3539	2.3419	0.125936	0.463908	11551	6913	20686	11417	7331	7713	0
GMOY007394	0.195262	7.21684	0.756125	0.384544	0.720096	9874	6306	17512	11376	6441	7792	0
GMOY000731	0.228339	7.3207	1.3471	0.245786	0.609074	10802	8398	15886	11370	6619	9109	0
GMOY003470	-3.39455	6.97656	33.3329	7.7656e-09	8.03016e-07	575	645	3951	11362	15481	14056	-1
GMOY008738	0.103209	7.46593	0.22949	0.631902	0.852363	12922	9853	12988	11347	9546	10036	0
GMOY001620	-0.904524	6.86355	19.1373	1.21643e-05	0.000720526	4912	3326	8915	11333	7343	9156	-1
GMOY005228	-0.279647	6.94243	1.51745	0.218006	0.581467	7301	4279	11957	11328	6676	6899	0
GMOY000772	0.035211	7.29075	0.0371775	0.847104	0.952279	11103	6849	14635	11308	7764	9224	0
GMOY004148	-0.355012	6.7371	1.30135	0.253967	0.617067	5290	3379	11727	11270	4720	6409	0
GMOY010848	0.184068	7.35938	1.03149	0.309809	0.660197	11609	8703	14756	11260	7976	8870	0
GMOY000213	-3.36267	6.22633	123.452	1.11062e-28	5.21221e-26	1046	718	781	11251	6309	7643	-1
GMOY000453	-0.157878	7.36799	0.774233	0.378911	0.715449	10063	7205	14761	11211	9356	11021	0
GMOY000464	-0.231261	7.26274	1.11521	0.290952	0.64413	9256	5212	15694	11179	9678	9219	0
GMOY005222	0.412251	7.71491	4.28716	0.0384013	0.266244	16025	11157	21714	11165	9020	12498	0
GMOY000418	-0.023186	6.9591	0.00994004	0.920583	0.976187	7645	5394	12685	11146	5368	6812	0
GMOY007042	-0.222827	7.37096	1.28667	0.256663	0.6183	9752	6354	15928	11145	9848	11259	0
GMOY007518	0.245191	7.19381	1.36058	0.243437	0.606455	11002	7105	14366	11126	5857	7809	0
GMOY000799	-0.248187	7.18039	1.69632	0.192771	0.555525	8845	5392	13529	11125	7956	9669	0
GMOY012027	0.467116	7.7774	5.51663	0.0188365	0.179871	15674	12645	23346	11094	11373	10679	0
GMOY007653	-0.50914	6.72889	2.8728	0.090088	0.398858	3827	4758	9420	11094	4875	7248	0
GMOY006526	0.551023	7.54722	6.07435	0.0137158	0.153199	13412	9146	24478	11085	6758	9997	0
GMOY011989	0.444972	7.685	4.63678	0.0312936	0.238952	16403	12419	17989	11083	9369	11130	0
GMOY012143	0.342345	7.29782	2.74088	0.0978108	0.413074	11764	7677	16889	11079	6056	8475	0
GMOY000607	-0.131407	6.41576	0.0887218	0.765808	0.916594	4536	3192	9812	11069	2916	3167	0
GMOY010365	0.320916	7.52781	2.77311	0.0958598	0.409972	13854	10570	16297	11028	8545	10275	0
GMOY006460	0.110449	7.2916	0.355887	0.550799	0.815044	11301	8000	13258	11018	8014	8492	0
GMOY007451	0.253854	7.46106	0.517001	0.472124	0.774592	12781	12107	11132	10999	11802	6151	0
GMOY009739	-0.192806	6.79671	0.450261	0.502211	0.789944	6332	3711	12405	10995	5161	5960	0
GMOY009651	-0.279167	6.935	0.991138	0.319464	0.669229	6811	3617	13788	10988	6027	7770	0
GMOY007801	0.0159525	7.43057	0.00658766	0.935311	0.980687	11206	9238	13947	10986	10032	10004	0
GMOY006099	-0.461216	7.69323	1.92812	0.164965	0.521405	11284	10887	10805	10981	16878	14579	0
GMOY010944	-0.267792	6.82069	1.37216	0.241441	0.606053	5919	5041	10064	10965	5882	6065	0
GMOY007037	0.222399	7.14653	1.05819	0.303629	0.655499	9878	6581	15254	10898	5630	7684	0
GMOY011816	-0.369402	7.48227	2.42274	0.119586	0.45628	9795	8507	12562	10887	13416	11694	0
GMOY010829	0.255527	7.64321	1.03509	0.308967	0.660009	14983	12369	14658	10865	11655	10224	0
GMOY007192	0.243969	7.01965	1.03703	0.308513	0.65974	8515	6389	14274	10853	5624	5614	0
GMOY002502	0.126678	7.23996	0.495448	0.481507	0.780678	10373	7004	15167	10824	7360	8286	0
GMOY002802	0.413331	7.77697	4.01155	0.0451895	0.287172	15235	12567	22995	10821	11630	11326	0
GMOY000939	-0.342824	7.47751	1.59	0.207326	0.570679	10951	8840	10589	10821	13673	11067	0
GMOY005676	-0.0211376	6.97387	0.00700845	0.933282	0.980444	7922	4720	13986	10782	5198	7519	0
GMOY001824	0.121589	7.25593	0.350689	0.553723	0.816203	11204	8346	11787	10771	7404	8614	0
GMOY007620	0.135004	7.44107	0.453414	0.500718	0.789706	12427	9588	13867	10757	9333	9918	0
GMOY003638	-0.23943	6.85184	1.1072	0.29269	0.645781	6989	4581	10384	10756	5116	7356	0
GMOY006822	-0.219426	7.0358	1.12015	0.289886	0.643548	7156	5489	12591	10735	8219	6831	0
GMOY001087	0.206798	7.89622	0.329007	0.566244	0.821772	17214	16281	14256	10731	16731	11672	0
GMOY006659	-0.102827	7.29581	0.309701	0.577864	0.825462	9773	7846	12643	10718	9221	9557	0
GMOY006285	0.309877	7.45339	2.26863	0.132017	0.472396	13506	10279	14335	10713	8171	9611	0
GMOY000678	-0.161906	7.83682	0.244021	0.621317	0.847074	14091	12582	15012	10702	18503	13337	0
GMOY004172	-0.366055	6.99955	2.94612	0.0860843	0.391356	7298	4223	12264	10694	7028	8684	0
GMOY001664	-0.844712	6.09051	3.98837	0.0458153	0.288759	2970	1929	5468	10694	2642	3480	0
GMOY003822	0.0700371	7.19109	0.14513	0.703234	0.890685	10587	7024	12592	10689	7382	8032	0
GMOY001073	-0.299509	7.35586	1.25388	0.262813	0.624065	9592	8861	9629	10682	11769	9989	0
GMOY000980	0.302158	7.35836	2.45263	0.117328	0.453433	11763	9659	14473	10647	7915	8261	0
GMOY006119	-0.177878	7.31448	0.958784	0.327494	0.673647	9788	7183	13323	10644	9897	9986	0
GMOY005544	-0.29914	7.16944	2.25115	0.133515	0.473867	7991	5237	14063	10643	8461	9762	0
GMOY000841	-0.603878	6.07058	1.32933	0.248924	0.611706	2309	2049	7428	10613	2259	2824	0
GMOY002968	0.168622	7.36408	0.727992	0.393535	0.724657	12117	8973	13429	10610	7890	9760	0
GMOY007792	-0.324345	7.11623	2.75351	0.0970414	0.411644	7203	5315	13402	10609	8271	9194	0
GMOY000086	0.635729	7.53835	10.1527	0.00144091	0.0373951	15936	11552	17292	10604	7512	8494	1
GMOY009836	-0.0254555	7.1171	0.0177995	0.893865	0.968254	8877	5865	13935	10587	6734	8379	0
GMOY003434	-0.147667	7.02653	0.324229	0.569077	0.822584	8045	4241	14454	10586	5890	8770	0
GMOY005869	-0.0630242	7.48441	0.0640777	0.800163	0.929843	11811	9968	12136	10569	11831	10412	0
GMOY003266	0.112658	7.28866	0.377482	0.538954	0.808424	10620	6895	16315	10559	7728	9120	0
GMOY002448	-0.242566	6.77822	0.532567	0.46553	0.772027	5419	3166	13872	10527	5398	6164	0
GMOY003942	0.060697	7.11743	0.0845267	0.771254	0.918286	8160	6062	15708	10492	6934	7515	0
GMOY001341	0.446151	7.46646	5.32929	0.02097	0.192602	12707	10954	16886	10489	7573	9256	0
GMOY008515	-0.206791	6.76936	0.64023	0.423628	0.74397	6156	3882	11637	10485	5382	5852	0
GMOY007263	0.190798	7.37847	1.15426	0.28266	0.638595	11738	8741	15247	10483	8422	9337	0
GMOY008008	-0.0919704	7.19817	0.25304	0.614943	0.844685	9064	6058	14553	10475	8169	8935	0
GMOY011144	0.436308	6.93009	1.74072	0.187047	0.548907	8671	5233	16187	10469	3509	5571	0
GMOY000507	-0.231628	6.67334	0.753696	0.385308	0.720248	5058	4536	9868	10464	4921	5198	0
GMOY004789	0.259985	6.95599	0.733962	0.391602	0.724648	8024	5067	16063	10459	4076	6612	0
GMOY011457	-0.206152	6.69527	0.400602	0.526779	0.80367	5603	3195	12367	10428	4349	5990	0
GMOY000727	0.212602	7.50337	1.13746	0.28619	0.640046	13302	9986	15407	10425	9897	10017	0
GMOY010953	-0.0708288	7.28732	0.102686	0.74863	0.908572	9226	5892	17460	10423	9465	9068	0
GMOY004485	-0.298716	6.62962	0.955414	0.328345	0.674944	5005	3272	11011	10413	4593	5421	0
GMOY003037	0.502208	7.61823	4.65217	0.0310144	0.237712	15336	13059	16328	10397	8148	10984	0
GMOY007445	0.283964	7.65548	1.37646	0.240705	0.605261	13757	12602	16981	10394	12072	10096	0
GMOY004924	-1.4212	6.95125	38.0338	6.9531e-10	7.85571e-08	3946	3904	5349	10382	10849	11150	-1
GMOY003024	0.221522	7.21961	1.31789	0.250971	0.613931	10747	8294	12857	10379	6827	8026	0
GMOY005897	-0.499301	6.98337	7.02509	0.00803752	0.112562	6134	4713	11028	10373	8257	8340	0
GMOY010278	0.432262	7.52356	3.86472	0.0493115	0.296145	14598	11646	14903	10359	8380	9706	0
GMOY004449	-0.303166	7.50194	1.82846	0.17631	0.53676	10326	7859	14801	10343	12504	12916	0
GMOY004791	-0.0183177	7.2725	0.00859131	0.92615	0.977877	10439	8133	11723	10335	8617	9282	0
GMOY009129	0.0578841	7.04453	0.0878776	0.766893	0.916594	9603	5915	12008	10332	6163	7332	0
GMOY003760	0.481274	7.40797	4.79391	0.0285605	0.230486	12929	11290	14240	10310	7235	8371	0
GMOY004483	0.371191	7.04168	2.53378	0.111433	0.444929	9374	6519	14989	10305	4953	6121	0
GMOY009790	0.331105	7.62838	1.44815	0.228825	0.593716	15759	12508	14094	10283	11827	9296	0
GMOY002729	0.489653	7.2583	3.88546	0.0487058	0.295298	11927	10483	11975	10238	6429	6769	0
GMOY002949	-0.00158924	7.04717	6.12515e-05	0.993756	0.99746	8832	5333	13546	10236	6165	7935	0
GMOY003630	-0.403292	6.41354	1.08761	0.297002	0.651138	3275	2870	9990	10224	4027	4053	0
GMOY003440	0.0337993	7.01352	0.0200949	0.887272	0.966306	8328	4796	14901	10220	5749	7584	0
GMOY011090	-0.0438898	6.97841	0.0553174	0.814056	0.936576	7958	5840	11583	10194	6492	6852	0
GMOY011436	0.833081	8.23896	7.44213	0.00637145	0.0965344	23848	23109	27851	10191	15391	12896	0
GMOY008009	0.0268839	7.15928	0.0233467	0.878559	0.963352	9136	6579	14014	10157	7272	8433	0
GMOY009580	0.456643	7.58217	2.1089	0.146444	0.495813	15268	14022	12164	10151	10534	8400	0
GMOY011751	0.0448583	7.28973	0.062478	0.802621	0.930651	10135	7309	15210	10151	9013	8732	0
GMOY011801	0.352316	7.46159	1.56872	0.210393	0.573039	12915	12341	12144	10138	7358	10694	0
GMOY000895	0.0658389	7.45339	0.113057	0.73669	0.9057	11506	8546	16472	10136	9191	11593	0
GMOY009788	-4.80657	7.05463	131.511	1.91441e-30	9.73317e-28	617	562	562	10124	15946	19314	-1
GMOY010114	-0.309727	6.78291	1.14618	0.28435	0.63891	5438	3446	12689	10120	5260	7178	0
GMOY009918	0.151523	7.62995	0.235725	0.627311	0.850494	14453	12862	11935	10098	12419	11002	0
GMOY003353	0.301145	7.44109	2.7086	0.0998085	0.417247	13348	8271	17883	10098	8666	9451	0
GMOY010109	-0.116354	6.88807	0.185717	0.666505	0.869222	6816	3961	13965	10096	5377	7305	0
GMOY010526	0.374426	7.42851	2.6321	0.104723	0.430536	13150	11179	13209	10089	8366	8785	0
GMOY005672	-0.331569	7.52756	1.32905	0.248974	0.611706	10584	9124	12273	10084	15234	11106	0
GMOY007504	-0.109098	7.10328	0.304105	0.581321	0.828073	7930	5510	14502	10069	7499	8452	0
GMOY005006	-0.202928	7.01216	0.932438	0.33423	0.678582	7610	4581	13385	10064	7191	7989	0
GMOY008295	0.0239682	6.80555	0.00699243	0.933358	0.980444	6565	4246	13518	10054	4359	6282	0
GMOY010320	-0.265038	7.28197	1.79841	0.179905	0.539627	9062	6079	14297	10053	9908	10637	0
GMOY003049	-0.0657375	6.88086	0.082156	0.774397	0.919361	7121	4594	12712	10045	5361	6893	0
GMOY012084	0.09793	7.23103	0.277677	0.598228	0.836148	10659	7396	13320	10040	7046	9401	0
GMOY012308	0.828001	7.51164	13.7415	0.000209766	0.00853189	15576	13064	16841	10038	6448	7651	1
GMOY003469	-3.52333	6.97119	41.9536	9.34636e-11	1.21324e-08	651	621	3397	10026	16234	14521	-1
GMOY009173	0.150911	7.32768	0.579817	0.446384	0.760279	10801	9194	13381	9995	8769	8814	0
GMOY003092	-0.0424253	7.21947	0.0427627	0.836173	0.946376	8601	6497	15633	9985	7345	10197	0
GMOY007500	-0.231803	6.6537	0.669072	0.413375	0.737854	5154	3567	11274	9976	5067	5191	0
GMOY008065	-0.129594	7.49145	0.262646	0.608308	0.842899	11418	9398	12897	9952	12852	10712	0
GMOY007301	0.190769	7.29974	1.08561	0.297446	0.651138	11445	8357	13815	9946	8312	8456	0
GMOY005872	0.092433	7.06955	0.182105	0.669571	0.870575	9995	7261	9919	9943	6340	7585	0
GMOY002911	0.635645	7.3824	9.7132	0.00182949	0.0434309	13424	8326	20745	9937	6046	8028	1
GMOY002646	0.726434	7.26283	9.45638	0.00210416	0.0484433	12392	8025	19597	9936	6262	5150	1
GMOY007367	-0.0924474	6.74	0.122804	0.726013	0.900469	6134	4016	12007	9914	4710	5909	0
GMOY009860	0.320063	7.10857	2.80541	0.0939471	0.406919	10178	7268	13674	9902	6032	6674	0
GMOY009050	-0.0789502	7.00091	0.152883	0.695795	0.887724	7915	4995	13402	9896	6459	7772	0
GMOY004274	-0.0473536	6.99787	0.0518525	0.819871	0.939349	7401	5218	14002	9876	6458	7494	0
GMOY009603	0.11774	7.34413	0.399833	0.527176	0.803866	11430	8414	14041	9867	8829	9495	0
GMOY008880	0.191868	7.49908	0.570807	0.449938	0.763157	13785	10705	12807	9866	10853	9589	0
GMOY008523	-0.273652	6.69585	0.818433	0.365639	0.706832	5575	3109	11922	9866	4632	6592	0
GMOY006894	0.450771	7.41233	3.85324	0.0496499	0.296975	12741	11534	13709	9862	7479	8871	0
GMOY002883	0.328007	7.38849	1.53387	0.215533	0.579746	13651	10774	11099	9835	7999	9146	0
GMOY000747	0.710047	7.44793	5.23915	0.0220841	0.196694	14879	13905	11567	9825	7273	7104	0
GMOY002634	0.700696	7.69928	6.26363	0.0123241	0.145153	17834	15529	15420	9816	8167	10700	0
GMOY007770	-0.155589	7.23086	0.662148	0.415802	0.738624	9179	7267	12018	9801	9498	9253	0
GMOY008267	-0.420816	6.7676	2.39003	0.122111	0.459539	5228	3229	11986	9781	6428	6693	0
GMOY011179	0.455778	7.47978	5.06968	0.0243479	0.211605	13062	11383	16229	9770	8235	9287	0
GMOY008916	0.473234	7.52539	3.55557	0.0593459	0.31927	13828	12985	14145	9767	9021	9094	0
GMOY003643	0.574838	7.55596	5.46466	0.0194048	0.182981	15526	13088	14584	9765	8432	9190	0
GMOY010111	0.513784	7.40782	5.32767	0.0209894	0.192602	13441	10810	14963	9758	8658	6956	0
GMOY008723	0.474433	7.26514	4.85885	0.0275047	0.22585	10822	7070	20214	9729	6535	7332	0
GMOY007302	0.218923	7.35529	1.22536	0.268311	0.629703	11868	9241	13746	9724	8794	8858	0
GMOY003041	0.177491	7.29805	0.93609	0.333286	0.678401	11501	8235	13722	9716	8154	8921	0
GMOY010979	-0.177496	7.42191	0.527506	0.467657	0.77259	10458	8341	13304	9640	12784	9990	0
GMOY003878	0.652193	7.45352	10.0073	0.00155919	0.0393015	13688	11934	16412	9593	7576	7647	1
GMOY000862	-0.249934	6.98548	1.42476	0.232622	0.597998	7265	4433	12989	9588	7507	7964	0
GMOY005946	0.14021	7.27711	0.61417	0.433222	0.750664	10951	7435	14845	9571	8598	8537	0
GMOY013099	0.3799	7.15836	3.80921	0.0509714	0.300927	11051	8220	12872	9567	6298	6914	0
GMOY004150	-0.385117	6.7145	2.53157	0.111589	0.444999	5833	3218	10580	9558	5771	6579	0
GMOY009034	-0.202187	6.94022	0.953369	0.328863	0.675554	7655	4281	12309	9556	6804	7651	0
GMOY007675	-0.271802	6.61795	1.23812	0.265834	0.627184	5078	3802	9926	9519	4774	5668	0
GMOY004035	0.494408	7.34651	7.36457	0.00665214	0.0989871	12830	9547	15711	9517	7174	7940	0
GMOY010463	-0.291854	6.86343	1.81686	0.177687	0.538084	6085	4197	12062	9494	6923	7005	0
GMOY005192	0.603316	7.33195	8.70113	0.00318012	0.0627296	12018	8014	20936	9466	6143	7834	0
GMOY002966	0.492373	7.5237	2.91682	0.0876602	0.395315	15009	13192	12337	9438	9148	8994	0
GMOY003659	0.314715	7.16424	2.19243	0.13869	0.480766	10511	8871	11662	9426	6412	7563	0
GMOY005694	-0.165746	7.03842	0.748174	0.387055	0.722368	7569	5205	13295	9415	7506	8347	0
GMOY007912	0.158194	6.83082	0.472544	0.491819	0.786061	7477	5288	12205	9402	4473	6124	0
GMOY004250	-0.109218	6.91101	0.375013	0.540284	0.809415	7239	5643	10669	9386	6703	6757	0
GMOY009669	-0.109617	6.86258	0.266687	0.605563	0.841599	7014	4420	12316	9375	5773	7057	0
GMOY009370	-0.0145321	6.89811	0.00507084	0.943231	0.983029	7411	4897	12676	9370	5701	6978	0
GMOY004363	-0.474523	6.79559	7.49476	0.00618789	0.0948501	6118	4290	8610	9366	7080	7122	0
GMOY008072	0.205965	7.38855	0.518554	0.471459	0.774592	12601	10893	10411	9328	9447	9238	0
GMOY002066	-0.0426109	6.70793	0.0253403	0.873522	0.9614	6133	3764	12371	9328	4874	5481	0
GMOY001310	-0.202646	6.95533	0.859828	0.353787	0.698449	6931	4417	13387	9300	6904	8007	0
GMOY008797	-0.576066	6.96982	8.42187	0.00370733	0.0704625	6650	4099	10345	9290	9031	8740	0
GMOY009045	0.38875	7.52959	2.31449	0.128173	0.467768	14655	12010	13603	9280	9278	10241	0
GMOY005648	-0.0421404	6.81246	0.0369048	0.847659	0.952279	6990	4348	12161	9267	5429	6332	0
GMOY003516	0.088415	6.56501	0.0764152	0.782216	0.923253	5934	3591	11497	9254	3471	4549	0
GMOY007748	0.052173	6.83211	0.0497899	0.823429	0.941657	7250	4653	12643	9247	4691	6773	0
GMOY002044	0.0572229	7.10813	0.10649	0.744176	0.9057	8969	6990	12462	9245	7613	7708	0
GMOY010190	0.210935	7.12193	1.38892	0.238587	0.603992	9941	7262	12974	9241	6389	7970	0
GMOY013081	0.386109	7.03233	3.85972	0.0494586	0.296607	9931	7117	12957	9232	5281	6426	0
GMOY008286	0.0924238	7.02844	0.257867	0.611589	0.844213	9210	5771	12860	9230	6237	7659	0
GMOY006667	0.568964	7.27753	8.28694	0.00399312	0.07453	11021	10226	15548	9219	6483	7149	0
GMOY007114	-0.0879	7.56508	0.0839913	0.77196	0.91832	11380	10618	13796	9212	14725	10552	0
GMOY010633	0.189319	7.06356	0.972373	0.324089	0.671854	9445	7524	11254	9201	6395	7269	0
GMOY006515	0.448596	7.38517	5.99856	0.0143175	0.155224	12919	9393	16598	9182	8302	8098	0
GMOY003290	0.0309578	6.83881	0.023872	0.877211	0.962566	7226	5019	11879	9178	5414	6283	0
GMOY006802	0.300274	7.08087	2.77227	0.0959104	0.409972	9164	7257	14066	9170	6118	6952	0
GMOY003380	-0.601745	6.82949	9.65613	0.00188721	0.0446274	5230	4016	9668	9149	7874	7838	-1
GMOY006669	-0.0959445	6.84028	0.192331	0.660984	0.866866	7014	4198	12426	9143	5786	6817	0
GMOY002816	-0.62825	6.15955	3.22334	0.0725952	0.358047	3015	2127	7059	9136	3403	3844	0
GMOY005002	0.00636645	7.40743	0.000701693	0.978867	0.992292	11942	8890	12676	9130	11110	10022	0
GMOY011761	-0.1527	6.76067	0.541159	0.461953	0.769207	6104	4380	11127	9119	5826	6047	0
GMOY011646	0.318681	7.30846	2.89863	0.0886549	0.395398	11741	8979	14383	9115	8006	8423	0
GMOY006497	-0.949538	6.1948	7.10503	0.00768679	0.109529	2494	1640	7042	9108	4272	4635	0
GMOY009317	-0.0749376	7.03556	0.162613	0.686763	0.883022	8322	5725	12288	9104	8168	7112	0
GMOY012054	0.0576729	7.03091	0.106833	0.743779	0.9057	9462	5996	11697	9065	6828	7470	0
GMOY000808	-0.32579	6.73688	2.55011	0.110287	0.442439	6607	3660	9615	9063	5704	7020	0
GMOY009194	-0.978243	7.90492	4.44344	0.0350355	0.254466	10119	9288	12055	9055	29442	16304	0
GMOY001513	-2.18318	6.17483	68.1498	1.51533e-16	3.42409e-14	1631	1636	1691	9050	6175	6471	-1
GMOY009727	0.410016	7.2032	4.42014	0.0355172	0.255833	11757	8640	12878	9034	6839	7202	0
GMOY008257	0.146297	7.02612	0.56315	0.452994	0.763901	9097	7289	10664	9032	6745	6807	0
GMOY010894	-0.241498	6.80346	1.22758	0.267879	0.629703	5851	4227	11691	9025	5751	7420	0
GMOY012153	-4.51838	6.66713	8.28573	0.00399578	0.07453	1	86	2170	9011	10345	15435	0
GMOY006579	-0.382998	6.34899	1.23744	0.265965	0.627194	3807	2394	9442	9009	3689	4605	0
GMOY000262	0.143119	6.98427	0.595606	0.440259	0.756529	8393	6949	11202	9008	6092	6940	0
GMOY002090	-0.19154	6.5792	0.398824	0.527697	0.803866	5124	3011	11484	9003	4288	5667	0
GMOY001437	-0.754899	6.26809	5.53336	0.0186572	0.179271	3337	1873	7431	8977	3998	5092	0
GMOY008014	-0.637074	7.03382	8.80054	0.00301141	0.0608364	6673	4411	10231	8974	10396	9188	0
GMOY003882	0.517089	7.19015	6.22898	0.0125676	0.146887	11717	8685	13883	8969	5329	7772	0
GMOY005288	-0.226499	6.63834	0.662291	0.415752	0.738624	5372	3177	11509	8955	4708	6215	0
GMOY010399	0.031653	7.04904	0.0305258	0.861303	0.957065	9198	6628	10970	8941	7362	7489	0
GMOY006928	0.390242	7.21362	1.60167	0.205667	0.568446	11914	9120	11779	8915	9414	4831	0
GMOY011690	0.43351	7.11398	5.34238	0.0208131	0.192602	10283	7981	13766	8908	5593	7134	0
GMOY002103	-0.742843	6.13587	4.38168	0.0363272	0.258614	2794	1801	7028	8882	3735	3914	0
GMOY010401	-0.123187	7.15859	0.408585	0.522688	0.802521	8581	6813	12274	8881	9077	8846	0
GMOY008274	0.287411	6.80137	1.40217	0.23636	0.602504	7953	4951	12892	8863	4128	5698	0
GMOY002440	0.548212	7.30077	3.11935	0.0773676	0.372549	13209	11793	9935	8855	7661	6725	0
GMOY009584	0.583019	7.3582	10.9346	0.000943834	0.0285066	12438	9683	17762	8853	7210	7800	1
GMOY007096	0.183668	7.15208	0.943436	0.331396	0.677035	9489	6367	15857	8828	7509	7817	0
GMOY007971	-0.192358	7.06857	1.07852	0.299028	0.652027	8608	6030	10605	8827	8116	8916	0
GMOY008129	0.168903	7.50979	0.287503	0.591825	0.833464	12372	12386	11506	8819	11230	10545	0
GMOY009685	0.0661388	6.77586	0.107786	0.742679	0.9057	7142	5075	10896	8819	4838	6127	0
GMOY009428	0.111544	7.19769	0.352106	0.552923	0.816104	10235	6526	14828	8807	7600	9137	0
GMOY004614	0.536114	7.167	3.41866	0.0644634	0.335666	11763	10594	9586	8788	6338	6326	0
GMOY000849	0.11169	7.14001	0.349865	0.55419	0.816475	9937	7448	11804	8788	7888	7860	0
GMOY003900	-2.71281	5.88038	63.6588	1.47948e-15	2.82127e-13	959	1055	885	8779	4475	5697	-1
GMOY000463	-0.0953814	6.50521	0.126962	0.721603	0.898286	5499	3420	9760	8774	3934	4815	0
GMOY010468	-0.483104	6.96885	5.25899	0.0218337	0.195606	6308	4388	11317	8771	9029	8476	0
GMOY006633	0.0417893	7.13416	0.0469536	0.828452	0.944039	8913	6850	13312	8767	8726	7467	0
GMOY002936	-0.566016	6.20275	3.44184	0.0635647	0.333591	3400	2611	6462	8767	4355	3316	0
GMOY010776	0.133652	7.35201	0.31155	0.576731	0.82531	11571	9156	12895	8765	10525	8572	0
GMOY007637	0.127874	7.51977	0.199947	0.654764	0.864705	13857	10737	12293	8761	11074	11434	0
GMOY010752	0.392546	7.38755	2.04359	0.152848	0.506982	12572	11712	11765	8745	8961	8354	0
GMOY000477	-0.139665	6.73207	0.404133	0.524963	0.803328	5766	4190	11550	8744	5415	6334	0
GMOY012015	-11.6711	6.57406	76.4104	2.30437e-18	5.6236e-16	0	0	14	8743	19341	5093	-1
GMOY008873	0.224728	7.39555	1.08334	0.297951	0.651316	10996	9832	15282	8730	9325	9820	0
GMOY004672	-0.543031	6.49277	6.13378	0.0132623	0.150396	4569	2920	8045	8720	5492	5451	0
GMOY008882	-0.943982	6.0162	7.63301	0.00573097	0.092499	2403	1632	5614	8720	3322	3997	0
GMOY002513	0.61177	7.1344	7.20118	0.00728557	0.106084	11425	9274	12570	8714	4882	6889	0
GMOY007435	-0.632308	6.72993	7.3945	0.00654235	0.098071	4596	3497	9619	8705	5978	8860	0
GMOY008417	0.164456	6.83441	0.622214	0.430226	0.748875	7974	4985	12248	8690	4822	6352	0
GMOY001224	-0.844257	6.61877	13.8025	0.000203063	0.00837086	3682	3596	7151	8671	8047	6134	-1
GMOY005166	-0.201558	6.96618	1.05926	0.303384	0.655202	6981	6331	9833	8664	7964	7558	0
GMOY010627	0.0630438	6.91874	0.108212	0.742189	0.9057	8668	6284	9567	8662	6218	6745	0
GMOY003179	0.328224	7.02543	2.95363	0.0856849	0.390705	10241	6212	13385	8658	5423	7118	0
GMOY004082	0.365297	7.02094	3.26804	0.070642	0.354795	10177	7615	11064	8647	5741	6426	0
GMOY011808	0.116401	6.89308	0.392957	0.530749	0.805791	8075	5315	12296	8632	5553	6741	0
GMOY010998	0.494657	6.83536	3.55571	0.0593408	0.31927	8132	5236	15104	8627	4008	5031	0
GMOY001033	0.00050341	7.17823	5.47957e-06	0.998132	0.999551	9579	7844	11081	8618	7770	9761	0
GMOY005059	-0.154643	6.76435	0.555295	0.456162	0.765063	7111	5516	7547	8614	5745	6628	0
GMOY007246	-0.0528857	7.01542	0.0867558	0.768343	0.916812	8302	5509	12522	8589	7097	8215	0
GMOY001436	-0.180824	7.43682	0.372203	0.541806	0.810186	11987	8289	11661	8574	13579	10397	0
GMOY007802	-0.0496186	7.03983	0.0771088	0.781254	0.922833	8682	5654	12342	8572	7533	8124	0
GMOY003508	-0.155994	6.91657	0.725419	0.394372	0.724657	8339	5291	9395	8561	7057	7502	0
GMOY003701	-0.323235	6.91881	2.63607	0.104462	0.429776	6761	4404	11477	8552	7986	7761	0
GMOY010384	-0.125331	7.09944	0.23386	0.628677	0.850833	7696	4729	16049	8536	9092	8084	0
GMOY004193	-0.338007	6.77766	2.58032	0.1082	0.43775	6288	3617	10768	8535	6530	7249	0
GMOY009097	0.784223	7.59061	9.35695	0.00222142	0.0503582	15852	14710	16106	8534	8424	8557	0
GMOY000786	0.471361	7.36819	4.81488	0.028215	0.229272	12609	10563	14476	8530	8339	8095	0
GMOY001845	-0.76014	6.48142	12.6703	0.000371518	0.0139916	3926	2720	7423	8527	5280	6827	-1
GMOY013062	0.540248	7.24305	3.27673	0.0702688	0.354306	11982	11475	10149	8520	7463	6410	0
GMOY011680	0.183607	6.9559	0.666673	0.414214	0.738035	8761	4693	14855	8518	5840	6912	0
GMOY007813	-0.00342237	6.58003	0.000108222	0.9917	0.9966	6001	2793	12405	8516	3972	5336	0
GMOY009982	-0.131717	6.92993	0.535798	0.46418	0.77151	7511	5133	11441	8514	7475	7115	0
GMOY003902	-0.0198485	6.86656	0.012552	0.910795	0.97442	6959	5615	11144	8513	6377	6548	0
GMOY006614	-0.337439	6.36413	1.45325	0.228008	0.593462	4537	2705	8366	8510	3639	5030	0
GMOY003011	0.783479	7.8256	5.292	0.0214237	0.19399	18147	19182	16001	8500	10868	10352	0
GMOY004272	-0.365607	6.36604	1.56054	0.211586	0.574451	4359	2525	8776	8485	3779	5060	0
GMOY004074	-0.025785	6.67018	0.0115679	0.914349	0.975046	6125	3870	11606	8484	4566	5946	0
GMOY010934	-0.528738	6.89967	7.89392	0.00496013	0.0843273	6003	4849	8996	8473	8324	8614	0
GMOY011017	0.165922	7.04846	0.801621	0.370609	0.710363	9263	7290	11264	8458	6903	7305	0
GMOY004589	-0.296837	7.16648	0.710923	0.399137	0.727776	9977	6153	9441	8456	13487	6055	0
GMOY005103	0.710028	7.29823	13.8175	0.000201449	0.00836083	12502	9909	16839	8452	5674	7709	1
GMOY000531	-0.155427	6.62612	0.513177	0.473767	0.775751	5467	4050	10124	8452	4666	6101	0
GMOY008209	0.0384584	6.87622	0.0435345	0.834722	0.945384	7327	5204	12296	8423	6336	6390	0
GMOY004066	-0.125048	6.72664	0.441009	0.506636	0.792677	6206	4458	10451	8423	5485	6362	0
GMOY003616	-0.558818	7.03019	6.99501	0.00817375	0.113442	6749	5180	9487	8408	9687	9772	0
GMOY002713	0.0607914	6.72229	0.0668424	0.795991	0.928429	6454	4374	12053	8408	4365	6338	0
GMOY003544	0.524282	7.17465	5.71108	0.0168581	0.17085	11907	9363	11881	8406	6532	6649	0
GMOY006663	-0.114864	6.95076	0.364632	0.545945	0.813583	8140	6120	9295	8402	7214	7694	0
GMOY007471	0.218875	6.91612	0.97435	0.323598	0.671854	8172	6623	11330	8391	4527	7635	0
GMOY010763	0.012882	6.95271	0.00423012	0.948143	0.983574	7785	5797	11977	8389	5616	8513	0
GMOY008952	-0.172974	6.82881	0.487473	0.485057	0.782224	5985	5584	10092	8384	4724	8990	0
GMOY002232	0.260918	7.14627	1.54453	0.213945	0.578614	10144	8570	11504	8372	7535	7415	0
GMOY005460	-0.489834	6.50298	4.6627	0.0308246	0.237548	4499	2916	8740	8356	5157	5974	0
GMOY007557	0.147117	6.69229	0.383239	0.535875	0.807778	6321	4510	12214	8350	4278	5561	0
GMOY000691	-0.48613	6.62093	3.90339	0.0481887	0.294588	4784	2985	10008	8346	6616	5962	0
GMOY003874	0.203263	6.9408	1.27355	0.259102	0.620926	8314	6791	11238	8345	6062	6455	0
GMOY004900	0.106904	7.2645	0.216745	0.641531	0.857014	10786	8581	11961	8336	9471	8719	0
GMOY008244	-0.037593	6.73411	0.0319942	0.85804	0.955872	6628	4258	11280	8328	4914	6598	0
GMOY008980	-0.170283	7.36868	0.449757	0.50245	0.789944	9468	8057	13759	8327	11722	11028	0
GMOY005159	0.360038	7.17526	3.90775	0.048064	0.294121	10023	8422	14177	8327	7107	7516	0
GMOY000592	0.123784	6.96509	0.48739	0.485094	0.782224	8248	5751	13031	8305	6216	7270	0
GMOY002800	0.0191248	6.70292	0.00873017	0.925558	0.977862	6598	4503	10789	8296	4664	6129	0
GMOY001280	-0.119332	6.79401	0.382102	0.53648	0.807778	6904	4254	11261	8266	6269	6534	0
GMOY004289	0.0453209	6.64977	0.0449241	0.832144	0.945384	6575	4189	10641	8264	4611	5392	0
GMOY004525	0.206204	6.70772	0.803413	0.370075	0.710009	7385	4685	11285	8252	3951	5811	0
GMOY007284	-0.311151	6.51847	1.369	0.241984	0.606053	4686	2961	10146	8247	4480	6024	0
GMOY009333	0.0729985	7.29964	0.0742792	0.785205	0.924702	10045	9684	11421	8232	10234	8946	0
GMOY000469	-0.104229	6.53474	0.205012	0.650705	0.862845	5043	3928	9831	8227	4730	4804	0
GMOY009786	0.155162	6.72599	0.206018	0.649907	0.862573	5917	3314	15907	8205	4427	5878	0
GMOY013311	0.227932	7.22591	0.510099	0.475096	0.776469	11942	9687	8737	8199	9387	7133	0
GMOY007434	-0.0986931	6.58085	0.207377	0.648831	0.861671	5947	3689	9876	8186	4650	5445	0
GMOY006780	0.468016	7.17791	7.18254	0.00736163	0.10643	11280	7998	14781	8180	6507	7400	0
GMOY009174	-0.531769	5.88428	2.0152	0.155731	0.50739	3174	2063	4797	8179	2599	2537	0
GMOY002025	-0.0538299	6.64524	0.070911	0.790015	0.927128	6361	4077	10126	8136	4758	5893	0
GMOY001847	-0.259159	7.11299	1.46805	0.225653	0.589092	8621	5535	11755	8116	9410	9461	0
GMOY009815	-0.0203888	6.97656	0.0130039	0.90921	0.973516	8358	5459	12002	8112	6972	7888	0
GMOY010276	0.190248	7.02014	1.13178	0.287396	0.641277	9616	5873	13085	8110	6597	7315	0
GMOY008425	-0.257406	6.71723	1.8894	0.16927	0.527165	6292	3890	9935	8108	6038	6748	0
GMOY004667	-0.0146461	6.91054	0.00724809	0.932153	0.979516	7737	5533	11257	8107	6828	7005	0
GMOY000583	0.0609025	7.1843	0.0698774	0.791515	0.927128	10442	7793	10973	8106	9196	8210	0
GMOY013047	0.0867077	7.32205	0.0924976	0.761026	0.914698	11273	9639	10687	8087	10513	9055	0
GMOY002657	0.44873	7.24153	3.65366	0.0559462	0.314863	11877	10005	11835	8086	7507	7530	0
GMOY011057	-0.106191	6.76224	0.205506	0.650312	0.862806	6198	3914	12416	8079	6540	5865	0
GMOY007743	-0.410937	6.97401	3.67788	0.055139	0.313224	7138	4343	11186	8077	8353	9354	0
GMOY004560	-0.324484	6.66995	2.55196	0.110157	0.442439	5743	3508	9957	8076	5989	6590	0
GMOY011025	0.679952	7.15192	12.6438	0.000376811	0.0141038	10625	7577	18461	8066	5648	6279	1
GMOY008484	-0.632925	6.93884	7.26061	0.00704834	0.103869	6097	3752	10575	8055	9050	9614	0
GMOY010469	-0.221754	6.25877	0.46966	0.493144	0.786137	4063	2517	8825	8029	3077	4371	0
GMOY002137	-0.406864	6.58593	3.40914	0.0648362	0.3368	5346	2997	9362	8028	5693	6299	0
GMOY007646	-0.634349	6.17853	5.18509	0.0227815	0.201727	3217	2142	6910	8023	3876	4503	0
GMOY002913	0.0328823	6.68142	0.0295305	0.86356	0.957749	7308	4811	8898	8011	4795	5871	0
GMOY003219	0.144775	7.04892	0.642406	0.422841	0.743238	9485	6297	12636	7999	7445	7282	0
GMOY005019	-0.0942033	6.96963	0.267374	0.605099	0.841511	7809	5585	11481	7998	7706	7642	0
GMOY003875	-0.0470036	6.61639	0.0567996	0.811628	0.935259	6142	4089	9939	7972	4932	5445	0
GMOY008445	-0.386693	6.48182	2.94187	0.0863105	0.391686	4659	2985	8937	7971	4900	5758	0
GMOY010816	0.380577	7.1896	4.3711	0.0365534	0.259015	10984	8002	14374	7965	6929	8061	0
GMOY002127	-0.349735	6.64453	2.73404	0.0982307	0.414171	5526	3385	9830	7962	5531	6990	0
GMOY010155	-0.0200102	6.78318	0.0135128	0.907459	0.973287	6842	5126	10470	7960	5841	6439	0
GMOY004452	0.0870606	7.39932	0.0696247	0.791884	0.927128	11443	10815	10652	7949	12028	9023	0
GMOY004387	-0.423504	6.50403	3.24862	0.0714837	0.356018	4714	2855	9132	7948	4917	6237	0
GMOY013074	0.0728392	7.25024	0.0917189	0.762003	0.914826	10878	8372	11314	7944	9069	9551	0
GMOY013000	0.121958	6.64269	0.250472	0.616743	0.845372	6797	3932	11423	7922	3955	5845	0
GMOY007253	-0.483457	5.969	1.88565	0.169694	0.5276	3017	2033	6160	7922	2529	3398	0
GMOY006411	0.00787786	6.84588	0.0019424	0.964846	0.98817	7954	5581	9662	7920	6532	6392	0
GMOY009575	0.0616695	6.98973	0.0739595	0.785657	0.92481	8924	7176	9164	7906	7720	6813	0
GMOY009454	0.320008	7.17686	1.88788	0.169441	0.527429	10880	9082	11187	7884	7883	7420	0
GMOY009583	0.108137	7.20341	0.161341	0.687925	0.883508	9874	9266	10102	7880	9064	8456	0
GMOY000905	-0.00550568	7.05902	0.000400929	0.984025	0.994457	9099	8032	8149	7875	8403	7723	0
GMOY007591	0.494437	6.97825	5.27854	0.0215898	0.19399	10341	7969	10487	7860	5349	5964	0
GMOY008358	0.644611	7.04983	9.8386	0.00170888	0.0417935	10026	8260	14252	7846	4498	6674	1
GMOY010280	0.0843272	6.8091	0.192417	0.660912	0.866866	7728	6121	8944	7843	5666	6368	0
GMOY009344	0.281406	7.06657	1.81374	0.178061	0.538084	9997	8020	10760	7837	6890	7184	0
GMOY010341	0.149832	6.4501	0.303017	0.581997	0.82865	5616	3602	10377	7837	3683	3953	0
GMOY001611	0.538559	6.97722	6.24919	0.012425	0.145779	10093	8241	10789	7834	5200	5806	0
GMOY009556	0.534229	7.24217	4.40885	0.0357529	0.25657	12258	10571	11414	7817	7424	7090	0
GMOY009762	-0.0144477	7.05789	0.00362353	0.952	0.984346	9318	7322	9086	7813	8377	7858	0
GMOY011743	-0.0791577	6.86103	0.206802	0.649286	0.862088	7451	5063	10750	7811	6720	7113	0
GMOY011876	0.358885	6.98012	4.36132	0.0367638	0.259902	8903	6833	13183	7773	5999	6377	0
GMOY001738	0.0311633	6.64793	0.0256764	0.872693	0.9614	6514	4243	10450	7758	4861	5614	0
GMOY009874	0.333317	6.68831	2.37283	0.123463	0.459859	7842	5459	9959	7755	3875	5292	0
GMOY007723	0.128898	7.08516	0.371614	0.542126	0.810267	9529	7253	11476	7747	8432	7115	0
GMOY009320	-0.230376	6.71716	1.7997	0.179748	0.539422	6236	4783	8540	7738	6130	6787	0
GMOY001576	0.43597	6.75664	4.2739	0.0387021	0.266244	8341	5602	11553	7729	3969	5326	0
GMOY008979	-1.4624	7.34915	9.6201	0.0019246	0.0451614	4245	5585	7022	7710	22421	11218	-1
GMOY000937	0.352855	6.95857	3.36956	0.0664116	0.341633	9513	7313	10739	7701	5784	6428	0
GMOY003549	0.195591	6.75259	1.13787	0.286103	0.640046	7142	5811	10294	7701	4924	5828	0
GMOY006991	-0.0129439	6.61859	0.00416219	0.94856	0.983574	6997	4861	7591	7701	4753	5692	0
GMOY011074	-0.45215	6.56969	3.96612	0.0464246	0.289873	4704	3022	9560	7701	5812	6488	0
GMOY013246	0.116202	7.16163	0.259355	0.610563	0.844099	10053	7923	11383	7700	8923	7977	0
GMOY004037	0.15149	6.97936	0.40751	0.523236	0.802521	8676	7604	9500	7697	5634	8418	0
GMOY009906	0.337572	6.89944	3.26423	0.0708064	0.354795	8842	6578	11404	7691	4953	6679	0
GMOY005956	-0.186265	6.69234	0.79737	0.371881	0.710713	5668	3902	11035	7686	5981	6375	0
GMOY010692	-0.0658582	6.56219	0.071568	0.789067	0.927128	5513	3357	11103	7685	4555	5560	0
GMOY009639	-0.106917	6.45966	0.182041	0.669625	0.870575	4944	3237	10049	7682	4056	5157	0
GMOY001788	-1.2365	6.27449	27.4958	1.57438e-07	1.37219e-05	2355	2605	4297	7674	4785	7443	-1
GMOY003101	-0.88378	6.0752	8.06458	0.0045139	0.0786837	2402	1681	6379	7673	3881	4680	0
GMOY010943	0.241048	6.64754	0.73401	0.391586	0.724648	6003	3822	13985	7669	4445	4854	0
GMOY007820	0.0356063	6.5681	0.0273965	0.868536	0.959576	6441	3886	9788	7664	4116	5538	0
GMOY004342	0.121241	6.74568	0.360707	0.548114	0.81473	7266	4928	10933	7652	4478	6759	0
GMOY005763	0.0155547	6.72227	0.00659683	0.935266	0.980687	7064	4249	10983	7652	5326	6224	0
GMOY007346	0.432436	7.18732	2.35799	0.124642	0.461995	11390	10373	9805	7637	7240	7512	0
GMOY009219	0.249779	6.54182	1.12715	0.288385	0.64204	6650	4437	9839	7637	3476	4743	0
GMOY002505	-0.0751043	7.16222	0.0568159	0.811601	0.935259	9889	8295	8290	7630	10504	7997	0
GMOY008877	-0.203534	6.37034	0.552545	0.45728	0.765419	4996	2557	9143	7626	3896	4899	0
GMOY008909	-0.180865	7.21698	0.565257	0.45215	0.763901	9041	6636	12712	7616	10082	10434	0
GMOY003369	0.251984	7.15167	1.43209	0.231424	0.597265	10084	8304	12147	7603	7231	8563	0
GMOY013283	0.273647	6.66668	1.82562	0.176646	0.537246	7450	4831	10693	7597	4185	5215	0
GMOY003094	-0.272677	6.24867	0.726333	0.394075	0.724657	3879	2234	9134	7578	3611	4305	0
GMOY010716	0.192814	7.17025	0.735833	0.390999	0.724191	10016	8304	11986	7577	8647	7855	0
GMOY001675	-0.290151	6.2786	1.13643	0.286409	0.6403	4121	2573	8401	7575	3604	4706	0
GMOY006061	-0.119947	6.54944	0.308341	0.5787	0.826076	5749	3411	9959	7564	4758	5601	0
GMOY011244	-0.132476	6.6385	0.552545	0.45728	0.765419	6190	4105	9439	7542	5688	5778	0
GMOY008265	-0.51615	6.23212	4.21306	0.040114	0.270278	3522	2378	7426	7528	4316	4510	0
GMOY009118	0.352227	7.08765	2.2675	0.132112	0.472461	10230	8801	10410	7527	7074	6979	0
GMOY013090	-0.000171132	6.78164	9.23776e-07	0.999233	0.999636	6765	5025	10951	7521	6300	6157	0
GMOY007752	0.100811	6.69154	0.298658	0.584725	0.829501	7110	4488	10676	7520	5163	5584	0
GMOY006308	0.411304	7.31244	3.35451	0.0670212	0.34361	11187	9147	16349	7519	9225	7631	0
GMOY003142	-0.276698	6.82229	2.01577	0.155673	0.50739	6612	4312	10448	7510	7414	7415	0
GMOY009406	0.153602	6.72189	0.746331	0.38764	0.722458	6833	5500	10247	7510	5097	5698	0
GMOY007800	-0.55204	6.6431	6.89083	0.00866392	0.118187	5648	3386	7752	7505	7799	6090	0
GMOY009782	0.00968829	6.81099	0.00313072	0.955379	0.985241	7730	5238	9907	7501	6280	6527	0
GMOY010939	-0.166741	6.77529	0.728098	0.3935	0.724657	6506	4216	11023	7499	6704	6765	0
GMOY002088	0.076039	6.69077	0.161323	0.687941	0.883508	6908	4415	10843	7492	5524	5361	0
GMOY008108	-0.16757	6.66886	0.84693	0.357422	0.700898	5897	4358	9574	7484	6283	5787	0
GMOY005300	-0.552547	6.07242	2.70341	0.100134	0.418149	2863	1825	7422	7470	3286	4190	0
GMOY002766	0.377061	6.95972	3.46195	0.0627962	0.331418	9575	7589	10426	7464	6062	6160	0
GMOY011014	0.33913	7.02062	2.84417	0.0917058	0.401649	9488	7933	11083	7450	6502	6813	0
GMOY000444	0.0113054	6.67993	0.00424212	0.948069	0.983574	6791	4769	9466	7442	5098	6141	0
GMOY008272	0.152214	6.66525	0.637247	0.424709	0.744303	6921	4653	10585	7442	4490	5748	0
GMOY010121	-0.205244	6.64278	0.858541	0.354147	0.698788	5632	3496	10799	7442	5449	6622	0
GMOY004884	-0.0204348	6.88241	0.00727082	0.932047	0.979516	8062	6652	7914	7438	7424	6552	0
GMOY009330	-0.364087	6.99498	2.20684	0.1374	0.479564	6782	4785	11819	7431	9884	8243	0
GMOY000635	-0.161072	6.85801	0.742405	0.388891	0.72275	6893	5432	9845	7431	7384	7247	0
GMOY010899	-0.285376	6.4144	1.14402	0.284805	0.639528	4665	2560	9598	7431	4486	5330	0
GMOY004979	0.053015	6.94977	0.0809272	0.776045	0.919942	7710	6191	11716	7426	7280	7167	0
GMOY003524	-0.319749	6.71267	2.91301	0.0878678	0.395398	6354	4745	7480	7419	6457	7207	0
GMOY011765	0.027871	6.89376	0.0244738	0.875685	0.962037	8178	5630	10549	7413	6646	7237	0
GMOY009570	0.210119	6.92796	1.36933	0.241927	0.606053	8977	6394	10839	7412	6342	6713	0
GMOY009834	-0.00496278	6.5243	0.000438241	0.983298	0.994308	5666	3395	10689	7409	4316	5270	0
GMOY000458	-0.147048	6.45112	0.477019	0.489776	0.785314	5528	3418	8403	7409	3963	5610	0
GMOY010471	-0.432609	6.44236	3.74559	0.052947	0.307062	4453	2780	8678	7407	5178	5691	0
GMOY004031	-0.80435	5.99282	7.44069	0.00637656	0.0965344	2446	1740	5921	7359	3621	4089	0
GMOY009429	-0.206941	6.57441	1.25244	0.263087	0.624065	5843	4591	7169	7355	5653	5607	0
GMOY012178	0.0519958	6.43424	0.0551453	0.81434	0.936706	4981	4236	8950	7344	3859	4537	0
GMOY005326	-0.380595	6.33864	2.01562	0.155687	0.50739	3959	2465	8968	7344	4548	4955	0
GMOY006698	0.418506	6.85553	3.83611	0.0501597	0.298852	9493	7034	9377	7336	5223	5564	0
GMOY000252	0.112078	6.83747	0.408742	0.522609	0.802521	8127	5667	10202	7331	6240	6365	0
GMOY002172	-0.414631	6.26619	2.5874	0.107717	0.436801	3881	2456	7902	7331	3735	5219	0
GMOY003502	-0.0625864	6.53863	0.0640272	0.80024	0.929843	5673	3163	10874	7330	4485	5643	0
GMOY001079	-0.370584	6.19073	1.78988	0.180941	0.541139	3666	2334	7818	7323	3534	4460	0
GMOY001391	0.150947	6.67389	0.560508	0.454056	0.763901	6207	5441	10215	7319	4326	6141	0
GMOY005109	-0.145259	6.45232	0.462167	0.496613	0.786786	5118	3336	9173	7317	4339	5282	0
GMOY001561	-0.752121	6.06684	6.43343	0.0111992	0.136245	2928	1717	6271	7315	3315	5014	0
GMOY008974	0.16103	6.8862	0.829861	0.362313	0.704289	7877	6157	11271	7313	5864	7104	0
GMOY006280	0.243545	7.03549	1.15646	0.282201	0.638234	9569	7941	10183	7307	7409	6914	0
GMOY001997	-0.0811816	6.2877	0.0876008	0.76725	0.916594	4537	3059	8539	7289	2982	4729	0
GMOY005651	0.382287	6.92273	3.88403	0.0487473	0.295298	8676	7238	11455	7278	5055	6895	0
GMOY006838	-1.24463	6.16532	41.7268	1.04962e-10	1.33411e-08	2677	2153	3755	7275	6107	4970	-1
GMOY008260	0.152803	6.73486	0.73799	0.390306	0.723786	7131	5047	10980	7268	4986	6190	0
GMOY006377	-0.494813	6.02358	3.02807	0.0818353	0.382588	3035	2144	6404	7253	3286	3682	0
GMOY009907	-0.726946	7.13186	4.94829	0.0261165	0.21827	7226	5661	7861	7244	13601	9869	0
GMOY012041	-0.0129748	6.57149	0.00481366	0.944687	0.983574	5677	4272	9730	7230	4724	5565	0
GMOY003747	0.455004	6.93252	6.44043	0.0111552	0.136245	8802	7206	12427	7216	5844	5681	0
GMOY009144	-0.2067	6.56413	0.974228	0.323628	0.671854	5059	3590	10052	7216	5457	5811	0
GMOY010516	0.214671	6.47013	0.780155	0.377094	0.714572	5746	3832	10645	7209	3598	4434	0
GMOY001025	-0.227911	6.35081	1.14582	0.284425	0.63891	4287	3303	8210	7202	4415	4604	0
GMOY010433	0.394982	6.764	4.55932	0.0327401	0.245565	7665	6082	11325	7180	5144	4860	0
GMOY002042	-1.28935	6.25532	31.3853	2.11581e-08	2.01696e-06	2686	1619	5265	7175	5802	6711	-1
GMOY003127	0.191193	6.91583	0.654061	0.418664	0.741186	9196	7120	8595	7157	6878	6317	0
GMOY002869	-0.185501	6.47285	0.798992	0.371395	0.710447	4968	3378	9290	7149	4653	5533	0
GMOY009798	0.0203045	7.16349	0.00451783	0.946411	0.983574	9549	8711	9294	7143	10023	8122	0
GMOY002461	0.952171	7.32254	13.1535	0.000286987	0.0110817	13151	13236	13744	7141	5597	7082	1
GMOY005309	-8.03094	6.95913	63.5978	1.52601e-15	2.82127e-13	27	76	75	7136	30212	4726	-1
GMOY008512	0.175626	7.05407	0.732031	0.392226	0.724657	8773	7418	11975	7114	7436	7873	0
GMOY008380	-0.256465	6.5022	1.76288	0.184266	0.546261	5112	3405	8895	7099	5014	5916	0
GMOY007532	0.124485	6.74743	0.511286	0.474583	0.776046	7287	5182	10478	7090	5181	6470	0
GMOY000676	-0.499576	6.52119	7.50499	0.00615283	0.0948501	4879	3838	6589	7089	6443	5937	0
GMOY011847	-0.0463977	6.73349	0.0720098	0.788433	0.926648	6596	5104	9572	7087	6044	6468	0
GMOY008778	-0.0364175	6.6805	0.045602	0.830901	0.945384	6769	4684	9207	7080	5474	6345	0
GMOY006900	-0.0659962	6.71688	0.131452	0.716932	0.897231	7163	4254	9907	7077	5921	6519	0
GMOY009168	-0.483621	6.09017	2.17607	0.140172	0.484139	3207	1827	7554	7077	3065	4662	0
GMOY000850	-0.393102	6.69941	3.30252	0.0691738	0.350523	6125	3582	9120	7065	7695	6429	0
GMOY005659	-2.51897	4.69531	12.091	0.000506645	0.0176793	539	404	568	7063	948	741	-1
GMOY000525	0.0674123	6.90603	0.112722	0.737066	0.9057	8826	6040	9572	7056	6806	7253	0
GMOY010392	-0.176264	6.43678	0.603567	0.43722	0.754443	5383	2924	9104	7056	4346	5486	0
GMOY006284	-0.114897	6.51369	0.248259	0.618303	0.845611	5090	3315	10512	7050	4954	5374	0
GMOY006719	0.438282	7.09631	2.96687	0.084986	0.390052	10405	9474	10204	7047	6464	7473	0
GMOY004288	0.051157	6.45268	0.0519504	0.819704	0.939349	5858	3420	9614	7047	3849	4998	0
GMOY001516	-0.77653	6.14347	16.6434	4.51065e-05	0.00224254	3545	2240	4980	7028	4883	4456	-1
GMOY010097	0.0259029	6.67601	0.011516	0.914541	0.975046	7454	5810	6567	7026	5188	6256	0
GMOY000069	-0.165459	6.44029	0.551339	0.457771	0.765419	5101	3051	9396	7022	4873	4922	0
GMOY004813	-0.274023	6.64185	1.90034	0.16804	0.525749	6232	4655	7028	7015	5581	7245	0
GMOY001335	0.169464	6.84294	0.853204	0.355648	0.699642	8332	6069	9880	7005	6125	6439	0
GMOY007341	-0.0115171	6.54516	0.00407522	0.9491	0.983601	5999	4043	9266	7003	4698	5473	0
GMOY008247	0.0721463	6.48586	0.113859	0.735793	0.9057	6453	3527	9319	7001	4020	5089	0
GMOY010807	0.0916084	6.53956	0.234359	0.628311	0.850833	6043	4178	9756	7000	4385	5166	0
GMOY003413	-0.0623278	6.45115	0.083276	0.772906	0.918664	5347	3370	9457	6998	4125	5330	0
GMOY007491	0.108391	6.45765	0.271709	0.602188	0.838609	6601	4403	7216	6981	4039	4591	0
GMOY004407	-0.969337	5.74319	8.61854	0.00332758	0.0648612	1778	1438	4654	6968	3216	3083	0
GMOY002538	0.171835	6.88826	0.479073	0.488843	0.785098	8326	7451	8283	6939	6837	6310	0
GMOY001736	-0.735265	5.82823	3.99283	0.0456941	0.288759	2259	1315	5986	6939	2976	3383	0
GMOY011053	-0.0743209	6.52925	0.123202	0.725587	0.900469	5625	3428	10158	6937	4923	5457	0
GMOY001141	0.343857	6.83802	3.55661	0.0593086	0.31927	9041	5421	11921	6921	5109	6344	0
GMOY000590	-0.0707944	6.03597	0.0361873	0.849129	0.95231	3693	2230	8062	6919	2050	3747	0
GMOY000765	0.0476063	6.58587	0.0650638	0.798664	0.929718	6190	4198	9969	6917	4572	5810	0
GMOY004702	0.13047	6.77439	0.429059	0.512451	0.796252	7726	6135	8645	6901	5984	6056	0
GMOY009073	-0.791111	6.55933	9.57521	0.00197223	0.0459258	5242	3590	4631	6879	7943	6587	-1
GMOY000426	0.188704	6.88632	1.01523	0.313654	0.664215	8558	6194	10555	6876	6633	6438	0
GMOY011235	-0.653592	6.27464	7.11155	0.00765891	0.109431	3632	2160	7232	6859	4341	6144	0
GMOY000857	-0.0602777	6.53279	0.103601	0.747551	0.907623	6150	3645	9181	6858	5051	5346	0
GMOY010107	0.624763	7.3044	4.99247	0.0254579	0.21602	13305	11263	12074	6856	8124	7264	0
GMOY011346	-0.0796583	6.37933	0.120073	0.728955	0.90238	4664	3197	9473	6856	4105	4794	0
GMOY004048	-0.487459	6.72314	4.41564	0.0356108	0.256205	5996	4505	6982	6854	8438	6738	0
GMOY002728	0.00294512	6.8366	0.000232598	0.987832	0.995088	7550	5764	9615	6848	6945	6757	0
GMOY004967	0.183904	6.80149	1.11806	0.290338	0.643659	8001	5675	10320	6848	5808	6280	0
GMOY004816	-0.0817137	6.5716	0.225246	0.635071	0.854559	5844	4490	8449	6848	5494	5450	0
GMOY009666	0.202573	6.81702	0.906518	0.34104	0.68621	8037	6753	8718	6842	5974	6175	0
GMOY007072	0.0121759	6.45492	0.00379325	0.95089	0.984188	5736	3636	9076	6832	4109	5130	0
GMOY009946	-0.174426	6.35007	0.651675	0.419515	0.741872	4807	2949	8573	6820	4211	4878	0
GMOY009502	-0.369924	6.55404	3.24318	0.0717213	0.356471	5055	3252	9101	6817	5780	6602	0
GMOY007352	0.291703	6.40388	1.4566	0.227472	0.592573	5777	3812	10081	6812	3278	4074	0
GMOY010588	-0.433345	6.03804	2.89857	0.0886582	0.395398	3263	2278	6347	6796	3124	4142	0
GMOY000935	0.166405	6.67663	0.887951	0.346033	0.691455	7081	5495	9088	6782	5235	5541	0
GMOY011600	-0.179998	6.36268	0.863899	0.35265	0.696961	4796	3254	8135	6781	4279	4999	0
GMOY008814	-0.344084	6.35631	2.69739	0.100512	0.418541	4572	2741	8086	6777	4665	5329	0
GMOY009988	0.0249665	7.1033	0.00795131	0.928947	0.979009	9139	7940	9814	6762	9554	7891	0
GMOY010115	-0.320885	6.33229	1.29923	0.254355	0.61727	4028	2355	9453	6758	4436	5214	0
GMOY002443	0.380152	6.73825	3.93803	0.0472062	0.292653	7270	6622	10077	6755	4825	5371	0
GMOY000875	0.24752	6.61478	1.89516	0.168621	0.526428	7124	5101	9301	6754	4344	5339	0
GMOY004972	0.138211	6.82908	0.508744	0.475683	0.777131	7856	5965	10094	6751	6784	5970	0
GMOY003218	-0.384867	6.30103	4.26723	0.0388543	0.266244	4377	2871	7058	6751	4394	5232	0
GMOY011261	-0.412489	6.28757	3.96714	0.0463964	0.289873	4002	2741	7462	6739	4244	5389	0
GMOY009763	-0.111732	6.56814	0.38204	0.536513	0.807778	5783	4080	9002	6736	5818	5325	0
GMOY009393	-0.547502	6.56207	4.7124	0.0299459	0.236352	4867	2618	9170	6725	6186	7342	0
GMOY003299	0.0894987	6.66626	0.279025	0.597341	0.835866	6894	4882	9590	6723	5429	5735	0
GMOY003209	0.668675	6.56359	6.09863	0.0135287	0.152005	7154	6519	9167	6717	2794	4138	0
GMOY005689	-0.0918432	6.64811	0.280856	0.596141	0.834761	6365	4397	9186	6706	5714	6334	0
GMOY001192	-0.222085	6.34696	1.36323	0.242978	0.606455	5205	3183	7144	6704	4044	5362	0
GMOY004439	0.280191	6.94397	0.787799	0.374767	0.711846	9496	8443	7324	6690	7380	5893	0
GMOY004848	0.0519219	6.40677	0.0722303	0.788117	0.926455	5700	3866	8204	6685	3779	4902	0
GMOY010374	-0.218528	6.27355	0.716129	0.397417	0.72621	4705	2347	8478	6683	3879	4775	0
GMOY011770	0.751145	6.95476	7.82286	0.00515894	0.0864689	10373	9605	9488	6682	4529	5703	0
GMOY003977	-0.0159698	6.3239	0.00222988	0.962337	0.987313	4300	2397	11194	6680	3381	4851	0
GMOY006250	-0.193454	6.05717	0.367771	0.544222	0.811732	3740	2046	7839	6677	2742	3872	0
GMOY006388	-0.540913	6.28001	7.78698	0.00526242	0.0878166	3650	2751	6915	6672	5031	5099	0
GMOY002316	-0.406842	6.26684	3.56915	0.0588625	0.318688	4227	2493	7407	6658	4813	4586	0
GMOY009178	-0.102929	6.45181	0.186437	0.665899	0.86883	5417	2894	9960	6656	4564	5366	0
GMOY001290	0.468534	6.85196	4.4815	0.0342636	0.251858	9683	7150	9331	6649	5707	5231	0
GMOY002070	-1.05767	5.4737	6.70993	0.00958776	0.124208	1402	1040	3929	6645	2183	2563	0
GMOY004641	-0.172194	6.76786	0.717179	0.397071	0.72621	6908	4569	9567	6637	7439	6626	0
GMOY008116	0.319733	6.6475	2.36906	0.123762	0.460408	7855	5880	8108	6637	4812	4852	0
GMOY002998	0.0953618	6.80022	0.215683	0.642349	0.857857	7939	5934	8934	6633	6700	6075	0
GMOY009822	0.242095	6.77916	1.31736	0.251067	0.613931	8099	6476	8723	6633	6007	5573	0
GMOY003226	-0.270323	7.05306	0.692644	0.405266	0.731734	7675	7354	7980	6632	10787	8225	0
GMOY010908	0.56505	6.89837	4.52171	0.0334673	0.248978	9933	8572	8472	6630	5096	5792	0
GMOY007375	0.117698	6.79532	0.353119	0.552353	0.816104	7686	6027	9237	6626	6512	6070	0
GMOY011226	-0.252444	6.34502	2.09519	0.147763	0.498078	5005	3254	7025	6621	4665	4884	0
GMOY001717	0.67163	6.65291	9.06259	0.00260891	0.05591	8206	4990	12742	6614	3469	4295	0
GMOY007390	-0.00309572	6.2808	0.000155522	0.99005	0.995598	5167	2868	8505	6592	3183	4663	0
GMOY013072	0.0800641	6.70855	0.148664	0.699815	0.888754	7121	5930	7989	6590	5351	6510	0
GMOY006001	-0.120906	6.36902	0.379574	0.537831	0.808005	5061	3247	8334	6590	4107	5119	0
GMOY010166	0.40911	6.71606	4.09974	0.0428899	0.278679	7885	6600	9033	6586	4779	5132	0
GMOY003052	-0.467575	6.16339	4.57234	0.0324922	0.245004	3422	2471	6915	6585	4030	4690	0
GMOY005979	0.514286	6.79302	7.2786	0.00697809	0.103083	8944	6392	10843	6584	4278	5859	0
GMOY009820	-0.221238	6.68853	1.26397	0.2609	0.622264	6714	4648	7697	6582	6317	7114	0
GMOY004180	0.192862	6.49394	0.973887	0.323713	0.671854	6411	4913	7851	6582	3929	4966	0
GMOY002175	0.376322	6.90391	2.00931	0.156336	0.50739	9273	8186	8206	6574	6037	6224	0
GMOY007807	0.452886	6.92108	1.54033	0.214568	0.578983	8706	9963	6843	6568	4671	7386	0
GMOY011412	0.0143696	6.43243	0.00647734	0.935854	0.980858	5359	4042	8457	6566	4300	4897	0
GMOY010228	-0.384811	6.61333	3.76422	0.0523603	0.305965	5542	3690	8372	6559	6977	6387	0
GMOY002434	0.509627	7.52516	1.46602	0.225975	0.58968	15241	14633	9547	6552	9091	11348	0
GMOY007638	0.258987	6.84262	2.09947	0.14735	0.497708	8049	6082	11219	6550	5716	6643	0
GMOY007416	-0.390067	6.10527	2.3613	0.124379	0.461298	3777	2099	6986	6540	3411	4504	0
GMOY009250	0.0852881	6.56623	0.211468	0.645619	0.859644	6253	5199	7905	6538	4977	5245	0
GMOY000456	0.519449	6.69967	7.50282	0.00616023	0.0948501	8298	6191	9944	6537	4195	4947	0
GMOY005745	0.0591413	6.52311	0.117773	0.731463	0.903554	6352	4165	8763	6524	4732	5194	0
GMOY003460	0.26285	6.41212	1.42306	0.2329	0.598031	5810	3864	9848	6521	3404	4410	0
GMOY002795	0.120547	6.32107	0.284131	0.594007	0.833814	5323	3448	8701	6518	3210	4481	0
GMOY003663	0.188411	6.61373	1.18041	0.277273	0.634248	6787	5210	8992	6517	4848	5331	0
GMOY006880	0.189124	6.80183	0.791444	0.373664	0.710724	7938	6567	8730	6495	5716	6649	0
GMOY005944	0.206359	6.24313	0.566363	0.451708	0.763901	5029	3155	9098	6493	2684	3968	0
GMOY000851	0.209482	7.05449	0.763654	0.382187	0.717675	10713	6506	11467	6488	8312	7181	0
GMOY002287	0.00197685	6.41505	0.000111507	0.991575	0.9966	5451	3664	8678	6488	4088	5078	0
GMOY009368	-0.441507	6.33632	2.65842	0.103003	0.424895	3581	2476	8987	6480	5362	5070	0
GMOY011689	0.0194608	6.24869	0.00764975	0.930304	0.979259	4696	3177	8257	6468	3412	4111	0
GMOY005213	0.199367	6.4722	1.18065	0.277223	0.634248	6016	4500	8871	6462	3929	4811	0
GMOY003458	-0.094048	6.41255	0.274849	0.600097	0.83761	5270	3600	8237	6462	4323	5318	0
GMOY004792	-0.184858	7.04252	0.471826	0.492149	0.786061	8564	5998	10206	6461	9992	8366	0
GMOY004313	-0.11144	6.55506	0.372434	0.541681	0.810186	5654	3893	9324	6455	5220	6058	0
GMOY009367	-0.0210585	6.57545	0.0144609	0.904282	0.972681	6310	4290	8803	6453	5620	5341	0
GMOY012180	-0.370152	6.48004	3.48385	0.0619702	0.32848	5019	3078	8361	6450	5680	6089	0
GMOY002763	-0.210452	5.97011	0.553095	0.457056	0.765419	3471	2303	6613	6447	2599	3554	0
GMOY010082	0.0502241	6.6466	0.0804719	0.776659	0.919942	6698	4407	10027	6439	5444	5966	0
GMOY007510	0.505188	6.66515	7.42278	0.00644031	0.097018	7816	6067	9933	6425	4296	4661	0
GMOY001828	0.0803267	6.10745	0.0861002	0.769195	0.916932	4491	2741	7831	6425	2761	3357	0
GMOY007609	-0.145346	6.36614	0.534033	0.464916	0.771888	4854	3138	8602	6420	4571	4850	0
GMOY009131	-0.368869	6.39806	3.32832	0.0680963	0.347662	4609	4180	5616	6409	5237	5617	0
GMOY006729	-0.334925	6.37982	3.92013	0.0477112	0.292815	4666	3663	6555	6407	4962	5538	0
GMOY010690	-0.166592	6.36542	0.504506	0.477527	0.778982	4423	2933	9431	6406	4339	5214	0
GMOY001815	-0.0267146	7.27943	0.00521617	0.942424	0.98293	10143	9350	9839	6397	12666	8421	0
GMOY005787	0.366343	7.03229	2.30473	0.12898	0.467768	10042	8117	10603	6397	7463	6609	0
GMOY013092	0.878915	7.08602	10.7661	0.00103377	0.0300336	11112	10909	11512	6395	6040	4871	1
GMOY000420	-0.0544331	6.88811	0.0583896	0.80906	0.933271	7522	6082	9530	6390	7732	7436	0
GMOY000352	-0.240065	6.73002	1.15336	0.282847	0.638656	5472	5000	9331	6389	7583	6590	0
GMOY010718	-0.0838119	6.17662	0.0973515	0.755031	0.911427	4214	2543	8433	6384	3064	4369	0
GMOY007832	-0.190774	6.39949	0.883477	0.347251	0.692573	4699	3225	8790	6375	4472	5588	0
GMOY006110	0.179091	6.30844	0.674345	0.411541	0.736543	5828	3779	7587	6369	3093	4334	0
GMOY005644	-0.299161	6.30415	2.76205	0.0965243	0.410708	4731	3071	6848	6369	4163	5434	0
GMOY003580	0.589663	6.24911	2.81804	0.0932104	0.405618	5208	5268	7538	6368	3034	1997	0
GMOY008087	-0.0961003	6.06101	0.144173	0.704167	0.891117	4004	2753	6752	6368	2675	3845	0
GMOY008599	-0.387655	6.87622	1.56514	0.210914	0.573434	6769	6079	6624	6365	9591	7632	0
GMOY010758	0.00176677	6.81494	5.91659e-05	0.993863	0.99746	7575	6104	8434	6342	7280	6529	0
GMOY002307	-0.0552351	6.48565	0.0749492	0.784263	0.924418	5440	3522	9660	6340	4570	5747	0
GMOY002437	-0.0855138	6.54754	0.250117	0.616993	0.845524	5915	4274	8316	6336	5435	5686	0
GMOY009102	0.0250817	6.84784	0.0103237	0.91907	0.976187	7977	6399	8264	6325	7592	6497	0
GMOY003075	0.182578	6.61813	1.02118	0.312239	0.662467	7021	4320	10432	6324	5016	5397	0
GMOY009565	0.37378	6.64832	3.3966	0.065331	0.338214	7146	4490	12344	6320	4310	5352	0
GMOY000547	-0.70033	5.54763	3.27131	0.0705011	0.354598	1757	1330	4734	6311	2184	2471	0
GMOY012014	0.243861	6.49567	1.83581	0.175443	0.536262	6394	4413	9318	6310	4001	4857	0
GMOY010723	-0.0544439	6.33193	0.0837743	0.772246	0.918416	5082	3400	7963	6309	3859	4915	0
GMOY002762	0.340806	6.66213	3.81127	0.0509087	0.300927	7790	5371	9706	6302	4599	5401	0
GMOY003318	0.220916	7.03499	0.529675	0.466743	0.772582	9686	8464	8701	6294	8494	6764	0
GMOY008861	-0.159874	5.87215	0.286554	0.592437	0.833464	3187	2337	6177	6291	2569	2759	0
GMOY011513	-0.00377773	5.95641	0.000156601	0.990016	0.995598	3840	2440	6897	6288	2336	3080	0
GMOY003561	-0.232961	5.93259	0.570093	0.450222	0.763426	3278	1969	6995	6284	2632	3435	0
GMOY013192	0.041318	6.59234	0.0295736	0.863461	0.957749	6302	5093	8128	6280	6627	4220	0
GMOY006112	-0.442433	5.8707	1.12554	0.288728	0.64219	2129	1462	7799	6280	2754	3554	0
GMOY005494	-0.376786	6.00159	1.7198	0.189719	0.551662	3172	1917	7134	6277	3198	3952	0
GMOY004720	-1.69807	5.10201	16.5562	4.72298e-05	0.00232378	991	647	1792	6261	2056	1698	-1
GMOY007871	0.643883	6.62137	11.1628	0.00083455	0.0254579	7842	5707	10871	6260	3644	4267	1
GMOY004545	-0.0986313	6.50809	0.322337	0.570207	0.823197	6091	4023	7771	6260	5367	5439	0
GMOY002246	0.0579743	6.40256	0.0824472	0.774008	0.919361	5624	3422	9156	6255	3919	5041	0
GMOY006251	-0.0423208	6.56258	0.0592609	0.807668	0.932844	6281	4467	8076	6246	5290	5849	0
GMOY002589	-0.406274	6.19095	4.71547	0.0298923	0.236235	3599	2895	6576	6246	4462	4522	0
GMOY009875	-0.755373	6.07993	11.8195	0.000586149	0.0196489	3221	1882	5642	6246	4963	4273	-1
GMOY001483	-0.200578	6.12223	0.727849	0.393581	0.724657	3693	2616	7534	6236	3788	3715	0
GMOY011424	-0.150395	6.56889	0.638833	0.424134	0.744303	5595	4638	7842	6235	6050	5730	0
GMOY002027	-0.490222	6.07368	5.59101	0.0180529	0.17777	3386	2289	6181	6226	3716	4543	0
GMOY001208	0.24115	6.71551	1.29805	0.254569	0.6173	7825	6163	8296	6225	5753	5436	0
GMOY002419	0.0905165	6.56775	0.237301	0.626163	0.849814	6639	4861	8097	6222	5488	4943	0
GMOY001320	-0.138287	6.34503	0.667782	0.413826	0.737854	4887	3743	7118	6218	4554	4782	0
GMOY010517	0.214279	6.75489	0.98365	0.321299	0.671547	7473	6546	8635	6212	6018	5805	0
GMOY012189	0.469637	6.69311	4.08671	0.0432217	0.279252	8156	6834	8257	6206	5109	4469	0
GMOY011474	-0.564748	5.85302	3.97419	0.0462025	0.289873	2462	1810	5831	6205	2984	3643	0
GMOY009878	-0.0626657	6.37772	0.0637494	0.800665	0.929918	4461	3024	10206	6199	4248	5093	0
GMOY012002	-0.0747852	5.9612	0.0531504	0.817669	0.938637	3292	2330	7517	6198	2232	3577	0
GMOY004164	-0.198807	6.89445	0.511457	0.474509	0.776046	7283	6206	8130	6197	9061	7292	0
GMOY005043	0.0955085	6.7536	0.195653	0.658253	0.865891	7439	6021	8461	6196	6529	6027	0
GMOY001996	0.0803199	6.63721	0.201442	0.65356	0.864189	6528	5204	8815	6194	5382	5945	0
GMOY002769	0.677805	6.77575	7.07661	0.00780966	0.110549	9656	7781	8339	6189	4146	5097	0
GMOY004479	-0.316692	6.15077	1.71529	0.1903	0.552604	3792	2308	7572	6184	3601	4727	0
GMOY002115	-0.0237824	6.6814	0.0137637	0.906607	0.97312	6959	5281	7916	6159	5895	6600	0
GMOY009615	0.0348891	6.3477	0.0236443	0.877794	0.963032	5138	3116	9371	6149	3631	5014	0
GMOY005470	-0.948409	5.47395	4.70142	0.0301377	0.236546	1362	921	4630	6149	2370	2518	0
GMOY004134	0.29537	6.67605	1.02065	0.312364	0.662467	5773	3874	15329	6148	4776	5772	0
GMOY009868	-0.769581	5.68708	6.29157	0.0121314	0.144276	2194	1327	4802	6147	2828	3151	0
GMOY010771	0.123212	6.54977	0.530635	0.46634	0.772506	6431	4469	9112	6144	4872	5294	0
GMOY006386	-0.643489	6.13288	11.9052	0.000559785	0.0189736	3485	2217	5841	6143	4575	4892	-1
GMOY003927	0.306139	6.02247	0.820856	0.36493	0.706357	4292	2655	8555	6137	2177	2668	0
GMOY001473	-0.161034	6.49896	0.840348	0.359297	0.702587	5936	3933	7475	6134	5278	5883	0
GMOY003405	0.235148	6.63886	1.51708	0.218062	0.581467	7245	5687	8363	6125	5107	5382	0
GMOY002929	-0.298782	5.97307	1.57289	0.209788	0.572741	3657	2151	6156	6122	3210	3525	0
GMOY010447	-0.38392	5.74421	1.35792	0.243899	0.60711	2496	1768	5832	6114	2303	3001	0
GMOY000721	-0.0587847	6.55116	0.113826	0.73583	0.9057	6195	4276	8220	6112	5378	5828	0
GMOY010090	0.804999	6.84882	9.38778	0.00218437	0.0501009	9325	8820	10013	6111	3562	5734	0
GMOY000544	-0.0645685	6.70001	0.09397	0.75919	0.913447	6784	4968	8732	6109	7047	5882	0
GMOY000696	-0.65116	5.83646	6.36061	0.0116682	0.139794	2662	1631	5302	6109	3290	3541	0
GMOY009470	0.00817109	6.14431	0.00152911	0.968808	0.989403	4424	3545	6376	6106	3172	3798	0
GMOY006406	0.841257	7.30312	5.50514	0.0189607	0.180467	13086	13985	10074	6104	7028	7119	0
GMOY005592	0.233837	6.8131	1.49038	0.222157	0.586504	7828	5345	12003	6104	6060	6445	0
GMOY000038	-0.4434	5.87705	2.85919	0.090853	0.400224	2570	2170	5852	6098	3108	3380	0
GMOY006185	0.769262	6.98043	8.71981	0.00314771	0.0627296	9996	9392	11407	6096	4040	6897	0
GMOY000055	0.179066	6.73494	0.649054	0.420451	0.741939	7729	6111	8330	6092	6369	5510	0
GMOY005093	0.0951829	6.21002	0.0997069	0.752182	0.911191	4353	2531	9977	6089	2994	4193	0
GMOY005910	0.474651	6.39433	4.197	0.0404956	0.270958	6879	3728	9968	6076	3157	3818	0
GMOY009282	-0.189106	6.11023	0.852337	0.355892	0.699642	3976	2723	6855	6075	3511	3997	0
GMOY005987	-0.267919	6.02492	1.58526	0.208004	0.571264	3481	2624	6238	6075	3396	3688	0
GMOY010213	-0.103405	6.13536	0.264399	0.607114	0.842201	4442	2862	6814	6074	3417	3961	0
GMOY006233	0.145473	6.66438	0.590434	0.442251	0.757276	7460	5303	8476	6070	5377	5977	0
GMOY000832	-1.21154	5.5564	15.224	9.54807e-05	0.004551	1579	985	3662	6066	3134	3025	-1
GMOY008696	0.396648	6.41053	3.82297	0.0505544	0.30091	6804	4442	8366	6064	3291	4219	0
GMOY009966	0.0728764	6.5548	0.153974	0.694766	0.887442	6342	4922	7997	6063	5472	5052	0
GMOY000468	-0.499015	6.14426	4.33753	0.0372811	0.262041	3442	2092	7202	6048	4274	4819	0
GMOY011912	-0.230201	6.28881	1.34852	0.245537	0.608951	4332	2940	7967	6045	4697	4637	0
GMOY010256	-0.383338	6.11189	2.27455	0.131513	0.472396	3425	2147	7506	6044	3675	4673	0
GMOY008464	0.0895555	6.38925	0.254795	0.613719	0.844685	5680	3942	8097	6040	4553	4235	0
GMOY007297	0.119711	6.46679	0.412467	0.52072	0.801266	6553	4557	7238	6032	4327	5117	0
GMOY007940	0.245767	6.73321	1.22406	0.268564	0.629703	7962	6382	8109	6028	5717	5823	0
GMOY007223	-0.160555	6.22464	0.76781	0.380896	0.716811	4306	3107	7311	6027	4010	4436	0
GMOY006012	-0.393375	5.93014	2.04034	0.153176	0.506982	2938	1985	6494	6020	2844	4000	0
GMOY007484	0.281881	6.61576	2.46902	0.11611	0.452076	7499	5144	9028	6019	5112	4932	0
GMOY008310	0.889202	7.17858	7.38252	0.00658608	0.098418	11855	12795	10122	6013	6196	6063	0
GMOY001460	0.354591	6.48563	3.86584	0.0492784	0.296145	7040	4653	8691	6012	3992	4418	0
GMOY000519	-0.116863	5.8984	0.176118	0.674731	0.874501	3464	2272	6438	6000	2517	3107	0
GMOY011095	-0.583496	5.81618	5.28191	0.0215481	0.19399	2504	1858	5258	5983	3377	3158	0
GMOY004574	0.383511	6.54313	4.28422	0.0384677	0.266244	6935	5071	9401	5978	3744	5120	0
GMOY002489	-0.308455	6.19609	2.00526	0.156754	0.507621	3750	2605	7664	5970	3994	4888	0
GMOY008067	-0.179152	5.90047	0.439433	0.507396	0.793547	3313	2328	6210	5964	2435	3470	0
GMOY001743	-0.112161	6.40222	0.342667	0.558294	0.818516	5101	3307	8738	5956	4600	5429	0
GMOY005799	0.232764	6.70817	0.585387	0.444208	0.759014	7778	7207	6080	5955	5585	5817	0
GMOY006954	-0.017284	6.055	0.00476781	0.94495	0.983574	4109	2737	7061	5951	2569	3944	0
GMOY005958	-0.138027	6.41088	0.613149	0.433605	0.751114	5359	3455	8012	5945	4732	5522	0
GMOY000434	0.405301	6.40065	4.27893	0.0385877	0.266244	6523	4104	9307	5945	3587	3865	0
GMOY008432	0.0862501	6.25467	0.216756	0.641523	0.857014	5103	3627	7381	5945	3485	4219	0
GMOY004014	0.312633	6.48943	2.68462	0.101322	0.419663	6902	4734	8445	5941	4667	4006	0
GMOY010640	0.348096	6.71583	3.51134	0.0609502	0.324785	7531	6078	9943	5935	4841	6001	0
GMOY001686	0.31007	6.53493	2.50256	0.113661	0.447963	6394	4308	10845	5935	4816	4317	0
GMOY005074	0.669648	6.86027	8.23871	0.00410063	0.0750365	10682	7626	9353	5930	5052	5281	0
GMOY012111	-0.576825	5.8987	4.31722	0.0377285	0.264881	2803	1719	5876	5930	2833	4476	0
GMOY008781	0.128552	6.66444	0.458179	0.498476	0.788285	7284	5179	8803	5927	5849	5689	0
GMOY009047	-0.0562219	6.31159	0.108269	0.742123	0.9057	5187	3586	7135	5921	4474	4379	0
GMOY005426	0.856439	6.9542	15.1468	9.94678e-05	0.0046681	11617	8319	11388	5919	5343	4716	1
GMOY009257	-0.226777	6.1913	1.43326	0.231233	0.597265	4530	2669	6947	5913	3993	4528	0
GMOY004564	0.0515486	6.39402	0.0930085	0.760387	0.914292	5718	3883	7933	5905	4244	4930	0
GMOY003464	0.0692257	6.78977	0.0886464	0.765905	0.916594	7466	6112	8747	5902	7125	6272	0
GMOY001352	-0.228367	6.87992	0.472982	0.491619	0.786061	7427	6523	6672	5900	9471	7084	0
GMOY002098	0.468983	6.54689	6.01789	0.0141616	0.155043	7595	5345	8760	5886	3743	4758	0
GMOY011871	0.112557	7.01678	0.196322	0.657706	0.865665	8157	7041	11810	5883	8301	7911	0
GMOY005155	0.209425	6.21632	0.980422	0.322095	0.671854	5687	3580	6955	5883	3011	3887	0
GMOY001323	0.341195	6.68686	1.49798	0.220983	0.585671	8299	6893	6560	5880	5265	5304	0
GMOY007239	-0.0804079	6.20654	0.18287	0.668919	0.870575	4322	3236	7358	5877	3593	4483	0
GMOY001899	-0.119725	6.68172	0.252514	0.615311	0.844685	5681	3973	11333	5876	6445	6847	0
GMOY005803	0.5124	6.80533	3.74623	0.0529268	0.307062	9163	7828	8018	5871	5573	5203	0
GMOY003141	-0.33005	6.20393	3.72602	0.0535708	0.308549	3880	3198	6274	5862	4435	4672	0
GMOY011316	-0.142701	6.34606	0.563734	0.452759	0.763901	5381	3021	7812	5860	4412	5275	0
GMOY008782	0.343603	6.332	2.85525	0.0910758	0.400224	6151	4102	8137	5857	3084	4191	0
GMOY009509	-0.37572	5.98032	2.42466	0.119439	0.456007	3547	1934	6355	5856	3321	3985	0
GMOY001359	0.09665	6.4278	0.324298	0.569036	0.822584	6042	4228	7733	5853	4387	4926	0
GMOY004768	0.210212	6.60369	1.3286	0.249054	0.611706	7183	5145	8564	5852	4806	5701	0
GMOY011396	-0.528154	5.93715	3.8162	0.0507591	0.300927	3099	1681	6164	5849	3114	4403	0
GMOY008693	0.322713	6.48822	3.16499	0.0752327	0.366269	6093	4508	10085	5844	3937	4819	0
GMOY010041	-0.11982	6.368	0.39663	0.528835	0.804094	4802	3607	7989	5843	4080	5767	0
GMOY005361	0.655795	7.10358	7.20517	0.00726939	0.106084	10059	9890	12849	5841	6060	7277	0
GMOY000803	0.262679	6.53637	2.31126	0.12844	0.467768	6908	4859	8661	5837	4639	4874	0
GMOY006840	-9.44731	6.9037	61.7251	3.94922e-15	7.08653e-13	21	23	20	5835	31998	2333	-1
GMOY005435	-0.143626	6.26842	0.649779	0.420192	0.741939	4677	3106	7514	5830	4148	4803	0
GMOY004935	0.2023	6.79892	0.992379	0.319162	0.669228	7625	6043	10266	5827	6334	6416	0
GMOY009159	-0.550701	5.88407	6.14473	0.0131804	0.149747	2731	2030	5379	5826	3616	3492	0
GMOY013343	0.605929	6.98771	5.46568	0.0193935	0.182981	10104	9129	10122	5824	5388	6939	0
GMOY011604	-0.558483	6.06003	7.56458	0.00595265	0.0940858	3428	2063	5997	5820	4289	4402	0
GMOY005058	-0.173752	5.95275	0.371042	0.542437	0.810533	3259	2095	7341	5818	2807	3581	0
GMOY002401	-0.297521	6.03005	1.75868	0.184789	0.547062	3542	2281	6696	5795	3290	4204	0
GMOY000331	-0.436717	5.55989	1.60565	0.205104	0.568297	2364	1530	4714	5789	1864	2620	0
GMOY000762	0.151945	6.30298	0.69719	0.403729	0.731734	5254	3734	8190	5786	3584	4375	0
GMOY005303	0.123512	6.42163	0.374869	0.540362	0.809415	6429	3311	9092	5773	4413	4763	0
GMOY007674	0.334698	6.8596	1.0654	0.301986	0.653454	8807	8377	6907	5769	6620	6007	0
GMOY000338	-0.359663	5.91679	2.73042	0.0984534	0.414537	3085	2275	5779	5762	3265	3525	0
GMOY001112	-0.237641	6.24178	1.36442	0.242772	0.606284	4171	2779	7819	5759	4131	5054	0
GMOY006094	-0.211126	6.26836	1.52658	0.216626	0.580558	4845	3062	6869	5757	4351	4960	0
GMOY007241	0.178308	6.67522	0.56034	0.454123	0.763901	7019	6316	7658	5751	6054	5433	0
GMOY000625	-0.279178	6.07919	1.36116	0.243337	0.606455	3737	2159	7336	5737	3597	4284	0
GMOY008003	-0.155083	6.0402	0.559511	0.454457	0.764024	3732	2666	6680	5737	3257	3809	0
GMOY009457	0.266619	6.80985	1.00301	0.316582	0.666713	8279	7095	8225	5733	6918	5559	0
GMOY009374	-0.0906779	6.58134	0.219854	0.639151	0.855786	5908	4667	8104	5730	5809	6226	0
GMOY010722	-0.24396	6.5033	0.960134	0.327153	0.67352	5303	4160	7279	5729	7243	4591	0
GMOY000954	-0.532124	6.85825	3.01015	0.0827446	0.385275	6278	4981	7554	5724	10270	8144	0
GMOY011350	-0.143473	5.62394	0.185097	0.667029	0.869375	3040	2310	4107	5720	2140	1938	0
GMOY011826	-0.528092	6.45747	6.0312	0.0140552	0.154228	4925	3656	5743	5712	6487	6387	0
GMOY007288	-0.463339	5.79813	3.17553	0.0747488	0.365126	2645	1915	5411	5711	2576	3719	0
GMOY011140	0.30581	6.42565	1.97354	0.160073	0.513732	5889	3594	10853	5709	3781	4594	0
GMOY011270	-0.177739	6.23904	0.814883	0.36668	0.707949	4492	2769	7780	5709	4281	4630	0
GMOY007676	0.126468	6.2229	0.414933	0.519476	0.800537	5073	3257	7959	5708	3325	4127	0
GMOY005584	0.473084	6.75131	4.45588	0.0347813	0.25386	7402	7341	9723	5700	4571	6095	0
GMOY002553	0.528062	6.61868	5.54116	0.0185743	0.179271	7751	6644	8066	5697	4562	4387	0
GMOY010974	0.0842879	6.30346	0.203814	0.65166	0.862986	5226	3393	8393	5696	4238	4069	0
GMOY007244	-0.482244	6.08525	5.56514	0.0183215	0.178434	3297	2290	6478	5692	4262	4481	0
GMOY001254	0.11945	6.32314	0.471975	0.49208	0.786061	5518	3631	8094	5687	3903	4456	0
GMOY005421	-0.55329	5.53113	2.04509	0.152698	0.506982	1888	1217	5277	5683	2199	2475	0
GMOY011232	-0.159696	6.04897	0.705016	0.401103	0.729834	3905	2999	5864	5677	3167	4051	0
GMOY010574	-0.346987	5.91722	1.73364	0.187946	0.550221	3190	1861	6515	5677	3007	3836	0
GMOY006831	-0.238478	5.7197	0.598424	0.43918	0.75578	2715	1861	5849	5677	2363	2663	0
GMOY007474	-0.360004	6.18782	2.26967	0.131928	0.472396	3587	2444	7751	5672	3886	5404	0
GMOY005688	-0.105666	6.06066	0.266229	0.605873	0.841628	4001	2908	6389	5670	2953	4171	0
GMOY003586	0.680034	6.52063	9.84855	0.00169966	0.0417935	8428	5588	8351	5669	3572	3740	1
GMOY006904	0.191039	6.2518	0.721409	0.395682	0.725596	5082	3215	8930	5668	3051	4415	0
GMOY005287	-0.0240789	6.36227	0.0161068	0.89901	0.970943	4988	3385	8824	5663	4415	5013	0
GMOY007894	-0.309279	5.96892	1.60283	0.205502	0.568446	3206	2110	6763	5662	3218	3912	0
GMOY002594	0.640957	6.68534	7.1657	0.00743105	0.106927	8592	7309	8159	5660	4446	4535	0
GMOY007990	-0.143269	6.23325	0.619129	0.431371	0.749404	4341	3117	7482	5654	3948	4825	0
GMOY009107	-0.0965028	6.08291	0.18965	0.663208	0.867983	4026	2599	7290	5650	3087	4194	0
GMOY001977	-0.0954795	6.17476	0.233908	0.628641	0.850833	4593	2741	7408	5647	3619	4425	0
GMOY009602	-0.220224	6.17459	0.809276	0.368335	0.708793	4229	2240	8039	5645	3844	4729	0
GMOY001028	0.0859893	6.35617	0.23987	0.6243	0.84956	6038	3676	7546	5642	4051	4814	0
GMOY011925	-0.00695993	6.20124	0.00140727	0.970076	0.98976	4964	2994	7370	5639	3701	4188	0
GMOY012007	0.207899	6.85481	0.656366	0.417846	0.740678	7553	7398	9078	5638	6560	7013	0
GMOY000373	-1.30095	6.08867	46.385	9.71549e-12	1.34714e-09	2708	1886	3323	5632	5492	6310	-1
GMOY005882	0.208917	6.84854	0.410509	0.521711	0.801753	8565	7646	7033	5620	7634	5767	0
GMOY009737	0.394249	6.4285	4.61912	0.0316175	0.240822	6739	4858	7960	5612	3761	4265	0
GMOY004088	0.180027	6.39736	1.02134	0.312202	0.662467	5359	4513	8294	5605	3915	4916	0
GMOY003263	-0.0160097	6.26835	0.0086293	0.925988	0.977877	4922	3376	7579	5599	4247	4289	0
GMOY013319	-0.579956	6.21736	7.48446	0.00622337	0.0949219	3568	2424	6661	5599	5535	4941	0
GMOY002281	-0.728669	5.4584	4.54922	0.0329337	0.246538	1756	1221	4248	5599	2303	2405	0
GMOY010870	-0.409276	6.18342	5.56907	0.0182804	0.178434	4059	2917	5777	5597	4089	5417	0
GMOY010686	0.179458	6.5904	0.890744	0.345276	0.690665	7043	5062	8378	5592	5436	5269	0
GMOY012097	0.114543	6.46797	0.381095	0.537018	0.807778	6672	4206	7732	5591	5066	4726	0
GMOY000975	-0.51332	5.75214	4.19639	0.0405101	0.270958	2612	1719	5186	5591	2849	3326	0
GMOY003480	-0.0948026	6.16842	0.239741	0.624394	0.84956	4689	2713	7248	5586	3708	4319	0
GMOY003530	-0.246056	6.07643	1.66944	0.196334	0.559175	3820	2633	6474	5586	3442	4421	0
GMOY000904	0.102567	6.44651	0.342693	0.558279	0.818516	5729	4588	7839	5584	4800	4864	0
GMOY000539	-0.190874	6.2161	1.19783	0.273755	0.63202	4191	3398	6577	5580	4564	4266	0
GMOY004662	-0.192491	6.08368	0.732061	0.392216	0.724657	3888	2329	7401	5575	3600	4102	0
GMOY006236	-0.501896	5.86092	5.90058	0.0151359	0.160599	2794	2106	5194	5574	3484	3485	0
GMOY001351	-0.344402	6.37181	2.87509	0.0899602	0.398858	4647	3010	7668	5572	5766	5328	0
GMOY010780	0.180075	6.56209	0.754854	0.384944	0.720248	7035	5258	7465	5569	5334	5086	0
GMOY000981	0.30244	6.88624	0.740978	0.389348	0.723108	8884	8537	6791	5561	7478	5816	0
GMOY002225	0.11626	6.38506	0.377295	0.539055	0.808424	5494	3747	8882	5560	3824	5261	0
GMOY011744	0.279265	6.73046	1.25455	0.262685	0.624065	7996	6557	7995	5553	6322	5318	0
GMOY001659	-1.04055	6.04913	16.2742	5.48046e-05	0.00265367	2661	1465	5315	5548	5533	4977	-1
GMOY011877	0.624878	7.40038	1.95159	0.162416	0.517947	12976	14572	9703	5541	10852	6914	0
GMOY002456	-0.564836	5.79676	6.76356	0.00930379	0.122862	2700	1831	4964	5539	3149	3564	0
GMOY003409	-0.104944	6.90304	0.0863051	0.768928	0.916829	7982	7194	6467	5532	9109	7254	0
GMOY011068	-0.368302	5.79501	1.53002	0.21611	0.580065	2833	1622	6183	5521	2590	3524	0
GMOY011705	-0.000352392	5.99002	2.56194e-06	0.998723	0.999636	4007	2620	6734	5519	2943	3317	0
GMOY006833	-0.197768	5.85809	0.620566	0.430837	0.749404	3035	2915	4908	5519	2366	3665	0
GMOY010373	-0.0272779	6.82774	0.0101689	0.919677	0.976187	7781	5850	8602	5516	8220	6584	0
GMOY001311	0.013305	6.05949	0.00439635	0.947135	0.983574	4454	2776	6751	5515	3278	3453	0
GMOY010182	-0.133138	5.98928	0.317933	0.572852	0.82495	3491	2366	7142	5515	3125	3632	0
GMOY003056	0.0324869	5.99517	0.0161204	0.898967	0.970943	3978	2359	7546	5514	2758	3435	0
GMOY002158	-0.84004	5.76325	14.8651	0.000115482	0.00521892	2535	2028	3189	5513	4133	3104	-1
GMOY003702	0.0965063	6.33653	0.311655	0.576667	0.82531	5442	3593	8312	5509	4180	4545	0
GMOY005780	-0.320973	5.93051	1.87003	0.171472	0.529008	3227	2035	6408	5504	3228	3757	0
GMOY006744	-0.132841	6.02848	0.451624	0.501565	0.789893	4001	2693	6249	5502	3027	4072	0
GMOY007338	0.0463551	6.24129	0.06752	0.794982	0.928429	4668	3457	7836	5497	3706	4423	0
GMOY010952	-0.884108	5.95273	10.1303	0.00145851	0.0375459	2534	1385	5707	5490	4244	4884	-1
GMOY007160	-0.347192	6.04305	3.92906	0.0474584	0.292653	3953	2438	5650	5489	3952	4055	0
GMOY010773	0.173131	6.3862	1.04437	0.306808	0.658402	5847	4359	7664	5487	4252	4576	0
GMOY002403	-0.243974	6.1329	1.96406	0.16108	0.515337	4233	2744	6369	5487	3799	4623	0
GMOY006126	0.121157	6.5194	0.444171	0.505116	0.791485	6206	4822	8162	5485	5084	5304	0
GMOY010582	0.234008	6.53334	1.00124	0.31701	0.666923	7191	5481	6739	5477	5231	4664	0
GMOY008994	-0.246194	5.80364	0.473186	0.491525	0.786061	2758	1465	7318	5470	2844	2943	0
GMOY002007	-0.462546	6.18071	5.49944	0.0190226	0.180493	4222	2309	6340	5460	4780	4984	0
GMOY011364	0.210912	6.28602	1.23823	0.265812	0.627184	6092	4006	6652	5451	3523	4291	0
GMOY006501	-0.162017	6.10375	0.892502	0.3448	0.690392	4202	2868	6352	5450	3670	4183	0
GMOY000140	-0.492015	6.13058	6.03188	0.0140498	0.154228	3667	2250	6470	5448	4486	4931	0
GMOY001940	-1.09826	5.42898	14.5694	0.000135092	0.00592946	1434	1115	3350	5443	2475	3037	-1
GMOY003593	0.28809	6.28588	2.38406	0.122578	0.459539	5640	3761	8332	5438	3245	4239	0
GMOY010130	0.438248	6.53768	3.84286	0.0499581	0.297942	7342	5858	7658	5436	4839	4027	0
GMOY007310	-0.243881	5.87999	1.28272	0.257394	0.619152	3434	2187	5736	5430	2964	3421	0
GMOY000551	0.146916	6.27259	0.665678	0.414563	0.738035	4855	4181	7366	5425	3581	4433	0
GMOY005933	-0.06392	6.13457	0.124862	0.72382	0.899028	4427	2986	6847	5423	3405	4351	0
GMOY009541	0.375493	7.267	0.724916	0.394536	0.724657	9722	12930	8950	5418	10590	7512	0
GMOY009286	0.271705	6.37163	2.41787	0.119958	0.457066	6054	4529	7570	5415	3870	4418	0
GMOY000178	0.450985	6.67737	6.03583	0.0140183	0.154228	7610	5928	10257	5410	5155	5043	0
GMOY003772	-0.471144	6.15844	4.42054	0.0355087	0.255833	3658	2194	7043	5405	4765	4856	0
GMOY001321	-0.698458	5.28849	2.88364	0.0894834	0.397624	1589	988	4031	5402	1696	2090	0
GMOY000216	-0.259749	6.67553	1.09214	0.295999	0.650067	6244	4696	7656	5392	7539	6855	0
GMOY011223	-0.143614	5.98274	0.517839	0.471765	0.774592	3793	2484	6349	5390	3265	3573	0
GMOY007457	-1.68943	5.81626	55.6265	8.76324e-14	1.40696e-11	1501	1238	2809	5389	3912	6335	-1
GMOY004477	-0.361378	5.84605	3.1366	0.0765533	0.370089	3097	2188	5226	5386	2933	3639	0
GMOY001420	-0.314456	5.7885	1.19413	0.274497	0.632204	3424	1619	5578	5378	2342	3687	0
GMOY004822	-0.0564194	6.11457	0.0857471	0.769655	0.917122	4383	2864	6936	5375	3213	4395	0
GMOY006465	-0.24457	6.01967	1.02058	0.312381	0.662467	3531	2112	7250	5372	3409	4134	0
GMOY012045	0.0965029	6.33325	0.294518	0.587339	0.831217	5233	3953	7852	5370	3767	5082	0
GMOY008107	-0.375214	5.62558	1.34905	0.245445	0.608951	2184	1601	5626	5370	2438	2614	0
GMOY005968	-0.535605	5.88639	3.85861	0.0494913	0.296607	2656	1671	6288	5369	3281	4213	0
GMOY000903	0.24425	6.69941	0.682117	0.408859	0.734492	7681	6945	6653	5366	6272	5392	0
GMOY000236	-0.204949	5.83777	0.797118	0.371956	0.710713	2896	2477	5710	5364	2933	3050	0
GMOY006832	0.0875109	6.5675	0.11672	0.73262	0.904159	6213	5934	6569	5363	5774	5376	0
GMOY003394	-0.214679	6.15959	1.32748	0.249255	0.611706	3934	2820	7169	5363	4042	4587	0
GMOY009493	0.370685	6.30768	3.0907	0.0787411	0.375025	6189	3832	8397	5361	2875	4502	0
GMOY011724	-0.202827	6.51016	1.00539	0.31601	0.666396	5426	4017	7849	5356	5856	6277	0
GMOY003151	-0.218888	5.66529	0.449715	0.50247	0.789944	2755	1591	5921	5348	2101	2795	0
GMOY001711	-1.25921	4.71378	4.68678	0.0303956	0.236546	995	624	1632	5340	1110	777	0
GMOY001677	-0.0825675	6.24952	0.222379	0.637234	0.855509	4650	3845	6292	5339	4424	4448	0
GMOY002294	-0.647382	5.80378	4.99568	0.0254107	0.21602	2390	1437	5808	5339	3168	4040	0
GMOY006516	-0.323559	6.33109	2.23878	0.134587	0.47561	4597	2718	7907	5328	5096	5710	0
GMOY001809	-0.319431	5.77844	1.73235	0.188111	0.550439	2929	1932	5543	5326	2614	3376	0
GMOY003155	0.314062	6.59877	1.87661	0.17072	0.529008	7114	6198	7459	5324	4849	5438	0
GMOY004579	0.0901915	6.7321	0.0725007	0.78773	0.926455	7604	6866	6070	5317	7359	5631	0
GMOY002099	-0.568007	5.7815	4.89819	0.0268848	0.221655	2770	1495	5375	5312	3443	3323	0
GMOY011889	0.223143	6.49426	1.3121	0.252016	0.614773	6478	5156	7547	5309	4819	4914	0
GMOY007286	-0.382484	6.11323	4.93091	0.0263804	0.218975	3675	2692	6112	5309	4140	4800	0
GMOY005418	0.237546	6.34399	1.87	0.171476	0.529008	5844	3746	8656	5308	3914	4379	0
GMOY008874	0.247235	6.48615	1.484	0.22315	0.586504	6526	5296	7261	5307	4721	4809	0
GMOY004807	0.0749023	6.17428	0.186909	0.665502	0.868718	5113	3228	6894	5305	3610	3968	0
GMOY001220	0.21114	6.67779	0.566361	0.451709	0.763901	7491	6652	6710	5302	5950	5754	0
GMOY004057	-0.315204	5.62056	0.939051	0.332522	0.677594	2566	1512	5499	5301	2015	2922	0
GMOY013329	-0.107787	6.07798	0.391491	0.531517	0.805791	4001	3157	6104	5295	3444	4110	0
GMOY001843	0.256789	6.81061	0.792223	0.373429	0.710724	8429	7172	7777	5288	6938	5992	0
GMOY002094	0.232177	6.26048	1.38324	0.23955	0.604673	5033	3491	8894	5276	3317	4342	0
GMOY004671	0.182802	6.44288	0.655227	0.41825	0.740925	6470	5171	6261	5272	4363	5143	0
GMOY007725	-0.336574	5.61022	1.09613	0.295118	0.648601	2573	1576	5180	5272	1851	3120	0
GMOY009626	-0.702688	5.77489	6.27153	0.0122693	0.145068	2419	1354	5418	5270	3152	4053	0
GMOY007715	-0.34779	6.4456	2.73197	0.098358	0.414421	5208	3751	6461	5269	5975	6233	0
GMOY007237	0.244346	6.3839	1.34389	0.24635	0.609729	5419	3709	10058	5263	3618	5075	0
GMOY009489	-0.360937	5.76063	1.38957	0.238477	0.603992	2497	1610	6402	5261	2772	3262	0
GMOY000340	-0.16145	6.50813	0.332412	0.564242	0.820814	5910	5165	5253	5257	5752	6221	0
GMOY009287	-0.00816267	6.45744	0.00146025	0.969518	0.989672	5858	4766	6572	5254	5387	5212	0
GMOY001946	0.67914	6.43587	11.5085	0.00069278	0.0218608	7656	4842	9110	5251	2977	4038	1
GMOY002768	0.174709	6.24983	0.996671	0.318117	0.668657	5140	4048	7076	5248	3488	4353	0
GMOY002524	-0.1119	6.23849	0.290531	0.589881	0.832492	4713	4132	5278	5239	4293	4706	0
GMOY004120	0.335364	6.74477	1.25375	0.262837	0.624065	7861	7470	7288	5231	6465	5241	0
GMOY003595	0.270755	6.45217	2.32352	0.127431	0.466101	6494	4771	7902	5231	4444	4714	0
GMOY010406	0.17794	6.713	0.501054	0.479038	0.779484	7300	6244	8192	5230	6639	5689	0
GMOY009536	0.0457207	6.007	0.0464147	0.829424	0.944478	4161	2623	7001	5226	2887	3579	0
GMOY000585	0.170248	6.3746	0.767779	0.380905	0.716811	5996	4671	6628	5219	4187	4778	0
GMOY008370	-0.114031	5.93732	0.346172	0.556288	0.817417	3666	2568	6024	5216	3075	3454	0
GMOY009425	0.13872	6.18273	0.620098	0.431011	0.749404	5265	3572	6571	5215	3772	3657	0
GMOY004902	-0.112849	6.34546	0.382227	0.536414	0.807778	5204	3931	6509	5212	4874	5166	0
GMOY012366	0.535113	6.27781	7.2324	0.00715996	0.104755	6126	4210	8431	5210	2793	3708	0
GMOY010132	-1.62595	5.81347	59.32	1.34011e-14	2.20973e-12	1597	1141	3096	5210	5054	5053	-1
GMOY001748	-0.586908	5.88413	7.58605	0.00588217	0.0938926	2941	1760	5414	5203	3590	4177	0
GMOY002898	-0.285669	6.20006	2.30563	0.128906	0.467768	4259	2692	6986	5194	4640	4781	0
GMOY010988	-0.00549338	6.67596	0.000524334	0.981731	0.99362	6741	5430	8004	5190	6557	6518	0
GMOY004571	0.133667	6.38784	0.522448	0.469799	0.773443	5973	4391	7138	5178	4769	4492	0
GMOY004635	-0.497918	6.13796	6.114	0.0134115	0.151473	3381	2473	6481	5172	4850	4867	0
GMOY005539	-0.298455	6.09721	2.90807	0.0881372	0.395398	4000	2739	5922	5162	4511	4020	0
GMOY011757	-0.77321	5.50974	8.08472	0.00446401	0.0786578	1909	1266	4094	5161	2732	2777	0
GMOY007403	-0.0869829	5.90544	0.138674	0.709603	0.893005	3176	2531	6585	5157	2660	3612	0
GMOY001897	-0.392667	6.28768	2.42481	0.119427	0.456007	3841	2594	8122	5155	5820	4923	0
GMOY009518	0.40129	6.47222	4.74152	0.029443	0.234524	6482	4709	9498	5144	3667	5133	0
GMOY009604	0.961754	6.81004	18.044	2.15855e-05	0.00116543	9454	8382	11146	5133	4791	3849	1
GMOY002503	0.429561	6.44387	4.35592	0.0368806	0.260426	6755	5503	7254	5133	4088	4272	0
GMOY000146	0.104392	6.30278	0.397562	0.528351	0.804094	5367	3821	7501	5130	4187	4502	0
GMOY000445	0.126981	6.56942	0.208917	0.647617	0.861384	6679	5969	6238	5126	5984	5141	0
GMOY006765	0.854568	7.12308	4.80951	0.0283031	0.229624	11037	13039	8419	5122	6018	6608	0
GMOY007248	0.329097	6.60726	1.93154	0.16459	0.521138	7273	6202	7540	5118	5359	5058	0
GMOY004882	0.0953018	6.74346	0.107668	0.742815	0.9057	7368	6356	7689	5115	7516	5741	0
GMOY000195	0.462502	6.74214	3.00065	0.083231	0.385275	7758	7508	8572	5110	6072	4925	0
GMOY009046	0.0994771	6.2378	0.356478	0.550469	0.814753	5213	3655	7015	5106	4079	4071	0
GMOY010985	-0.426736	5.79652	4.28085	0.038544	0.266244	2877	1946	5199	5103	2993	3647	0
GMOY008973	-0.301401	5.43847	0.927162	0.335601	0.680913	2416	2058	3272	5102	1830	2115	0
GMOY008665	-0.0326192	6.58721	0.0178902	0.893597	0.968254	6496	4638	7970	5097	6953	5245	0
GMOY013274	0.100361	6.14646	0.344015	0.557521	0.818516	4968	3186	6962	5096	3526	3890	0
GMOY006073	0.597383	6.45032	10.6085	0.00112566	0.0316455	6831	5105	9402	5094	4046	3540	1
GMOY006817	0.390877	6.7379	2.37844	0.12302	0.459708	8090	6448	9362	5091	6640	4732	0
GMOY003279	0.322918	6.40747	2.38872	0.122213	0.459539	6276	5281	6827	5086	4263	4339	0
GMOY006030	0.00351295	5.967	0.000279959	0.98665	0.994872	4126	2483	6580	5086	2809	3639	0
GMOY007136	-0.333623	6.10623	3.23336	0.0721525	0.357307	4004	2432	6392	5085	4151	4709	0
GMOY010466	0.212461	6.50494	1.0744	0.299954	0.652647	6652	5019	7676	5083	5284	4767	0
GMOY011471	0.368632	6.29607	3.77981	0.0518745	0.304021	6068	4593	6871	5082	3439	4035	0
GMOY008287	-0.0261033	5.94453	0.0196512	0.888515	0.96659	4176	2732	5585	5081	3016	3358	0
GMOY002243	-0.606317	6.3855	6.6907	0.00969169	0.125008	4069	2965	6730	5080	6651	6239	0
GMOY004809	0.0214011	6.43712	0.00776985	0.92976	0.979009	6454	4683	5803	5079	5405	4967	0
GMOY009327	-0.700021	5.43427	4.68147	0.0304896	0.236663	1826	1111	4324	5077	2335	2582	0
GMOY011414	0.44623	6.57688	2.60868	0.10628	0.433593	7394	6817	6593	5074	4943	4560	0
GMOY002793	0.0676277	6.50689	0.0922619	0.761321	0.914698	6147	5151	6912	5068	5269	5620	0
GMOY001819	0.0817912	6.56411	0.0750083	0.78418	0.924418	6801	5887	5719	5061	6157	5210	0
GMOY004957	-0.394439	6.28934	3.00383	0.083068	0.385275	4933	3458	4911	5059	5705	5156	0
GMOY009818	0.368619	6.24702	4.3446	0.0371265	0.261256	5987	3829	7660	5057	3283	3822	0
GMOY002239	-0.094419	6.31141	0.237576	0.625963	0.849814	5130	4012	6093	5055	4927	4804	0
GMOY003303	-0.139946	6.26685	0.536109	0.46405	0.77151	4716	2986	7698	5050	4678	4855	0
GMOY001168	0.439562	5.786	1.80538	0.179064	0.538612	3740	2691	6960	5041	1747	2074	0
GMOY005887	-0.167799	6.19136	0.940718	0.332093	0.677421	4617	3431	5750	5040	4212	4768	0
GMOY003661	0.115631	6.12203	0.404947	0.524545	0.803276	4959	3250	6613	5040	3072	4165	0
GMOY003644	0.331594	6.24229	3.60193	0.0577124	0.318646	5710	3752	7859	5038	3272	3981	0
GMOY009352	0.0659185	6.06513	0.139289	0.708989	0.892519	4340	3470	5967	5037	3442	3510	0
GMOY009586	-0.46644	6.62759	2.83842	0.0920345	0.402182	5459	4250	6876	5036	7966	7279	0
GMOY005522	0.226865	6.31131	1.55639	0.212194	0.575632	6148	4177	6767	5032	3885	4401	0
GMOY010338	-0.652134	5.70439	7.03124	0.00800998	0.112562	2309	1494	4990	5023	3002	3703	0
GMOY010361	0.408949	6.51964	3.6472	0.0561637	0.314863	6747	5920	7757	5019	4699	4522	0
GMOY000584	0.0337169	6.2466	0.0380311	0.845381	0.951424	4918	3938	6534	5015	4221	4377	0
GMOY004179	-0.119546	6.03886	0.404109	0.524975	0.803328	4283	2461	6511	5014	3675	3814	0
GMOY003852	-0.0118447	5.9385	0.00335782	0.953791	0.985214	3828	2506	6527	5014	2886	3458	0
GMOY006409	0.3316	5.82551	0.805375	0.369491	0.709668	3339	2004	8776	5010	1966	2458	0
GMOY004532	0.321087	6.54188	1.75219	0.185602	0.547827	7546	5425	7279	5009	5551	4310	0
GMOY002075	-0.289378	5.67967	1.04592	0.306448	0.658092	2578	1706	5733	5008	2303	3180	0
GMOY003724	-0.24407	5.74651	0.960314	0.327108	0.67352	3004	1885	5617	4998	2384	3425	0
GMOY004905	0.292539	6.32416	2.25785	0.132939	0.473322	6143	4638	6583	4995	3771	4353	0
GMOY011834	0.0921202	6.68711	0.133232	0.715104	0.895678	6839	5729	8459	4993	6890	5847	0
GMOY006513	-0.400795	6.22853	4.20869	0.0402174	0.270278	4606	3124	5210	4992	4985	5380	0
GMOY003993	-0.220139	6.44337	0.825475	0.363584	0.705017	5547	3904	6702	4989	6710	4969	0
GMOY013326	-0.301067	6.12979	1.87985	0.170351	0.528374	3916	2310	7245	4985	4099	4936	0
GMOY009851	0.552476	6.4193	6.94475	0.00840654	0.115294	7251	5430	7209	4981	3734	3941	0
GMOY003400	-0.533986	5.66319	3.5722	0.0587543	0.318688	2317	1413	5370	4981	2717	3381	0
GMOY007392	-0.100905	6.1249	0.299532	0.584176	0.829501	4422	2684	7070	4980	3846	4320	0
GMOY010002	0.198821	6.02788	0.92358	0.336537	0.68141	4629	3124	6579	4977	2528	3735	0
GMOY005627	-0.119651	5.88803	0.346667	0.556006	0.817417	3436	2384	6130	4977	2897	3494	0
GMOY003390	0.0982589	6.43837	0.220452	0.638696	0.855786	6285	4668	6726	4974	4657	5478	0
GMOY000959	0.411135	6.22385	4.93339	0.0263426	0.218959	5729	4269	7087	4974	3060	3758	0
GMOY008844	0.317625	6.29824	2.9022	0.0884586	0.395398	5942	4565	6762	4970	3664	4145	0
GMOY003334	-0.000434723	6.07858	6.47939e-06	0.997969	0.999551	4315	2976	6713	4970	3635	3740	0
GMOY007698	0.0378505	6.10384	0.0527269	0.818384	0.938955	4487	3306	6408	4968	3479	3961	0
GMOY001291	0.23446	6.05983	1.6259	0.202271	0.565502	4852	3213	6747	4963	3027	3298	0
GMOY010880	-0.0354974	6.38791	0.0336401	0.854474	0.95409	5239	4053	7480	4962	5337	4923	0
GMOY000029	-0.628088	5.96864	6.54657	0.0105086	0.131111	2820	1776	6102	4962	3886	4965	0
GMOY002920	0.383128	6.29237	2.42687	0.11927	0.456007	6901	3030	8793	4954	2968	4559	0
GMOY000379	0.561254	6.19485	6.49572	0.0108135	0.133548	5444	3514	9511	4946	2686	3311	0
GMOY002167	0.0900302	6.08017	0.271412	0.602386	0.838694	4504	3055	6897	4937	3434	3626	0
GMOY006775	0.31684	6.54134	1.31372	0.251723	0.614549	6890	6391	6267	4935	4489	5551	0
GMOY000962	0.0330189	5.88942	0.0165563	0.897618	0.970643	3434	2203	7363	4929	2715	3190	0
GMOY006045	0.165333	6.05234	0.864011	0.352619	0.696961	4680	3212	6453	4926	2990	3593	0
GMOY003658	-0.442204	5.67327	4.15118	0.0416055	0.275469	2789	1706	4649	4926	2662	3284	0
GMOY001963	0.0721202	6.22432	0.182428	0.669295	0.870575	4971	3832	6616	4924	3879	4449	0
GMOY008551	-0.339066	6.08862	3.74966	0.0528183	0.307062	4029	3027	4961	4922	4070	4792	0
GMOY005725	-0.362158	6.07228	3.88895	0.0486048	0.295298	3520	2611	6153	4917	4499	4272	0
GMOY005802	-0.464587	6.01306	4.90665	0.0267534	0.221169	3134	2244	6142	4912	4568	4060	0
GMOY001360	-0.379252	5.91937	3.29166	0.0696325	0.352554	2967	2156	6091	4910	3458	4132	0
GMOY002499	0.143736	6.11451	0.337466	0.561296	0.819839	4444	2507	8867	4909	3117	4047	0
GMOY002676	-0.29241	6.1553	2.23242	0.135142	0.476729	4366	3377	4900	4901	4221	5079	0
GMOY005983	0.0633577	6.28829	0.128674	0.719811	0.897777	5076	4098	6840	4894	4373	4561	0
GMOY003791	-0.163437	5.80424	0.487951	0.484843	0.782224	3183	2051	6021	4892	2556	3473	0
GMOY009864	-0.500758	5.55189	4.0925	0.043074	0.278679	2298	1537	4453	4884	2412	2918	0
GMOY000788	0.177355	5.74476	0.428846	0.512556	0.796252	3216	2620	6019	4877	1969	2588	0
GMOY004918	-0.343704	5.92048	2.77936	0.0954865	0.409679	3399	1999	6003	4874	3484	4014	0
GMOY011015	0.553347	6.56147	9.7605	0.00178301	0.0429967	7304	5005	10871	4871	4266	4719	1
GMOY008638	-0.199057	5.8064	0.997117	0.318009	0.668657	3093	2562	4985	4867	3268	2854	0
GMOY003854	-0.562267	5.92367	10.8512	0.000987295	0.0292402	3011	2195	4966	4866	3845	4445	-1
GMOY011356	-0.242506	5.87137	0.943142	0.331471	0.677035	3315	1801	6575	4862	3170	3607	0
GMOY001097	0.0935938	6.39153	0.253282	0.614774	0.844685	5887	4187	7398	4861	4839	4927	0
GMOY006125	-0.217514	5.89982	1.17261	0.278866	0.63531	3013	2471	6128	4860	3283	3618	0
GMOY000461	-0.420162	6.28417	3.69543	0.0545618	0.311687	4489	3238	5710	4854	6019	5052	0
GMOY001633	-0.465987	5.66195	3.57088	0.0588011	0.318688	2621	1511	5060	4854	2715	3278	0
GMOY009161	0.427444	6.45947	3.57781	0.0585561	0.318688	6084	6057	7397	4848	3991	4774	0
GMOY000479	-0.0199579	6.38505	0.0102348	0.919418	0.976187	5885	3513	7704	4848	5022	5255	0
GMOY007415	0.10238	6.40957	0.24424	0.62116	0.847049	6069	4623	6663	4846	4700	5226	0
GMOY008579	-0.733974	5.73695	18.6294	1.58751e-05	0.000905177	2621	1798	3822	4843	3232	4114	-1
GMOY011175	-0.404107	5.73931	3.25686	0.0711254	0.355221	2519	2004	5195	4832	2665	3725	0
GMOY004091	-0.617938	5.85855	6.16258	0.0130481	0.149076	2806	1527	5666	4827	3685	4278	0
GMOY004293	0.28695	6.40693	1.18837	0.275659	0.632583	6451	5578	5703	4823	4656	4314	0
GMOY003671	-0.863199	5.18843	4.11705	0.042453	0.27757	1189	778	3921	4819	1825	2214	0
GMOY010706	-0.533241	5.46767	3.74663	0.0529142	0.307062	2060	1384	4347	4811	2242	2700	0
GMOY000076	0.141612	6.1623	0.67108	0.412675	0.737257	5073	3248	7197	4808	3381	4246	0
GMOY009339	0.129019	6.26327	0.39316	0.530643	0.805791	5519	4347	5834	4805	4309	4166	0
GMOY000737	0.222755	6.10893	1.3492	0.245419	0.608951	4655	3392	7285	4801	2806	4101	0
GMOY012115	-0.105237	5.80285	0.112527	0.737285	0.9057	3109	1718	7070	4800	2260	3665	0
GMOY001822	0.171575	6.31386	0.627073	0.428431	0.747885	5790	4681	5911	4794	4368	4367	0
GMOY006163	0.112777	6.19859	0.466964	0.494387	0.786786	4868	3733	6865	4791	3870	4162	0
GMOY000532	-0.212901	5.90051	1.58025	0.208724	0.571341	3358	2693	5245	4787	3393	3548	0
GMOY005129	-0.0761483	5.88207	0.130739	0.717667	0.897313	3707	2207	6274	4787	2831	3526	0
GMOY011173	-0.443008	6.21349	4.72594	0.0297109	0.23541	4128	2666	6297	4786	5317	5225	0
GMOY001627	-0.656169	5.45241	4.52227	0.0334564	0.248978	1859	1143	4503	4786	2389	2779	0
GMOY009994	-0.0640834	6.05211	0.114983	0.734541	0.905181	4265	3517	4990	4782	3776	3786	0
GMOY009680	-0.103832	6.01989	0.367959	0.544119	0.811732	3745	2879	6323	4771	3675	3800	0
GMOY005133	-0.0903212	6.0446	0.286062	0.592755	0.833464	4019	3118	5855	4770	3925	3678	0
GMOY004551	-0.148862	6.00001	0.292189	0.588821	0.8318	2927	2431	7837	4768	3023	4527	0
GMOY000572	0.093101	5.93063	0.174049	0.676538	0.875064	3532	2697	7089	4762	2594	3540	0
GMOY003206	0.577339	6.50596	5.59068	0.0180563	0.17777	6503	3951	13088	4758	4492	3929	0
GMOY000325	0.0348596	6.28982	0.035711	0.850114	0.952609	5295	4016	6503	4757	4507	4682	0
GMOY011954	-0.205212	5.56811	0.496466	0.481057	0.780678	2546	1646	5328	4757	1993	2748	0
GMOY006622	-0.247428	5.47553	0.454903	0.500016	0.789288	2294	1234	5554	4756	1801	2514	0
GMOY003678	0.449142	6.32647	4.50511	0.0337937	0.249607	6311	5137	6590	4752	3431	4195	0
GMOY011783	0.664845	6.39213	9.82151	0.00172483	0.041925	7070	5665	7343	4745	3543	3569	1
GMOY011475	-0.0914666	5.64116	0.104242	0.746797	0.90743	2960	1853	5512	4745	1873	3009	0
GMOY000714	0.0925875	6.26126	0.263128	0.607979	0.842827	5105	4116	6570	4733	4046	4667	0
GMOY003915	-0.453681	5.82667	3.05843	0.080319	0.379556	2902	1563	6044	4731	3323	3932	0
GMOY001833	-0.0434803	5.87593	0.0436963	0.83442	0.945384	4033	2156	6031	4730	2970	3260	0
GMOY001452	-0.342651	5.4259	0.951158	0.329425	0.676098	2062	1247	5090	4730	1830	2464	0
GMOY011626	-0.308247	5.94821	2.69321	0.100777	0.418541	3201	2371	6047	4726	3678	4028	0
GMOY012042	-0.393391	5.58259	2.75157	0.0971591	0.411644	2516	1615	4703	4725	2475	2886	0
GMOY004879	0.256387	6.35868	1.52414	0.216993	0.580621	6138	4838	6507	4719	4338	4457	0
GMOY007670	-0.0848834	5.9524	0.252633	0.615227	0.844685	3718	2823	5796	4718	3174	3777	0
GMOY001724	-0.185137	5.74676	0.728095	0.393501	0.724657	3223	1959	5467	4718	2598	3239	0
GMOY008576	0.592728	6.40364	3.32189	0.068363	0.348149	7243	6542	5058	4717	3977	3569	0
GMOY003482	0.291283	6.53055	1.16008	0.281449	0.637847	6786	6168	6414	4714	5139	5063	0
GMOY004841	0.20933	6.15409	1.59001	0.207325	0.570679	5169	3449	7011	4714	3385	3959	0
GMOY011263	0.324442	6.45494	1.78038	0.182103	0.542465	6940	5488	6370	4709	4705	4615	0
GMOY001388	-1.09638	6.10448	19.1394	1.21509e-05	0.000720526	3228	1643	4318	4709	6124	5866	-1
GMOY009040	-0.44415	5.96848	5.51365	0.0188686	0.179871	3266	2172	5761	4706	3972	4407	0
GMOY000417	-1.1084	5.00123	8.81045	0.0029951	0.060708	1097	734	2603	4702	1781	1779	0
GMOY007410	0.675378	6.72811	6.87887	0.00872208	0.118187	8955	7285	9064	4697	5603	4306	0
GMOY000354	0.351764	6.07031	3.69996	0.0544138	0.311424	5033	3667	6496	4695	2798	3377	0
GMOY007340	0.0208666	6.2486	0.0119226	0.913051	0.974999	5386	3869	5947	4689	4259	4691	0
GMOY009436	0.277082	6.02286	1.17401	0.278579	0.634946	5020	4040	4658	4688	2480	3687	0
GMOY010074	0.332751	6.121	2.96757	0.0849492	0.390052	4619	3827	7382	4687	2730	3911	0
GMOY001608	-0.151399	5.69693	0.319869	0.571686	0.824358	2808	1858	5944	4686	2208	3242	0
GMOY011453	0.20972	6.1649	1.43182	0.231468	0.597265	5240	3894	6205	4678	3527	3920	0
GMOY008668	0.201984	6.09504	1.35726	0.244013	0.607147	4998	3433	6393	4678	3056	3911	0
GMOY004875	-0.218615	5.73767	0.833531	0.361254	0.704289	3033	1882	5628	4678	2393	3542	0
GMOY009888	0.0988014	5.85212	0.227083	0.633696	0.853084	3772	2692	5876	4671	2362	3298	0
GMOY008779	0.145033	6.13052	0.731604	0.392364	0.724657	5136	3510	6171	4669	3642	3802	0
GMOY003613	0.119795	5.96022	0.391838	0.531335	0.805791	4486	2645	6367	4667	2784	3528	0
GMOY008344	1.46179	7.13523	11.7574	0.000606033	0.0200946	12425	15859	8321	4665	4562	4279	1
GMOY000334	-0.241329	5.92855	1.97021	0.160425	0.514051	3328	2539	5721	4655	3510	3861	0
GMOY009517	0.0172881	6.18827	0.0105228	0.918296	0.976187	4856	3480	6562	4654	4151	4309	0
GMOY000500	0.150004	6.40566	0.541288	0.461899	0.769207	6060	4522	7191	4653	5033	4741	0
GMOY000433	0.206392	6.07506	1.11256	0.291527	0.644889	4469	3081	7573	4651	3660	3103	0
GMOY005807	-0.293269	6.34505	1.1551	0.282485	0.638548	5344	3931	4915	4648	6231	5053	0
GMOY005316	-0.642258	5.47253	5.93466	0.0148459	0.158633	2321	1146	4035	4647	2495	2879	0
GMOY011297	0.282159	6.19044	2.2159	0.136596	0.478398	5297	4326	6161	4646	3415	3958	0
GMOY011822	-0.405264	5.38327	1.6457	0.199545	0.562953	2075	1361	4301	4642	1669	2625	0
GMOY000248	-0.542942	5.5294	4.83913	0.0278209	0.227223	2282	1431	4337	4641	2291	3222	0
GMOY007917	0.274995	6.27689	2.45128	0.117429	0.453433	5759	4197	7072	4639	3675	4433	0
GMOY010235	-0.0944138	5.92521	0.253819	0.614399	0.844685	3640	2451	6266	4639	3065	3789	0
GMOY001989	-0.317459	5.43852	1.09938	0.294403	0.647495	2191	1424	4758	4634	1981	2390	0
GMOY000816	0.0667682	6.05794	0.140942	0.707346	0.892316	4626	3469	5479	4630	3267	3986	0
GMOY006623	0.0365337	6.62601	0.0104868	0.918435	0.976187	6309	6452	6055	4628	7658	4925	0
GMOY012055	0.163517	6.17233	0.799864	0.371134	0.710447	5369	3840	5922	4625	3800	3931	0
GMOY010635	0.102208	6.27376	0.308735	0.578457	0.826017	5344	4015	6691	4624	4500	4333	0
GMOY002609	-0.152044	5.75402	0.461336	0.497	0.787175	3175	1927	5836	4624	2762	3082	0
GMOY009574	0.197792	5.83401	0.66404	0.415137	0.73828	3881	2277	6863	4621	2341	2896	0
GMOY009349	-0.0215856	6.393	0.00876014	0.92543	0.977862	5315	4698	6307	4617	4959	5610	0
GMOY011522	0.616013	6.18585	8.27838	0.00401199	0.07453	5634	3397	9687	4617	2825	3140	0
GMOY007890	0.0317635	6.14836	0.0344906	0.852667	0.953285	4593	3589	6267	4615	3666	4459	0
GMOY006254	-0.0858	6.07459	0.200944	0.65396	0.864531	4144	2688	6915	4615	3438	4576	0
GMOY002576	0.0624246	6.03435	0.122973	0.725833	0.900469	4272	3484	5616	4614	3131	3979	0
GMOY005201	0.392491	6.29403	2.60231	0.106708	0.434406	6063	5273	5691	4608	3887	3820	0
GMOY005964	0.211378	6.17622	0.696753	0.403877	0.731734	5607	4434	4813	4608	4059	3485	0
GMOY002271	0.00763775	5.88002	0.00144365	0.969691	0.989672	3448	2494	6526	4598	2914	3279	0
GMOY009712	-0.24622	5.8372	1.13916	0.285829	0.639899	3253	1838	6224	4596	3170	3584	0
GMOY008114	0.0680003	6.00542	0.166762	0.683006	0.879675	4028	3161	6256	4593	3270	3599	0
GMOY009887	0.0495673	5.5812	0.0273726	0.868593	0.959576	2653	1929	5897	4582	1919	2314	0
GMOY007640	0.0188593	6.19911	0.0111231	0.916006	0.975825	4665	3534	6888	4575	4477	4110	0
GMOY003596	-0.21703	6.23365	1.22431	0.268516	0.629703	4554	3477	5960	4573	4926	5018	0
GMOY007240	0.423691	6.33944	5.81095	0.0159267	0.165535	5865	4421	8651	4572	4142	3804	0
GMOY001469	-0.231218	5.9878	1.77868	0.182311	0.542465	3500	2715	5841	4572	3532	4357	0
GMOY002457	-0.381944	5.68243	3.09788	0.0783944	0.375025	2526	1826	5149	4569	3059	3035	0
GMOY000260	0.125336	6.18322	0.486398	0.485538	0.782224	5418	3567	6280	4565	4115	3899	0
GMOY012047	-0.0273314	6.03401	0.0197179	0.888328	0.96659	3790	2704	7247	4564	3669	3793	0
GMOY002568	0.219957	6.1022	0.750211	0.386409	0.721511	4481	4161	5916	4563	2421	4683	0
GMOY009145	0.0742364	6.01003	0.181966	0.669689	0.870575	4589	3206	5477	4559	3110	3813	0
GMOY011942	-0.329187	5.62762	1.97634	0.159777	0.513322	2574	1687	5140	4555	2553	3059	0
GMOY007901	-0.493292	5.60882	4.98445	0.0255761	0.216421	2655	1483	4520	4550	2704	3253	0
GMOY010813	-0.337832	5.6087	1.93688	0.164008	0.520739	2673	1621	4933	4550	2289	3250	0
GMOY000751	-0.143981	6.30107	0.340026	0.559814	0.81944	5140	4243	5105	4544	5123	5160	0
GMOY010069	0.0489649	6.04892	0.0746713	0.784653	0.924521	4727	2696	6613	4544	3398	3918	0
GMOY005380	-0.191256	6.52247	0.50799	0.47601	0.777131	5549	4549	6939	4540	6873	5943	0
GMOY003554	-0.00311638	6.00276	0.000306759	0.986026	0.994856	4086	2657	6688	4539	3373	3792	0
GMOY004593	0.0893481	6.14407	0.28802	0.591492	0.833428	4665	3421	6822	4534	3606	4308	0
GMOY000440	0.499039	6.56646	2.24168	0.134335	0.475394	7482	7317	5739	4527	5104	4449	0
GMOY010291	0.322304	6.38639	1.38782	0.238774	0.604215	6194	5740	5664	4527	4634	4220	0
GMOY001150	-2.24893	6.4191	24.5359	7.29386e-07	5.7792e-05	2005	1598	2248	4526	13245	6660	-1
GMOY002892	0.102859	6.02438	0.386617	0.534083	0.807344	4549	3114	6071	4522	3163	3784	0
GMOY011763	0.209864	6.09149	0.972613	0.324029	0.671854	5054	4076	5062	4520	3373	3639	0
GMOY007797	-0.226944	5.5833	0.623539	0.429735	0.748617	2865	1400	5389	4520	2244	2834	0
GMOY007243	0.226048	6.29008	1.00421	0.316295	0.666396	5945	4676	5728	4513	4230	4281	0
GMOY008298	-0.491582	6.56582	2.25127	0.133505	0.473867	4933	4235	6466	4511	8848	6055	0
GMOY002863	0.143861	5.96431	0.678222	0.4102	0.736141	4181	3030	6239	4503	2809	3578	0
GMOY009053	0.114934	6.15622	0.303314	0.581812	0.82858	4960	4133	5363	4499	4033	3862	0
GMOY004639	0.180926	6.05303	0.975216	0.323383	0.671854	4705	2812	7304	4499	3265	3599	0
GMOY002636	-0.183207	5.57371	0.601341	0.438067	0.755625	2845	1812	4731	4490	2085	2846	0
GMOY006258	-0.147255	6.27577	0.42593	0.513993	0.796706	4852	3909	5779	4488	5417	4648	0
GMOY000989	-0.226927	6.04204	1.69568	0.192854	0.555525	4280	2837	5150	4486	3916	4457	0
GMOY009284	-1.20121	5.4045	40.8106	1.67719e-10	2.08827e-08	1918	1044	2326	4479	2992	3347	-1
GMOY002061	0.155656	6.04265	0.842931	0.35856	0.702353	4551	3376	6125	4478	3052	3871	0
GMOY006693	-0.214928	5.28239	0.264842	0.606813	0.842201	1857	1081	5183	4476	1524	1908	0
GMOY001362	0.613203	6.33087	12.0875	0.000507606	0.0176793	6487	4781	8332	4474	3133	4012	1
GMOY007166	0.227025	6.17702	1.86742	0.17177	0.529074	4957	3717	7244	4473	3801	3819	0
GMOY010797	-0.657315	5.59762	9.72099	0.00182175	0.0434161	2349	1422	4255	4473	3197	3170	-1
GMOY002629	-0.201252	6.32154	0.819092	0.365446	0.706683	4930	3681	6356	4470	5661	5124	0
GMOY005925	0.0208446	5.71436	0.00836392	0.927131	0.978147	3425	2049	5730	4468	2294	2898	0
GMOY011080	-0.0589394	5.64291	0.0485855	0.825543	0.942618	2878	1816	5870	4466	2091	2920	0
GMOY006728	-0.258461	5.78762	2.10196	0.14711	0.497241	3366	2054	5094	4465	3100	3443	0
GMOY012076	0.0882267	5.94471	0.254717	0.613773	0.844685	4297	3154	5266	4461	2952	3525	0
GMOY006676	-0.252599	5.89236	1.68399	0.194395	0.557857	3589	2067	5830	4461	3349	3954	0
GMOY000636	0.210969	6.20746	1.50326	0.220171	0.584465	5389	3822	6778	4460	3637	4332	0
GMOY003269	0.224564	6.20038	1.47726	0.224204	0.587901	5182	3209	8251	4459	3853	3978	0
GMOY010605	-0.0118655	6.03063	0.00523223	0.942336	0.98293	4238	3092	5917	4458	3397	4090	0
GMOY004775	0.0345982	5.66875	0.0160018	0.899338	0.970953	3275	1738	6161	4458	2259	2615	0
GMOY008802	-0.312125	5.60631	1.72003	0.189689	0.551662	2451	1700	5189	4457	2701	2788	0
GMOY003000	-0.102493	5.84736	0.357669	0.549804	0.814753	3812	2369	5291	4450	3039	3424	0
GMOY009844	0.107826	5.86868	0.342432	0.558429	0.818516	4058	2597	5899	4445	2646	3262	0
GMOY013013	0.212611	6.06925	1.59581	0.206498	0.569808	4950	3457	6125	4441	3177	3738	0
GMOY005736	-0.863505	5.42971	17.7172	2.56304e-05	0.00134036	1738	1336	3356	4440	2848	2936	-1
GMOY011477	0.334349	6.23004	2.16868	0.140847	0.484663	5659	4810	5690	4437	3362	4281	0
GMOY002387	0.393257	6.15072	4.93639	0.026297	0.218878	5447	4038	6655	4431	3025	3774	0
GMOY010819	-0.155715	5.98982	0.485322	0.486022	0.782379	3754	2152	7059	4419	3739	3986	0
GMOY009569	0.581502	6.35818	4.79942	0.0284693	0.230054	6538	6071	6016	4418	3907	3583	0
GMOY011037	-0.0733985	6.12006	0.135653	0.712641	0.894587	4532	2610	7180	4417	3976	4497	0
GMOY009522	-0.685279	5.3565	4.99546	0.0254138	0.21602	1696	1052	4200	4415	2389	2555	0
GMOY008404	0.155781	6.18185	0.43706	0.508545	0.794325	5086	4498	5121	4413	4144	3850	0
GMOY005911	0.0663934	6.03705	0.139957	0.708324	0.892316	4555	2720	6765	4412	3389	3876	0
GMOY007618	-0.140662	6.28903	0.444001	0.505198	0.791485	4848	3740	6350	4411	5198	5054	0
GMOY010786	0.38022	6.22267	3.44594	0.0634072	0.333202	5661	4675	6155	4410	3718	3649	0
GMOY009819	0.248204	6.10074	2.03904	0.153306	0.506982	5274	3589	6081	4410	3465	3544	0
GMOY002548	0.34275	6.34779	2.74822	0.0973626	0.41222	6054	4956	6873	4408	4320	4216	0
GMOY007000	0.112489	5.83839	0.359389	0.548845	0.81473	3575	3037	5400	4408	2581	3141	0
GMOY004803	-0.0654933	5.7206	0.109819	0.740351	0.9057	3551	2171	4945	4406	2405	3148	0
GMOY000886	0.00775952	5.68653	0.00128233	0.971434	0.989762	3479	2141	5133	4402	2177	2947	0
GMOY003248	0.435773	6.01317	4.08544	0.0432541	0.279252	4987	2866	7824	4401	2422	3307	0
GMOY013050	-0.339735	5.67888	2.38242	0.122707	0.459539	3010	1602	5078	4399	2929	3166	0
GMOY013341	0.584746	6.63672	6.04549	0.0139419	0.154228	8338	6258	8914	4398	4109	5832	0
GMOY013281	0.397446	6.13551	4.21261	0.0401247	0.270278	5439	4281	5987	4396	3258	3418	0
GMOY010178	-0.214272	6.00526	1.49676	0.221171	0.585847	3977	2579	5734	4393	4119	3950	0
GMOY011192	-0.325032	5.31644	1.00409	0.316322	0.666396	2040	1272	4376	4389	1638	2301	0
GMOY010581	-0.102274	5.97475	0.336569	0.561816	0.820206	3879	2538	6278	4382	3472	3981	0
GMOY000609	-0.0124432	5.81361	0.00393215	0.95	0.984032	3799	2171	5824	4382	2696	3303	0
GMOY009356	0.301554	6.06627	2.55	0.110294	0.442439	4962	3919	5730	4381	2961	3640	0
GMOY001890	-0.28481	5.48939	1.26843	0.260061	0.621088	2367	1562	4761	4369	2244	2545	0
GMOY005394	0.0866229	5.78564	0.172609	0.677804	0.875933	3674	2276	6020	4368	2420	3090	0
GMOY005029	0.377559	6.16104	3.94078	0.0471288	0.292506	5158	4457	6298	4367	3406	3558	0
GMOY001255	-0.0800822	5.795	0.151454	0.69715	0.888142	3562	2020	5896	4367	2847	3253	0
GMOY003840	1.02418	6.54164	23.4424	1.28708e-06	9.69439e-05	9080	6467	8977	4362	3478	3338	1
GMOY006601	0.270903	6.37547	1.1051	0.293149	0.646368	6344	5162	5986	4362	4987	4134	0
GMOY001284	-0.252559	6.03812	1.98334	0.159039	0.51203	3829	2624	5993	4356	4023	4520	0
GMOY002177	0.176746	6.20607	0.978333	0.322611	0.671854	5205	3965	6497	4354	3968	4203	0
GMOY011234	-0.505245	5.49173	3.45919	0.0629011	0.331685	2068	1306	4771	4354	2532	2853	0
GMOY003211	-0.250117	5.52317	1.14075	0.285495	0.639899	2340	1802	4746	4348	2338	2570	0
GMOY011336	-0.137036	5.80909	0.428188	0.512879	0.796406	2987	2201	6193	4347	3077	3313	0
GMOY011992	0.13805	5.96517	0.686998	0.407187	0.733033	4429	3142	5649	4346	3045	3482	0
GMOY004237	0.537248	6.3408	3.38017	0.0659854	0.340302	5942	6342	5671	4345	4048	3564	0
GMOY006974	-0.407291	5.69958	6.25596	0.0123776	0.145503	2902	2135	4044	4345	3030	3458	0
GMOY004839	0.340953	6.22978	3.61092	0.0574012	0.317295	5774	4219	6724	4342	3597	4073	0
GMOY004043	0.492052	5.98068	4.30679	0.0379606	0.265801	4224	3297	7931	4341	2061	3324	0
GMOY002201	0.423693	6.25371	6.10686	0.0134658	0.151577	5753	4389	7399	4337	3590	3901	0
GMOY011994	-0.101865	5.85917	0.311679	0.576652	0.82531	3370	2382	6015	4335	3198	3433	0
GMOY003682	-0.667081	5.27871	4.64809	0.0310882	0.237979	1549	1080	3962	4335	2133	2393	0
GMOY005506	0.0439283	5.99737	0.069833	0.79158	0.927128	4302	2842	6245	4331	3268	3857	0
GMOY001164	0.103437	6.31691	0.221875	0.637615	0.855509	5421	4420	6471	4329	4992	4441	0
GMOY002682	-0.537012	5.39486	3.6627	0.0556435	0.314863	1870	1257	4357	4327	2175	2739	0
GMOY005191	-0.651635	5.70118	13.7515	0.000208649	0.00853189	2528	1754	4153	4326	3216	4036	-1
GMOY011181	0.541969	6.26257	6.47809	0.0109212	0.134065	5914	5237	6508	4323	3421	3628	0
GMOY002962	-0.0766155	5.83206	0.168674	0.681293	0.878552	3674	2311	5577	4323	2709	3691	0
GMOY004587	0.0240527	5.81868	0.0168781	0.896633	0.970094	3408	2523	5938	4322	2717	3240	0
GMOY000821	0.20613	6.05214	1.48336	0.223249	0.586504	4783	3552	5900	4315	3271	3639	0
GMOY003422	0.0836885	5.94698	0.247745	0.618667	0.845879	4264	2894	5819	4314	2934	3704	0
GMOY005375	-0.716925	5.01787	4.09463	0.0430197	0.278679	1157	1140	2886	4312	1519	1784	0
GMOY006685	0.117894	6.36635	0.199375	0.655226	0.864705	5548	5165	5744	4311	5057	4786	0
GMOY005490	0.0778642	6.01216	0.194693	0.659039	0.866087	4549	3375	5253	4311	3404	3705	0
GMOY004311	-0.0401819	5.62571	0.0287717	0.865307	0.958576	3131	1853	5371	4308	2137	2841	0
GMOY010664	-0.274623	6.24597	1.45098	0.228371	0.593704	4203	3324	6502	4306	5671	4820	0
GMOY007201	0.00461994	5.70833	0.000514605	0.981902	0.993628	3274	2212	5483	4306	2363	2974	0
GMOY007068	0.235529	5.99115	1.50675	0.219636	0.584133	4425	3306	6250	4304	2542	3880	0
GMOY008570	-0.363147	5.13261	0.923255	0.336622	0.68141	1613	1215	3797	4303	1244	1948	0
GMOY006733	-0.00772108	5.85943	0.0022165	0.96245	0.987313	3707	2768	5314	4300	3070	3269	0
GMOY012116	0.137272	5.88129	0.496984	0.480828	0.780678	3860	3425	4876	4293	2937	3054	0
GMOY009324	-0.260288	6.03159	2.08002	0.149239	0.50056	3863	2937	5214	4292	4321	4222	0
GMOY010186	0.107851	6.05046	0.433529	0.510263	0.795772	4630	3165	6227	4282	3385	3928	0
GMOY004330	0.0858747	5.98312	0.187438	0.665057	0.868661	3901	2654	7252	4282	3052	3863	0
GMOY006076	0.0250554	6.23877	0.0122275	0.911951	0.974999	5445	4057	5384	4271	4528	4643	0
GMOY010654	-0.485188	5.56902	5.35737	0.0206348	0.19191	2286	1609	4525	4271	2893	2987	0
GMOY006944	-0.00200093	6.21878	8.949e-05	0.992452	0.996664	4692	3961	6149	4270	4859	4224	0
GMOY005638	-0.131256	6.23598	0.351398	0.553323	0.81616	4624	3812	5853	4266	5165	4647	0
GMOY006249	0.124917	6.00721	0.562483	0.453261	0.763901	4128	3403	6015	4261	3369	3563	0
GMOY010793	-0.460418	6.53618	1.43147	0.231525	0.597265	5698	4662	4384	4257	8332	6265	0
GMOY005005	0.0247436	5.9997	0.0183777	0.892166	0.967319	4328	3396	5042	4252	3586	3669	0
GMOY004886	-0.314125	5.90575	2.36368	0.124189	0.461298	3080	2199	6079	4252	3617	4169	0
GMOY011455	-0.305891	5.87405	2.10742	0.146586	0.495824	3576	1882	5726	4252	3439	4079	0
GMOY007972	0.35822	5.9302	2.86517	0.0905162	0.400173	4682	3648	5145	4242	2397	3211	0
GMOY006042	0.368554	6.08173	3.96696	0.0464014	0.289873	5309	3876	5972	4241	2911	3654	0
GMOY004446	-0.141845	5.56712	0.323951	0.569243	0.822584	2710	1664	5339	4240	2219	2752	0
GMOY003471	-0.357831	6.20076	2.34118	0.125994	0.463908	4030	3163	5900	4236	5767	4692	0
GMOY012035	0.00544524	5.90744	0.0011445	0.973012	0.989931	3958	2821	5472	4236	3148	3538	0
GMOY006595	-0.884205	5.13879	12.0787	0.000510008	0.0176793	1407	1381	2137	4231	2166	2103	-1
GMOY006338	0.301678	6.10426	3.43705	0.0637492	0.333849	4831	3661	6960	4230	3315	3665	0
GMOY007008	-0.0517502	5.90815	0.0971262	0.755306	0.911427	3921	2785	5275	4230	3526	3346	0
GMOY005473	-0.219213	5.22551	0.365841	0.54528	0.812791	1865	1273	4399	4227	1356	2028	0
GMOY005982	0.239656	6.54328	0.479447	0.488673	0.785098	6302	6636	5973	4226	6402	4522	0
GMOY000137	-0.236993	5.91628	1.28759	0.256492	0.6183	3398	2127	6320	4226	3492	4131	0
GMOY005210	-0.202882	5.63886	1.01323	0.314129	0.66499	2784	1912	5095	4223	2594	2991	0
GMOY008771	0.428377	5.84982	3.30966	0.0688737	0.349292	4373	2452	7267	4222	2219	2668	0
GMOY011032	-0.341707	5.5586	2.70795	0.0998494	0.417247	2588	1656	4562	4220	2481	3004	0
GMOY010765	-0.0327457	5.84865	0.0271193	0.869196	0.959639	3794	3015	4455	4216	3485	2899	0
GMOY008302	0.68805	6.33283	7.29067	0.00693135	0.102641	6909	5872	6192	4215	3671	3310	0
GMOY004491	-0.447384	5.79727	4.20651	0.0402692	0.270278	3024	1784	5208	4215	3034	4432	0
GMOY013063	-0.0132249	5.7821	0.00361301	0.952069	0.984346	3653	1970	6084	4214	2596	3342	0
GMOY008356	-0.294577	5.65529	1.92754	0.165027	0.521405	2919	1677	5072	4214	3004	2940	0
GMOY004480	-0.033937	5.9409	0.043738	0.834342	0.945384	4040	2908	5345	4211	3394	3687	0
GMOY010859	0.00563848	5.69229	0.000757542	0.978042	0.992044	3398	2197	5184	4206	2207	3124	0
GMOY008350	-0.161978	6.24051	0.503053	0.478162	0.779062	4956	3534	5770	4204	5376	4655	0
GMOY005863	0.00834185	5.5654	0.00112025	0.9733	0.989931	3168	1837	5021	4203	1858	2732	0
GMOY007001	-0.184318	5.56464	0.610463	0.434614	0.751946	2870	1588	5050	4195	2394	2707	0
GMOY003081	-0.397675	5.65155	5.1789	0.0228628	0.202153	2592	1948	4485	4194	3060	3183	0
GMOY011839	-0.0997341	6.04035	0.308627	0.578524	0.826017	4146	2732	6317	4192	4022	4067	0
GMOY008597	-0.0624735	5.63876	0.0678394	0.794509	0.928264	3114	1743	5625	4190	2287	2926	0
GMOY000874	-0.364763	5.68749	3.63235	0.0566668	0.316018	2996	1762	4739	4188	3291	3089	0
GMOY009814	0.273079	5.91064	1.97651	0.159759	0.513322	4482	2963	6025	4187	2348	3494	0
GMOY001805	0.0739708	5.97896	0.189347	0.663461	0.867983	4359	3243	5339	4186	3405	3573	0
GMOY011214	0.574326	6.32568	8.86325	0.0029097	0.0601765	6075	5238	7638	4184	3419	4089	0
GMOY013282	-0.34839	5.4672	2.47335	0.115791	0.451687	2201	1705	4281	4184	2534	2423	0
GMOY012133	-0.292253	5.79347	2.93698	0.0865725	0.391824	3183	2147	5049	4183	3437	3472	0
GMOY004409	-0.0144848	6.05407	0.00629533	0.93676	0.980858	4566	3141	5637	4179	4139	3718	0
GMOY006589	0.301785	6.06733	3.23366	0.0721392	0.357307	4793	3442	6913	4177	2983	3797	0
GMOY006305	-0.249312	5.95393	2.1561	0.142005	0.486179	3656	2687	5198	4176	3847	4137	0
GMOY007851	-0.0625461	6.13576	0.0666038	0.796347	0.928429	4523	4020	4721	4173	4563	4154	0
GMOY000369	0.0779927	5.9568	0.22171	0.63774	0.855509	3948	3116	5916	4169	3099	3741	0
GMOY000174	-0.321762	5.47538	1.59337	0.206845	0.57025	2359	1416	4794	4158	2263	2719	0
GMOY001408	0.0629107	5.89036	0.0994616	0.752477	0.911247	4254	3233	4384	4153	3203	3215	0
GMOY010390	-0.0239097	5.74407	0.0103837	0.918836	0.976187	3300	1882	6305	4149	2576	3200	0
GMOY001459	0.108829	6.21236	0.311549	0.576731	0.82531	5112	3945	6282	4148	4254	4427	0
GMOY000199	0.219802	5.90023	1.64653	0.199431	0.562953	4013	3100	5986	4142	2668	3307	0
GMOY005131	0.149416	6.10835	0.592039	0.441632	0.756981	4756	3948	5571	4141	3752	3933	0
GMOY003237	-0.540221	5.20726	2.70084	0.100295	0.418538	1676	1000	3968	4136	1758	2290	0
GMOY003809	-0.340627	5.55955	2.94413	0.0861898	0.391545	2506	1741	4524	4135	2507	3051	0
GMOY001146	-0.553722	5.16048	4.4363	0.0351824	0.254624	1780	1341	2850	4134	1987	1824	0
GMOY009422	-0.163959	5.60745	0.644729	0.422003	0.742828	2567	2052	5033	4130	2576	2771	0
GMOY002117	-0.320724	5.55501	2.21326	0.13683	0.478943	2547	1639	4717	4130	2413	3072	0
GMOY002476	-0.136687	5.5613	0.314309	0.575048	0.82531	2509	1751	5425	4126	2348	2658	0
GMOY003736	-0.37238	5.82135	2.74497	0.0975609	0.412773	2810	1912	5873	4125	3810	3598	0
GMOY009337	0.646627	6.38011	5.64119	0.0175433	0.174603	7107	6155	5961	4119	3773	3844	0
GMOY003833	0.13313	5.70367	0.258925	0.61086	0.844099	3498	2142	5896	4115	1792	3320	0
GMOY002276	0.309018	6.23815	2.23829	0.13463	0.47561	5533	4032	7334	4112	4535	3459	0
GMOY001113	0.31821	6.17461	1.67614	0.195438	0.559009	5756	4575	5034	4110	3818	3690	0
GMOY004399	0.0499773	5.91108	0.0948405	0.758111	0.912996	4086	2731	5764	4109	3184	3470	0
GMOY005924	-0.111408	6.0052	0.252873	0.61506	0.844685	3401	2589	7151	4108	3457	4511	0
GMOY008976	-0.13047	5.87681	0.410606	0.521662	0.801753	3242	2275	6433	4107	3309	3739	0
GMOY008680	-0.117899	5.72708	0.424694	0.514604	0.796706	3196	2126	5330	4106	2769	3219	0
GMOY002418	-0.396543	5.82517	3.15045	0.0759062	0.368127	3364	2382	4088	4105	2752	4881	0
GMOY007570	0.396034	6.13461	2.81214	0.0935538	0.406116	5525	4618	5185	4102	3541	3359	0
GMOY004069	0.0530499	5.89523	0.0975428	0.754799	0.911427	4078	3021	5045	4096	2984	3573	0
GMOY001354	0.582335	6.02694	10.0651	0.00151102	0.0385721	5235	3434	7447	4095	2424	3091	1
GMOY009609	0.409179	6.1295	5.70012	0.0169637	0.17135	5294	4005	6714	4094	3424	3400	0
GMOY005788	-0.274061	5.61463	1.30729	0.252885	0.615418	2667	1558	5407	4093	2709	3031	0
GMOY006287	-0.0744416	6.22848	0.0986703	0.753431	0.911427	4960	3922	5469	4090	5090	4546	0
GMOY001029	0.403567	6.53695	1.31818	0.250919	0.613931	7435	6688	5590	4089	5821	4287	0
GMOY007860	-0.0528496	5.90604	0.0998127	0.752054	0.911191	3663	2982	5224	4089	3458	3528	0
GMOY003140	-0.238038	5.79647	2.00147	0.157147	0.508224	3173	2621	4455	4089	3151	3702	0
GMOY006487	-0.259388	5.43959	1.20556	0.272214	0.63202	2203	1685	4478	4086	2080	2602	0
GMOY007814	-0.738158	5.23677	10.4564	0.00122227	0.0330467	1617	1275	3010	4086	2437	2187	-1
GMOY004531	-0.00780131	5.60162	0.00122888	0.972036	0.989762	3101	2021	5014	4085	1983	2956	0
GMOY007691	-0.0885342	5.94164	0.25395	0.614308	0.844685	3633	2849	5720	4080	3840	3523	0
GMOY000126	0.0762534	5.61555	0.107782	0.742684	0.9057	3140	2120	5288	4080	1890	2893	0
GMOY009372	0.202556	6.24083	1.07466	0.299896	0.652647	5336	3806	7333	4076	4520	4017	0
GMOY007325	-0.0776574	5.67894	0.177261	0.673737	0.873931	3026	2186	5190	4073	2541	3050	0
GMOY007542	-0.577507	5.84919	5.28844	0.0214674	0.19399	2993	1682	5233	4072	4755	3535	0
GMOY006815	-0.184398	5.75821	1.07971	0.298762	0.651911	3193	2109	5330	4071	3033	3393	0
GMOY000933	-0.40457	6.00699	3.99024	0.0457644	0.288759	3429	2505	5516	4070	4656	4393	0
GMOY011423	-0.367407	5.20379	1.23095	0.267222	0.628981	1935	1042	4094	4069	1683	2030	0
GMOY002358	-0.07594	5.63723	0.14542	0.702951	0.890512	2999	1989	5229	4065	2441	2896	0
GMOY007744	-0.385845	5.63761	2.99554	0.0834939	0.385906	2578	1588	5146	4064	2898	3338	0
GMOY000387	-0.0321925	5.67556	0.0243004	0.876123	0.962064	3059	2057	5584	4063	2395	3054	0
GMOY002787	-0.0826771	5.96388	0.236987	0.626391	0.849814	3733	2981	5612	4057	3585	3972	0
GMOY010598	-0.365805	5.77784	3.81842	0.0506922	0.300927	2890	2007	5206	4057	3303	3853	0
GMOY009167	-0.30346	5.53693	1.02854	0.310502	0.66075	2347	1326	5541	4051	2236	3168	0
GMOY005487	0.113145	5.79172	0.43468	0.509702	0.795724	3612	2590	5701	4047	2738	2966	0
GMOY006191	-0.010384	6.23034	0.00178732	0.966278	0.988796	4982	4123	5530	4046	5142	4250	0
GMOY011901	-0.127313	5.87712	0.474624	0.490868	0.786061	3498	2958	4765	4045	3752	3298	0
GMOY005291	-0.444279	5.07722	1.51609	0.218212	0.581534	1747	903	3643	4045	1593	1688	0
GMOY011278	0.68387	6.09869	13.7229	0.000211852	0.00855967	5734	4309	6769	4039	2661	2944	1
GMOY007519	0.081901	5.86473	0.234129	0.628479	0.850833	3754	2638	6056	4037	3079	3202	0
GMOY008078	0.0163707	5.75538	0.00827464	0.92752	0.978354	3619	2431	5110	4034	2450	3377	0
GMOY005037	0.0954714	5.60755	0.187512	0.664996	0.868661	3244	2053	5285	4033	2023	2684	0
GMOY000375	-0.313503	5.44028	1.58835	0.207562	0.570679	2401	1374	4589	4033	2217	2644	0
GMOY004332	0.619133	6.3014	13.3209	0.000262465	0.0101994	6064	4607	8766	4032	3479	3756	1
GMOY001993	0.0854731	5.77334	0.245054	0.620579	0.846636	3772	2456	5393	4031	2596	3108	0
GMOY001742	-0.0624735	5.58242	0.0920401	0.761599	0.914698	3118	1844	4909	4029	2372	2626	0
GMOY000533	0.0681146	5.74645	0.11094	0.739077	0.9057	3425	2234	5938	4027	2360	3253	0
GMOY000098	-0.090609	5.75563	0.269393	0.603739	0.839811	3268	2235	5436	4025	2895	3255	0
GMOY011041	-0.0584574	5.41181	0.0584395	0.80898	0.933271	2708	1769	4210	4023	1778	2304	0
GMOY004498	0.363291	5.99789	3.03299	0.0815875	0.382069	5126	3801	5158	4020	3238	2916	0
GMOY011153	-0.210844	6.05571	1.16087	0.281285	0.637725	3961	2687	6150	4017	4265	4530	0
GMOY013257	0.0761777	5.45717	0.0686527	0.793309	0.928217	3068	1563	5035	4013	1619	2369	0
GMOY007006	0.515	6.07377	6.96299	0.00832129	0.114601	5324	4310	5907	4011	2907	3207	0
GMOY000488	-0.755486	5.3362	7.67295	0.00560546	0.0912081	1718	1015	3866	3999	2365	2974	0
GMOY011020	0.450338	6.14791	5.723	0.0167441	0.170259	5348	4437	6350	3998	3295	3584	0
GMOY008699	0.3523	6.26519	1.81653	0.177726	0.538084	5313	5376	5769	3994	4303	3837	0
GMOY005106	0.402232	6.1497	4.23718	0.0395478	0.268388	5770	4091	6141	3991	3666	3403	0
GMOY001475	0.278599	6.07335	2.16624	0.14107	0.484885	5089	3848	5644	3990	3196	3862	0
GMOY005830	-0.994241	4.83863	7.87036	0.00502515	0.0847199	1142	662	2358	3990	1629	1551	0
GMOY010879	-0.0735735	5.97303	0.163831	0.685654	0.881968	4363	2944	4960	3988	3702	3940	0
GMOY008497	0.382455	5.97358	4.57725	0.0323992	0.244638	4750	3695	5676	3985	2821	3163	0
GMOY007648	-0.168326	6.15526	0.464428	0.495562	0.786786	4948	3396	4881	3984	5141	4317	0
GMOY006986	0.0450459	6.05591	0.0600133	0.806475	0.93209	4812	3162	5651	3983	3936	3879	0
GMOY000175	0.620272	6.20637	5.24366	0.0220269	0.196471	6129	5519	5227	3981	3289	3302	0
GMOY007762	-0.383907	5.73367	4.05791	0.0439648	0.281754	2692	1963	5082	3980	3438	3500	0
GMOY001009	-0.0640097	5.42618	0.0651185	0.798582	0.929718	2409	1736	4786	3979	1908	2291	0
GMOY000523	-0.235175	5.82903	1.92294	0.165533	0.521652	3175	2411	5195	3978	3450	3704	0
GMOY011092	-0.0942847	5.73146	0.274151	0.600561	0.838065	3415	2101	5233	3977	2700	3357	0
GMOY010515	-0.181922	5.63724	0.985344	0.320883	0.671025	3056	1887	4846	3975	2660	3056	0
GMOY011419	0.137328	5.92559	0.408455	0.522755	0.802521	3897	3793	4636	3974	3206	3341	0
GMOY004846	-0.185824	5.8802	1.18766	0.275802	0.632583	3677	2437	5233	3970	3668	3688	0
GMOY010542	-0.0563565	5.56501	0.0909962	0.762914	0.915347	2971	2091	4508	3970	2332	2598	0
GMOY005336	0.287378	5.97775	2.16487	0.141197	0.485045	4916	3597	5127	3969	2847	3538	0
GMOY005630	-0.420903	5.44409	3.19115	0.0740377	0.362814	2012	1519	4443	3969	2278	2936	0
GMOY005335	-0.114572	6.07971	0.338631	0.56062	0.819783	4114	3324	5597	3968	4333	4311	0
GMOY007320	0.0137052	6.41973	0.00144094	0.96972	0.989672	5824	5412	4914	3967	6643	4420	0
GMOY010277	-0.0893932	5.72841	0.170943	0.679275	0.877277	3154	1917	5953	3965	2686	3346	0
GMOY013060	0.0600055	5.78568	0.134565	0.713745	0.894895	3807	2598	5067	3963	2782	3129	0
GMOY007433	0.0820672	5.8291	0.222025	0.637501	0.855509	3724	2681	5614	3959	2611	3534	0
GMOY005448	0.263723	5.82409	2.41627	0.12008	0.457066	4138	2844	5636	3958	2606	2879	0
GMOY006488	-0.35721	5.24965	1.48232	0.223412	0.586504	1934	1185	4139	3958	1807	2203	0
GMOY007290	0.361903	6.00719	3.73177	0.0533867	0.308439	4427	2981	7857	3950	3103	3193	0
GMOY000139	0.0872207	5.94797	0.232631	0.62958	0.851008	4458	3192	4999	3949	3162	3759	0
GMOY009351	-0.0171914	5.6441	0.00900462	0.9244	0.977305	3527	2152	4514	3948	2401	2902	0
GMOY004324	0.180124	6.26098	0.391815	0.531347	0.805791	4269	2992	10572	3945	3907	5076	0
GMOY003592	0.0881499	6.1367	0.170058	0.68006	0.877919	4809	3926	5525	3942	4289	4009	0
GMOY002318	-0.251873	5.99465	1.64761	0.199285	0.562953	3838	2449	5836	3942	4140	4367	0
GMOY006883	0.122096	5.69836	0.47149	0.492303	0.786061	3669	2387	5069	3941	2546	2648	0
GMOY009226	0.186565	5.93689	1.3361	0.247724	0.610651	4351	3013	5942	3940	3040	3448	0
GMOY012058	0.0195847	5.94738	0.00931587	0.923109	0.977083	4101	3393	4704	3937	3767	3360	0
GMOY009196	0.152952	5.90026	0.846053	0.357671	0.70098	4356	2969	5381	3936	2927	3443	0
GMOY011033	0.161922	5.89067	0.720165	0.39609	0.725727	3935	3480	4913	3936	3157	3093	0
GMOY005961	0.0267422	6.12922	0.0167058	0.897159	0.970491	4420	3845	5717	3931	4156	4364	0
GMOY010393	-0.156404	5.54774	0.424609	0.514646	0.796706	2760	1559	5243	3931	2310	2840	0
[truncated: 4,102 more rows]

## Sheet: DE
Gene ID	Product Description	logFC	logCPM	LR	PValue	FDR	X3xant1	X3xant2	X3xant3	Scr1	Scr2	Scr3	de
GMOY000067	Alkaline phosphatase	1.07087	5.61081	14.9583	0.000109915	0.00500439	3519	4473	4537	2169	1538	2041	1
GMOY000086	unspecified product	0.635729	7.53835	10.1527	0.00144091	0.0373951	15936	11552	17292	10604	7512	8494	1
GMOY000192	unspecified product	-1.35614	3.49945	33.3836	7.56574e-09	7.95838e-07	384	368	490	1192	921	846	-1
GMOY000213	CG16995	-3.36267	6.22633	123.452	1.11062e-28	5.21221e-26	1046	718	781	11251	6309	7643	-1
GMOY000215	unspecified product	-0.852948	4.50835	20.2471	6.80569e-06	0.000441718	1110	781	1375	2170	1401	1793	-1
GMOY000225	unspecified product	0.625263	5.63858	12.0335	0.000522537	0.0180113	4021	3192	4745	2823	2064	2263	1
GMOY000312	Major Facilitator Superfamily sugar transporter	-1.50148	3.66627	50.2531	1.35142e-12	1.91744e-10	476	321	526	1202	982	1213	-1
GMOY000373	unspecified product	-1.30095	6.08867	46.385	9.71549e-12	1.34714e-09	2708	1886	3323	5632	5492	6310	-1
GMOY000398	Peptidylglycine-alpha-hydroxylating monooxygenase	-0.723997	3.9046	10.6369	0.00110855	0.0314571	736	594	911	1555	901	982	-1
GMOY000466	salivary C-type lectin	-2.50138	9.24155	24.738	6.56751e-07	5.27216e-05	11439	13253	8042	42911	85989	51347	-1
GMOY000554	prolyl-4-hydroxylase-alpha NE1	0.676124	5.58532	10.6002	0.00113075	0.0316455	3227	2568	6693	2769	1797	2208	1
GMOY000665	hoepel2	-0.638275	3.9098	9.85976	0.00168933	0.0417272	742	484	1239	1342	994	1001	-1
GMOY000778	unspecified product	-0.723223	3.1154	10.1455	0.00144652	0.0373951	382	313	645	721	686	539	-1
GMOY000825	unspecified product	-1.01488	5.11076	18.7188	1.51483e-05	0.000871883	1596	1110	1882	2370	3148	2708	-1
GMOY000832	unspecified product	-1.21154	5.5564	15.224	9.54807e-05	0.004551	1579	985	3662	6066	3134	3025	-1
GMOY000945	unspecified product	-1.22306	5.0512	23.8524	1.0401e-06	8.03245e-05	1218	1106	1600	2447	2351	3546	-1
GMOY000946	Gamma-glutamyl hydrolase	-1.11425	3.09717	17.7979	2.45651e-05	0.00131466	328	325	392	698	741	659	-1
GMOY001043	Imaginal disc growth factor	1.04932	10.5032	17.0909	3.56325e-05	0.00182684	127906	114468	135277	63385	48698	59971	1
GMOY001150	unspecified product	-2.24893	6.4191	24.5359	7.29386e-07	5.7792e-05	2005	1598	2248	4526	13245	6660	-1
GMOY001223	unspecified product	0.669933	4.68229	14.0287	0.000180043	0.00762805	1987	1532	2884	1339	996	1270	1
GMOY001224	unspecified product	-0.844257	6.61877	13.8025	0.000203063	0.00837086	3682	3596	7151	8671	8047	6134	-1
GMOY001245	unspecified product	-1.26287	3.87727	10.484	0.00120412	0.0327961	479	360	996	2357	809	768	-1
GMOY001354	unspecified product	0.582335	6.02694	10.0651	0.00151102	0.0385721	5235	3434	7447	4095	2424	3091	1
GMOY001362	Transporter	0.613203	6.33087	12.0875	0.000507606	0.0176793	6487	4781	8332	4474	3133	4012	1
GMOY001388	Hypothetical conserved protein	-1.09638	6.10448	19.1394	1.21509e-05	0.000720526	3228	1643	4318	4709	6124	5866	-1
GMOY001389	Putative uncharacterized protein	1.09052	6.40592	14.5456	0.00013681	0.00596196	7157	7523	7002	3282	3122	3370	1
GMOY001410	unspecified product	-1.56419	3.28214	10.0117	0.00155547	0.0393015	172	188	737	1611	480	664	-1
GMOY001513	Na/phosphate cotransporter	-2.18318	6.17483	68.1498	1.51533e-16	3.42409e-14	1631	1636	1691	9050	6175	6471	-1
GMOY001516	unspecified product	-0.77653	6.14347	16.6434	4.51065e-05	0.00224254	3545	2240	4980	7028	4883	4456	-1
GMOY001620	junctophilin	-0.904524	6.86355	19.1373	1.21643e-05	0.000720526	4912	3326	8915	11333	7343	9156	-1
GMOY001659	unspecified product	-1.04055	6.04913	16.2742	5.48046e-05	0.00265367	2661	1465	5315	5548	5533	4977	-1
GMOY001702	unspecified product	0.994202	6.07945	11.5814	0.000666144	0.0213754	6413	5536	4950	2777	2541	2846	1
GMOY001788	Ecdysone-inducible gene L2	-1.2365	6.27449	27.4958	1.57438e-07	1.37219e-05	2355	2605	4297	7674	4785	7443	-1
GMOY001845	Adenylyl cyclase 76E	-0.76014	6.48142	12.6703	0.000371518	0.0139916	3926	2720	7423	8527	5280	6827	-1
GMOY001901	fibrinogen-related protein or angiopoietin-like protein	-4.03809	10.2622	10.4893	0.00120066	0.0327961	217	1956	34696	122423	135284	157122	-1
GMOY001940	unspecified product	-1.09826	5.42898	14.5694	0.000135092	0.00592946	1434	1115	3350	5443	2475	3037	-1
GMOY001946	putative aminopeptidase	0.67914	6.43587	11.5085	0.00069278	0.0218608	7656	4842	9110	5251	2977	4038	1
GMOY002003	unspecified product	0.927477	4.56078	10.4384	0.00123423	0.033172	2399	1720	1777	961	890	1081	1
GMOY002042	unspecified product	-1.28935	6.25532	31.3853	2.11581e-08	2.01696e-06	2686	1619	5265	7175	5802	6711	-1
GMOY002072	unspecified product	-0.776834	4.38018	10.3322	0.00130728	0.0345269	932	558	1815	1619	1500	1626	-1
GMOY002158	Ubiquitin Ligase	-0.84004	5.76325	14.8651	0.000115482	0.00521892	2535	2028	3189	5513	4133	3104	-1
GMOY002450	ventral nervous system defective	-0.642065	4.29476	12.2408	0.000467548	0.0166813	976	765	1349	1668	1340	1338	-1
GMOY002461	adenylosuccinase	0.952171	7.32254	13.1535	0.000286987	0.0110817	13151	13236	13744	7141	5597	7082	1
GMOY002564	unspecified product	-1.04235	3.44643	16.4423	5.0154e-05	0.00244792	360	383	703	1209	629	870	-1
GMOY002646	Calcium-transporting ATPase	0.726434	7.26283	9.45638	0.00210416	0.0484433	12392	8025	19597	9936	6262	5150	1
GMOY002699	exuperantia	-0.690213	5.64121	9.57648	0.00197086	0.0459258	2349	1492	4288	3592	3945	3519	-1
GMOY002761	Hypothetical secreted peptide	-3.72143	4.74955	11.5741	0.000668773	0.0213754	22	36	940	3309	1728	4124	-1
GMOY002911	unspecified product	0.635645	7.3824	9.7132	0.00182949	0.0434309	13424	8326	20745	9937	6046	8028	1
GMOY002950	antigen-5 precursor	-9.69419	10.496	480.835	1.40613e-106	2.85959e-103	238	168	296	189524	216954	111530	-1
GMOY003032	unspecified product	1.46935	4.45707	35.1632	3.03195e-09	3.3032e-07	2112	1612	2755	1024	453	689	1
GMOY003153	unspecified product	1.41817	3.48058	25.3062	4.89138e-07	3.97898e-05	1120	804	1316	579	239	316	1
GMOY003214	unspecified product	-0.815628	4.42823	18.964	1.33212e-05	0.000781465	1105	688	1391	2017	1502	1489	-1
GMOY003306	protein TsetseEP	-2.84486	13.166	31.5904	1.90372e-08	1.84359e-06	138375	173188	85250	805961	1110934	951694	-1
GMOY003309	carbon-nitrogen hydrolase	0.870828	6.01074	9.83463	0.00171257	0.0417935	4842	5274	5833	2467	2390	3342	1
GMOY003361	Semaphorin 1b	-1.07097	4.34929	13.6611	0.000218939	0.00876189	710	538	1562	2571	1199	1376	-1
GMOY003380	Female sterile (2) Ketel	-0.601745	6.82949	9.65613	0.00188721	0.0446274	5230	4016	9668	9149	7874	7838	-1
GMOY003408	hi	1.02913	5.29954	19.3603	1.08233e-05	0.000660331	3049	3089	4224	1528	1281	1874	1
GMOY003469	adipokinetic hormone 1	-3.52333	6.97119	41.9536	9.34636e-11	1.21324e-08	651	621	3397	10026	16234	14521	-1
GMOY003470	adipokinetic hormone 2	-3.39455	6.97656	33.3329	7.7656e-09	8.03016e-07	575	645	3951	11362	15481	14056	-1
GMOY003586	unspecified product	0.680034	6.52063	9.84855	0.00169966	0.0417935	8428	5588	8351	5669	3572	3740	1
GMOY003641	Tetraspanin	-0.917614	5.26749	20.3029	6.6099e-06	0.000433623	1747	1068	2790	2900	2908	3252	-1
GMOY003774	unspecified product	1.48446	6.77998	11.9527	0.000545693	0.0186528	9792	12329	6713	3451	2768	4264	1
GMOY003788	unspecified product	-9.92087	7.98874	147.162	7.23208e-34	4.90255e-31	40	10	66	23816	50751	13970	-1
GMOY003840	unspecified product	1.02418	6.54164	23.4424	1.28708e-06	9.69439e-05	9080	6467	8977	4362	3478	3338	1
GMOY003854	slimfast homolog 2	-0.562267	5.92367	10.8512	0.000987295	0.0292402	3011	2195	4966	4866	3845	4445	-1
GMOY003878	unspecified product	0.652193	7.45352	10.0073	0.00155919	0.0393015	13688	11934	16412	9593	7576	7647	1
GMOY003900	Multidrug resistance protein	-2.71281	5.88038	63.6588	1.47948e-15	2.82127e-13	959	1055	885	8779	4475	5697	-1
GMOY003987	axotactin	-2.77551	4.07883	54.9071	1.26365e-13	1.9768e-11	215	140	604	2142	1142	2134	-1
GMOY004132	unspecified product	-0.915881	3.33201	9.48606	0.00207038	0.0478463	461	386	516	596	797	943	-1
GMOY004139	unspecified product	-10.2979	7.99053	244.068	5.10199e-55	6.22545e-52	16	25	40	26069	46562	16760	-1
GMOY004264	unspecified product	0.903726	5.88239	19.5624	9.73663e-06	0.000606155	4844	3430	7642	2228	2506	2625	1
GMOY004269	unspecified product	0.708585	3.9795	10.6678	0.00109017	0.03108	1096	1004	1876	957	640	598	1
GMOY004279	Regulatory particle triple-A ATPase	0.895789	3.50675	10.8357	0.000995616	0.0293035	976	898	939	606	397	451	1
GMOY004321	unspecified product	-1.29479	3.44811	10.7384	0.00104937	0.0303423	282	259	830	1627	663	623	-1
GMOY004332	Fatty acyl-CoA reductase	0.619133	6.3014	13.3209	0.000262465	0.0101994	6064	4607	8766	4032	3479	3756	1
GMOY004338	unspecified product	-1.27099	4.44458	40.7318	1.74627e-10	2.13079e-08	891	566	1149	1904	1587	2081	-1
GMOY004365	unspecified product	-0.933912	3.28432	9.98211	0.00158068	0.0393622	367	369	602	1193	657	520	-1
GMOY004430	unspecified product	-1.13402	3.5936	20.1033	7.33714e-06	0.000471199	404	357	809	1416	857	783	-1
GMOY004556	yellow	1.07609	5.11091	27.4098	1.64595e-07	1.41435e-05	2654	2209	4845	1274	1364	1352	1
GMOY004557	unspecified product	-0.844252	3.97735	18.2675	1.91955e-05	0.00105506	700	511	1113	1259	1075	1324	-1
GMOY004572	Serine protease 8	-2.18298	3.53723	87.668	7.74154e-21	2.14687e-18	272	160	452	1331	1114	1008	-1
GMOY004651	Na+/K+ ATPase beta subunit	-1.8502	7.22734	64.5972	9.18837e-16	2.00208e-13	4180	3237	5712	13512	11321	17585	-1
GMOY004656	wing blister	-1.19012	3.77604	11.2271	0.000806102	0.0247137	561	260	993	1907	706	964	-1
GMOY004720	inactivation no afterpotential E	-1.69807	5.10201	16.5562	4.72298e-05	0.00232378	991	647	1792	6261	2056	1698	-1
GMOY004790	unspecified product	0.741422	3.29179	10.8052	0.00101218	0.029547	782	571	1148	580	309	459	1
GMOY004814	unspecified product	0.685231	4.48969	10.8984	0.000962465	0.0288262	1762	1479	2252	1016	961	1126	1
GMOY004850	Phosphoenolpyruvate carboxykinase	0.702628	11.0321	10.3868	0.00126919	0.033962	166193	139290	208355	111217	86875	92136	1
GMOY004912	wingless	0.976215	4.1311	23.531	1.22916e-06	9.37386e-05	1631	1178	1793	829	619	701	1
GMOY004924	unspecified product	-1.4212	6.95125	38.0338	6.9531e-10	7.85571e-08	3946	3904	5349	10382	10849	11150	-1
GMOY004968	unspecified product	-3.8932	8.55333	96.6458	8.2907e-23	2.52908e-20	3261	2677	3229	30739	57299	35630	-1
GMOY004969	unspecified product	-5.40284	10.4066	118.931	1.08417e-27	4.40968e-25	4096	3950	3782	116639	227901	120402	-1
GMOY005102	Polypeptide N-acetylgalactosaminyltransferase	0.65881	10.2881	10.4535	0.00122415	0.0330467	104419	68191	141461	62697	54831	58107	1
GMOY005103	Major Facilitator Superfamily transporter	0.710028	7.29823	13.8175	0.000201449	0.00836083	12502	9909	16839	8452	5674	7709	1
GMOY005191	unspecified product	-0.651635	5.70118	13.7515	0.000208649	0.00853189	2528	1754	4153	4326	3216	4036	-1
GMOY005237	unspecified product	1.23991	6.06989	10.2886	0.00133855	0.0350494	5705	6963	4355	2202	2421	2542	1
GMOY005298	wingless-type MMTV integration site family, member 6	0.867862	3.11822	11.3188	0.000767265	0.0236418	775	577	863	437	247	440	1
GMOY005309	midgut trypsin	-8.03094	6.95913	63.5978	1.52601e-15	2.82127e-13	27	76	75	7136	30212	4726	-1
GMOY005353	Dpr-interacting protein eta	0.703252	5.99053	11.5209	0.000688174	0.0218608	5969	3279	6878	2831	3067	2787	1
GMOY005422	unspecified product	-1.07528	4.95336	17.5577	2.78725e-05	0.00144111	1175	679	2502	2930	2142	2587	-1
GMOY005426	unspecified product	0.856439	6.9542	15.1468	9.94678e-05	0.0046681	11617	8319	11388	5919	5343	4716	1
GMOY005519	chitinase	0.835997	10.6121	14.7205	0.000124683	0.00555248	131993	104516	162562	84840	55916	65345	1
GMOY005551	Darkener of apricot	-1.19636	3.13193	14.8479	0.000116536	0.00522784	318	227	569	1188	598	485	-1
GMOY005659	unspecified product	-2.51897	4.69531	12.091	0.000506645	0.0176793	539	404	568	7063	948	741	-1
GMOY005665	unspecified product	-0.875593	4.94202	16.9124	3.91458e-05	0.00197379	1253	1080	2094	3383	1984	1979	-1
GMOY005699	Beta glucuronidase	-0.72955	3.35562	12.3104	0.000450452	0.0161659	443	360	787	917	709	696	-1
GMOY005736	unspecified product	-0.863505	5.42971	17.7172	2.56304e-05	0.00134036	1738	1336	3356	4440	2848	2936	-1
GMOY005773	unspecified product	-1.68656	2.76478	37.5474	8.92189e-10	9.89681e-08	194	109	393	745	528	616	-1
GMOY005903	Netrin-B	-0.866846	4.01202	13.3738	0.000255163	0.0100436	714	461	1233	1764	931	1158	-1
GMOY005932	unspecified product	0.843556	3.65876	11.4696	0.000707435	0.0220207	978	990	1151	648	451	549	1
GMOY005970	unspecified product	-1.77706	3.81133	30.5873	3.19177e-08	2.99585e-06	357	206	834	1580	1372	992	-1
GMOY005996	Sulfotransferase	-2.79669	4.56717	63.6453	1.48965e-15	2.82127e-13	362	324	500	1547	2801	2942	-1
GMOY006015	Kinesin associated protein	-1.22074	4.79378	32.8333	1.00408e-08	1.00424e-06	936	716	1863	2551	2330	2139	-1
GMOY006028	unspecified product	-1.56155	7.59961	29.3779	5.9554e-08	5.42297e-06	7185	5654	5875	17523	18732	15822	-1
GMOY006073	Homogentisate 1,2-dioxygenase	0.597383	6.45032	10.6085	0.00112566	0.0316455	6831	5105	9402	5094	4046	3540	1
GMOY006150	Glutathione S transferase T2	0.880575	3.60749	10.2047	0.00140086	0.0365242	1018	949	1058	550	394	614	1
GMOY006172	unspecified product	-0.788915	3.38905	15.0386	0.000105335	0.00483196	528	354	675	818	773	799	-1
GMOY006212	unspecified product	-2.71967	3.29088	97.2337	6.16102e-23	1.97833e-20	190	140	171	1078	1072	907	-1
GMOY006244	unspecified product	-2.62417	3.97283	90.852	1.54828e-21	4.49814e-19	274	266	304	1558	1444	1863	-1
GMOY006276	unspecified product	-1.83247	5.66774	22.165	2.50198e-06	0.000181721	1122	1382	1858	3114	6722	4029	-1
GMOY006282	threonine aldolase	-9.81683	3.32788	64.0138	1.2355e-15	2.59924e-13	4	0	0	939	2248	289	-1
GMOY006386	unspecified product	-0.643489	6.13288	11.9052	0.000559785	0.0189736	3485	2217	5841	6143	4575	4892	-1
GMOY006417	odorant binding protein 20	0.945524	5.5075	10.5564	0.00115789	0.0319652	4237	3659	3375	1908	1975	1711	1
GMOY006418	odorant binding protein 21	1.25703	6.66662	10.8867	0.00096859	0.0288262	8652	10549	6653	3565	3308	3942	1
GMOY006419	unspecified product	0.742574	3.7322	9.9932	0.00157119	0.0393015	911	915	1503	711	434	673	1
GMOY006449	unspecified product	-1.83158	2.9136	23.0982	1.53934e-06	0.000113151	266	192	161	595	803	690	-1
GMOY006450	unspecified product	-2.39237	3.46336	63.7736	1.39568e-15	2.82127e-13	245	213	213	1077	1097	1152	-1
GMOY006473	Gtpase	-3.39151	9.61927	52.7627	3.76385e-13	5.60079e-11	6594	11253	6412	98029	78145	84994	-1
GMOY006485	unspecified product	0.63223	5.98847	11.9473	0.000547263	0.0186528	5043	3986	6364	3721	2373	3036	1
GMOY006557	20S proteasome regulatory subunit beta type PSMB3/PUP3	0.683647	6.10502	10.3218	0.00131467	0.0345725	5991	4633	5876	3619	2971	3005	1
GMOY006595	unspecified product	-0.884205	5.13879	12.0787	0.000510008	0.0176793	1407	1381	2137	4231	2166	2103	-1
GMOY006632	unspecified product	-1.35446	3.50011	27.5967	1.49431e-07	1.32127e-05	372	305	628	851	838	1229	-1
GMOY006714	unspecified product	-0.782247	3.43634	9.62236	0.00192223	0.0451614	483	411	705	745	673	1044	-1
GMOY006725	Insulin-like Receptor	-1.34769	4.92867	21.4754	3.58404e-06	0.00024848	915	662	2143	3807	2340	1926	-1
GMOY006730	peptidoglycan recognition protein	1.62523	3.02474	14.2007	0.000164312	0.00705962	753	923	521	290	173	267	1
GMOY006838	trypsin-like serine protease precursor	-1.24463	6.16532	41.7268	1.04962e-10	1.33411e-08	2677	2153	3755	7275	6107	4970	-1
GMOY006839	trypsin-like serine protease precursor	-1.00021	13.0725	10.0958	0.00148607	0.0380946	387464	353025	346169	666022	747620	646171	-1
GMOY006840	Putative salivary secreted protein	-9.44731	6.9037	61.7251	3.94922e-15	7.08653e-13	21	23	20	5835	31998	2333	-1
GMOY006859	unspecified product	0.755269	4.65115	11.708	0.00062233	0.0204131	2212	1718	2215	1407	950	1064	1
GMOY006970	unspecified product	0.843461	7.89554	12.3107	0.000450376	0.0161659	19022	13835	30411	14178	6657	10778	1
GMOY007036	unspecified product	-1.45735	3.00008	32.223	1.37457e-08	1.35262e-06	283	182	417	716	519	890	-1
GMOY007046	unspecified product	0.817473	5.61206	21.6566	3.26081e-06	0.000231328	4478	2740	5521	2645	1936	1888	1
GMOY007063	midgut trypsin	-3.9888	8.72014	122.537	1.76098e-28	7.67411e-26	2328	3279	4081	47274	34982	61754	-1
GMOY007065	unspecified product	0.837694	4.04128	13.6544	0.000219729	0.00876189	1302	1060	1901	695	564	876	1
GMOY007077	Secreted peptide	-1.79264	11.9725	25.9504	3.50302e-07	2.92813e-05	126943	111256	99716	322322	410236	379630	-1
GMOY007129	Fatty acid 2-hydroxylase	-1.96386	4.13151	40.307	2.17035e-10	2.58828e-08	384	369	706	1360	2147	1423	-1
GMOY007170	Anion exchange protein	-1.60844	4.17402	17.7117	2.57043e-05	0.00134036	405	276	1338	2096	1146	1761	-1
GMOY007175	unspecified product	-0.740395	5.1828	10.5833	0.00114116	0.031791	1881	1426	2055	2883	3068	2220	-1
GMOY007271	unspecified product	1.01997	6.41803	18.3671	1.82179e-05	0.00101043	7066	6964	7985	3559	3171	3485	1
GMOY007305	unspecified product	1.01573	10.4658	10.8938	0.000964856	0.0288262	143449	106955	110291	57027	61200	50008	1
GMOY007343	unspecified product	-2.23617	4.85619	12.4163	0.000425598	0.0157368	696	766	317	2988	4359	1137	-1
GMOY007345	unspecified product	-1.62274	3.13396	19.3098	1.11133e-05	0.00067131	418	167	268	630	906	811	-1
GMOY007457	unspecified product	-1.68943	5.81626	55.6265	8.76324e-14	1.40696e-11	1501	1238	2809	5389	3912	6335	-1
GMOY007486	unspecified product	0.862249	6.11379	21.6649	3.24677e-06	0.000231328	5533	4896	7247	3477	2615	2866	1
GMOY007587	Cytochrome P450	0.714182	5.75221	15.8386	6.89813e-05	0.00331382	4289	3328	5898	3081	1887	2526	1
GMOY007605	unspecified product	-1.04281	4.49103	15.1552	9.90226e-05	0.0046681	821	534	1839	2441	1540	1585	-1
GMOY007649	Serine protease 15	-4.3901	9.98786	136.154	1.8463e-31	1.02402e-28	4436	6456	6601	160548	102399	94098	-1
GMOY007650	Glycine-rich protein 2	-11.9647	7.6083	52.48	4.34646e-13	6.31374e-11	0	0	25	21285	36242	11242	-1
GMOY007660	Angiotensin-converting enzyme	0.966367	5.0346	18.7602	1.48226e-05	0.000861265	2466	1901	4743	1864	1003	1235	1
GMOY007683	Cuticular protein 100A	-1.54941	2.74936	24.1278	9.0148e-07	7.05119e-05	302	164	196	657	488	672	-1
GMOY007738	unspecified product	-0.875205	4.08224	21.3538	3.81858e-06	0.000258857	777	595	1032	1638	1140	1228	-1
GMOY007756	unspecified product	-0.850543	3.86247	17.778	2.48238e-05	0.00131696	601	541	951	1204	1104	1070	-1
GMOY007769	unspecified product	0.595843	3.93285	10.0059	0.00156041	0.0393015	1177	916	1607	811	700	690	1
GMOY007776	unspecified product	-0.628801	3.55545	9.78957	0.00175505	0.0424903	575	401	942	991	718	890	-1
GMOY007814	Ten-Eleven Translocation (TET) family protein	-0.738158	5.23677	10.4564	0.00122227	0.0330467	1617	1275	3010	4086	2437	2187	-1
GMOY007838	unspecified product	-0.623149	4.85131	9.72515	0.00181763	0.0434161	1469	880	2462	2406	1968	1984	-1
GMOY007871	quasimodo	0.643883	6.62137	11.1628	0.00083455	0.0254579	7842	5707	10871	6260	3644	4267	1
GMOY007992	unspecified product	0.675503	4.86099	10.6864	0.00107928	0.0309512	2248	1887	2985	1596	988	1512	1
GMOY008017	unspecified product	1.25167	4.62023	10.5311	0.00117385	0.0322596	2119	2519	1633	868	707	1058	1
GMOY008144	unspecified product	0.816007	3.58212	14.5239	0.000138393	0.0059882	964	763	1350	700	394	502	1
GMOY008342	unspecified product	0.677158	4.1333	12.0974	0.000504913	0.0176793	1512	1047	1764	891	789	762	1
GMOY008344	unspecified product	1.46179	7.13523	11.7574	0.000606033	0.0200946	12425	15859	8321	4665	4562	4279	1
GMOY008358	Innexin	0.644611	7.04983	9.8386	0.00170888	0.0417935	10026	8260	14252	7846	4498	6674	1
GMOY008579	unspecified product	-0.733974	5.73695	18.6294	1.58751e-05	0.000905177	2621	1798	3822	4843	3232	4114	-1
GMOY008586	unspecified product	-1.13693	3.75368	11.5746	0.000668586	0.0213754	509	281	1048	1783	868	804	-1
GMOY008705	Multi drug resistance	-1.10891	3.58531	12.573	0.000391361	0.0145591	402	437	672	704	1050	1147	-1
GMOY008750	unspecified product	-2.13721	3.93062	29.8037	4.78075e-08	4.4193e-06	306	366	410	956	1357	2089	-1
GMOY008920	Serine--pyruvate aminotransferase	1.46755	3.16054	21.572	3.408e-06	0.000238991	836	795	880	233	257	358	1
GMOY008950	unspecified product	-1.17287	3.85212	12.1805	0.000482911	0.0171293	574	304	1035	859	1113	1583	-1
GMOY008959	unspecified product	1.15648	3.88301	16.9647	3.80811e-05	0.00193611	1132	702	2625	639	458	566	1
GMOY008979	unspecified product	-1.4624	7.34915	9.6201	0.0019246	0.0451614	4245	5585	7022	7710	22421	11218	-1
GMOY008996	Cuticular protein 49Ae	-2.41535	5.98319	13.9742	0.000185339	0.0077983	1205	1101	1650	14392	4779	1359	-1
GMOY009073	unspecified product	-0.791111	6.55933	9.57521	0.00197223	0.0459258	5242	3590	4631	6879	7943	6587	-1
GMOY009084	unspecified product	0.954626	9.89919	18.5684	1.63918e-05	0.000925988	80039	69626	98240	46363	35141	37026	1
GMOY009272	unspecified product	-1.38122	3.57078	13.9285	0.000189902	0.00793554	327	383	603	1862	690	688	-1
GMOY009284	unspecified product	-1.20121	5.4045	40.8106	1.67719e-10	2.08827e-08	1918	1044	2326	4479	2992	3347	-1
GMOY009378	unspecified product	-1.92415	2.97267	40.2751	2.20604e-10	2.58828e-08	192	207	228	721	840	658	-1
GMOY009435	Aquaporin	0.795554	4.60355	11.6405	0.000645296	0.0210532	1967	1821	2164	1187	902	1141	1
GMOY009505	unspecified product	0.732774	5.45834	15.1233	0.000100713	0.00469048	3492	2914	4503	2041	1746	2189	1
GMOY009531	unspecified product	-5.40486	7.94462	108.351	2.251e-25	8.07844e-23	570	885	600	24359	37437	23426	-1
GMOY009584	Hydroxysteroid dehydrogenase 12 17-beta	0.583019	7.3582	10.9346	0.000943834	0.0285066	12438	9683	17762	8853	7210	7800	1
GMOY009604	cellular retinaldehyde binding protein	0.961754	6.81004	18.044	2.15855e-05	0.00116543	9454	8382	11146	5133	4791	3849	1
GMOY009757	unspecified product	0.771276	14.3268	9.96914	0.00159186	0.0394793	1768283	1425039	1863744	1062753	827753	874590	1
GMOY009784	tyramine receptor	-1.4154	4.84984	53.0026	3.33103e-13	5.08065e-11	918	716	1634	3214	2206	2262	-1
GMOY009788	unspecified product	-4.80657	7.05463	131.511	1.91441e-30	9.73317e-28	617	562	562	10124	15946	19314	-1
GMOY009872	unspecified product	-1.20765	6.91354	21.4335	3.6632e-06	0.000251115	3987	2724	9123	13073	9088	8678	-1
GMOY009875	unspecified product	-0.755373	6.07993	11.8195	0.000586149	0.0196489	3221	1882	5642	6246	4963	4273	-1
GMOY009929	unspecified product	-0.9836	8.3284	13.4707	0.000242317	0.00959983	13331	8289	24507	23989	20693	32418	-1
GMOY009975	Annexin	0.75572	9.04921	11.8534	0.000575551	0.0194002	43288	35735	52508	30790	19305	22355	1
GMOY010025	Rhophilin	-1.44609	4.02956	12.3769	0.000434678	0.0158509	534	382	911	2823	958	765	-1
GMOY010073	Aldehyde reductase	1.0147	4.22504	11.3542	0.000752787	0.0233135	1667	1606	1402	804	672	767	1
GMOY010103	aspartyl protease	-1.07895	11.392	19.4039	1.05793e-05	0.000651965	120997	92091	125348	253489	218648	190102	-1
GMOY010132	unspecified product	-1.62595	5.81347	59.32	1.34011e-14	2.20973e-12	1597	1141	3096	5210	5054	5053	-1
GMOY010220	Sulfonylurea receptor	-1.44137	4.76809	45.6688	1.40034e-11	1.85728e-09	823	700	1508	3272	1965	2101	-1
GMOY010229	argos	-1.00236	4.78682	18.4653	1.73027e-05	0.000968477	1056	698	2203	2690	2017	2010	-1
GMOY010237	unspecified product	-0.691859	4.8098	10.3772	0.00127584	0.0339907	1317	822	2437	2578	1759	2002	-1
GMOY010238	unspecified product	0.879992	5.88755	14.5909	0.00013356	0.00590472	5179	4451	5136	2633	2293	2617	1
GMOY010253	unspecified product	-3.65707	4.98907	136.716	1.39101e-31	8.48655e-29	301	156	551	3125	3004	4454	-1
GMOY010344	unspecified product	-1.72108	4.2196	21.311	3.90481e-06	0.000261794	580	417	755	1201	2521	1272	-1
GMOY010388	minidiscs	-0.602218	4.74702	10.5598	0.00115573	0.0319652	1407	877	2171	2314	1659	1935	-1
GMOY010625	vesicular monoamine transporter	0.999152	5.15128	20.6614	5.48103e-06	0.000363476	3141	2144	4426	1978	943	1470	1
GMOY010636	cyp6a13	-0.896721	4.20505	19.7362	8.89025e-06	0.000559169	862	507	1337	1682	1246	1443	-1
GMOY010768	unspecified product	0.944544	4.73751	10.6841	0.00108058	0.0309512	2542	2107	1970	1122	1038	1132	1
GMOY010797	unspecified product	-0.657315	5.59762	9.72099	0.00182175	0.0434161	2349	1422	4255	4473	3197	3170	-1
GMOY010919	Diuretic hormone 31 Receptor	-0.94244	5.34433	33.1359	8.59387e-09	8.73853e-07	1799	1305	2572	3915	2807	3040	-1
GMOY010937	Rad%2C Gem/Kir family member	-0.861643	3.35167	14.166	0.000167366	0.00714054	491	279	751	825	667	891	-1
GMOY010952	unspecified product	-0.884108	5.95273	10.1303	0.00145851	0.0375459	2534	1385	5707	5490	4244	4884	-1
GMOY010965	concentrative Na+-nucleoside cotransporter cNT1/cNT2	-1.38246	3.90099	23.3042	1.38295e-06	0.000102895	488	517	584	1272	1020	1612	-1
GMOY011015	Uncharacterized conserved protein	0.553347	6.56147	9.7605	0.00178301	0.0429967	7304	5005	10871	4871	4266	4719	1
GMOY011025	unspecified product	0.679952	7.15192	12.6438	0.000376811	0.0141038	10625	7577	18461	8066	5648	6279	1
GMOY011054	putative chitin binding protein	0.965883	13.4927	10.6171	0.00112048	0.0316455	1092423	883109	936110	476411	489664	439137	1
GMOY011112	Organic Cation Transporter	0.729183	8.15221	12.9889	0.000313343	0.0120233	24479	18020	28071	15561	10493	13124	1
GMOY011278	Na[+]/H[+] hydrogen antiporter	0.68387	6.09869	13.7229	0.000211852	0.00855967	5734	4309	6769	4039	2661	2944	1
GMOY011420	unspecified product	1.20472	6.43572	16.639	4.5211e-05	0.00224254	6914	8108	7672	3180	2697	3602	1
GMOY011421	unspecified product	0.978274	6.06181	12.6974	0.000366162	0.0138755	5296	5730	5750	2676	2374	3075	1
GMOY011521	bursicon alpha	1.79256	3.1607	38.8843	4.49693e-10	5.17656e-08	862	799	1039	304	152	280	1
GMOY011537	Transcript	0.93732	5.23234	25.8478	3.69426e-07	3.04577e-05	3211	2355	4472	2055	1181	1514	1
GMOY011559	unspecified product	0.640361	10.0602	9.74642	0.00179672	0.0431567	78310	66438	118200	54914	46321	50133	1
GMOY011640	unspecified product	-1.01002	8.01687	18.0855	2.11208e-05	0.00115052	11324	7354	17027	17754	22039	21975	-1
GMOY011687	unspecified product	-1.61612	4.80617	35.07	3.18062e-09	3.40437e-07	789	515	1666	3618	1813	2390	-1
GMOY011695	unspecified product	-0.766905	5.30159	12.3692	0.000436479	0.0158509	1767	1086	3422	3423	2563	3062	-1
GMOY011783	26S proteasome alpha 2 subunit	0.664845	6.39213	9.82151	0.00172483	0.041925	7070	5665	7343	4745	3543	3569	1
GMOY011805	Choline acetyltransferase	-1.74191	12.1021	25.9501	3.50358e-07	2.92813e-05	141621	126540	110751	433457	443525	342858	-1
GMOY011806	Vesicular acetylcholine transporter	-1.83459	3.64756	60.23	8.4394e-15	1.43024e-12	365	237	530	1670	996	943	-1
GMOY011809	Pro1	1.1746	14.7461	10.9601	0.000930968	0.0282579	2705168	2419429	1953848	996737	1080116	953503	1
GMOY011810	unspecified product	1.26422	14.796	15.1083	0.000101514	0.00469195	2893685	2442800	2217108	1100240	1022319	902454	1
GMOY011852	peroxisomal phytanoyl-CoA hydroxylase	0.792079	6.07684	11.7204	0.000618191	0.0203869	5670	4997	5819	3347	2426	3231	1
GMOY011995	serotonin receptor 2	-0.829303	2.90538	11.7828	0.000597815	0.0199304	423	198	496	595	559	572	-1
GMOY012011	arylphorin	1.1501	3.38201	19.9264	8.04808e-06	0.000511472	726	681	1591	360	376	424	1
GMOY012015	proline-rich protein sgp2	-11.6711	6.57406	76.4104	2.30437e-18	5.6236e-16	0	0	14	8743	19341	5093	-1
GMOY012067	Putative salivary secreted peptide	-4.14527	8.75105	9.99248	0.0015718	0.0393015	56	484	11672	43648	48416	54078	-1
GMOY012071	putative Tsal1 protein precursor	-12.1427	11.1198	288.983	8.28245e-65	1.26328e-61	50	42	117	219913	418413	142065	-1
GMOY012088	tyrosine aminotransferase	-1.42286	4.44329	45.9292	1.22606e-11	1.66227e-09	908	557	887	2197	1691	1876	-1
GMOY012089	phospholipase C	-1.04092	5.05936	28.3364	1.01961e-07	9.14801e-06	1418	1001	2050	3321	1954	2963	-1
GMOY012096	serotonin receptor 1B	-1.99351	2.64176	60.6239	6.90908e-15	1.20435e-12	208	98	202	753	508	560	-1
GMOY012132	gurken	-0.977973	4.3302	13.33	0.000261189	0.0101994	909	422	1617	1736	1477	1619	-1
GMOY012154	unspecified product	-4.17609	3.0567	10.8293	0.000999039	0.0293035	9	1	223	1131	535	1230	-1
GMOY012162	glutamate receptor II E	-0.620229	3.67787	9.49105	0.00206477	0.0478463	670	449	951	1049	743	1030	-1
GMOY012164	Chemosensory protein 1	0.978292	10.3102	11.4918	0.000699053	0.0218714	108451	104522	106976	51821	52472	49658	1
GMOY012244	unspecified product	-1.53647	9.66744	12.3869	0.00043236	0.0158509	31955	25145	20712	70039	100218	44643	-1
GMOY012268	glycine/glutamate-rich protein sgp1	-13.5032	10.8094	69.1985	8.90356e-17	2.08925e-14	0	9	66	169400	327177	132577	-1
GMOY012286	Hypothetical secreted peptide	-12.3554	8.30813	117.101	2.72761e-27	1.04007e-24	0	5	22	35623	58196	18111	-1
GMOY012308	unspecified product	0.828001	7.51164	13.7415	0.000209766	0.00853189	15576	13064	16841	10038	6448	7651	1
GMOY012309	lethal 2 essential for life	0.789679	8.87924	11.5022	0.000695131	0.0218608	41343	30507	46518	28734	15602	19498	1
GMOY012312	unspecified product	-13.9685	8.97267	570.087	5.37574e-126	1.63987e-122	3	0	10	56471	74738	47842	-1
GMOY012313	5' nucleotidase	-13.0502	8.62266	224.227	1.08262e-50	1.10085e-47	0	4	16	59361	58401	24994	-1
GMOY012360	unspecified product	-14.3836	11.4062	102.235	4.9304e-24	1.67113e-21	9	1	53	231761	563596	146172	-1
GMOY012361	Tsal2 protein precursor	-14.0714	10.0032	163.055	2.43355e-37	1.85588e-34	5	0	23	116672	182237	64331	-1
GMOY012372	adenosine deaminase-related growth factor	-15.4384	7.21528	171.892	2.85747e-39	2.49049e-36	0	0	1	13304	32048	6184	-1
GMOY012373	adenosine deaminase-related growth factor	-13.8088	10.0429	82.367	1.13023e-19	2.87314e-17	1	1	35	118089	200688	53097	-1
GMOY012374	adenosine deaminase-related growth factor	-17.6279	7.62004	710.397	1.64026e-156	1.00072e-152	0	0	0	26937	27412	16659	-1
GMOY012375	adenosine deaminase-related growth factor	-12.638	8.29331	87.059	1.05331e-20	2.79403e-18	0	1	23	35944	55670	19456	-1
GMOY013092	methylenetetrahydrofolate dehydrogenase	0.878915	7.08602	10.7661	0.00103377	0.0300336	11112	10909	11512	6395	6040	4871	1
GMOY013107	unspecified product	0.622699	5.06614	12.9525	0.000319495	0.0121828	2638	1815	3916	1659	1520	1586	1
GMOY013171	Metazoan signal recognition particle RNA	1.335	3.0182	10.3328	0.00130684	0.0345269	743	833	520	407	199	247	1
GMOY013288	Angiotensin converting enzyme	-0.8034	11.5548	11.5729	0.000669187	0.0213754	143960	120615	165312	288018	205588	206301	-1

## Sheet: PM & Digestion
Gene ID	Product Description	logCPM	LR	PValue	FDR	X3xant1	X3xant2	X3xant3	Scr1	Scr2	Scr3	de
GMOY007649	Serine protease 15	9.98786	136.154	1.8463e-31	1.02402e-28	4436	6456	6601	160548	102399	94098	-1
GMOY007063	Midgut trypsin	8.72014	122.537	1.76098e-28	7.67411e-26	2328	3279	4081	47274	34982	61754	-1
GMOY004572	Serine protease 8	3.53723	87.668	7.74154e-21	2.14687e-18	272	160	452	1331	1114	1008	-1
GMOY005309	Midugt trypsin/serine protease 15	6.95913	63.5978	1.52601e-15	2.82127e-13	27	76	75	7136	30212	4726	-1
GMOY012096	Serotonin receptor	2.64176	60.6239	6.90908e-15	1.20435e-12	208	98	202	753	508	560	-1
GMOY006838	Trypsin-like serine protease precursors	6.16532	41.7268	1.04962e-10	1.33411e-08	2677	2153	3755	7275	6107	4970	-1
GMOY005773	*Serine/threonine-protein_kinase in Musca	2.76478	37.5474	8.92189e-10	9.89681e-08	194	109	393	745	528	616	-1
GMOY003306	Protein Tsetse EP	13.166	31.5904	1.90372e-08	1.84359e-06	138375	173188	85250	805961	1110934	951694	-1
GMOY006028	MUCIN	7.59961	29.3779	5.9554e-08	5.42297e-06	7185	5654	5875	17523	18732	15822	-1
GMOY011805	Choline acetyltransferae	12.1021	25.9501	3.50358e-07	2.92813e-05	141621	126540	110751	433457	443525	342858	-1
GMOY000466	Salivary C-type lectin	9.24155	24.738	6.56751e-07	5.27216e-05	11439	13253	8042	42911	85989	51347	-1
GMOY011810	GmmPer12	14.796	15.1083	0.000101514	0.00469195	2893685	2442800	2217108	1100240	1022319	902454	1
GMOY005519	Chitinase	10.6121	14.7205	0.000124683	0.00555248	131993	104516	162562	84840	55916	65345	1
GMOY011809	Pro1	14.7461	10.9601	0.000930968	0.0282579	2705168	2419429	1953848	996737	1080116	953503	1
GMOY011054	Putative chitin binding protein	13.4927	10.6171	0.00112048	0.0316455	1092423	883109	936110	476411	489664	439137	1
GMOY006839	Trypsin-like serine protease precursors	13.0725	10.0958	0.00148607	0.0380946	387464	353025	346169	666022	747620	646171	-1
GMOY009757	Serine type endopeptidase	14.3268	9.96914	0.00159186	0.0394793	1768283	1425039	1863744	1062753	827753	874590	1

## Sheet: Heme binding
Gene ID	Product Description	logFC	logCPM	LR	PValue	FDR	X3xant1	X3xant2	X3xant3	Scr1	Scr2	Scr3	de
GMOY000398	Peptidylglycine-alpha-hydroxylating monooxygenase	-0.723997	3.9046	10.6369	0.00110855	0.0314571	736	594	911	1555	901	982	-1
GMOY001150	unspecified product	-2.24893	6.4191	24.5359	7.29386e-07	5.7792e-05	2005	1598	2248	4526	13245	6660	-1
GMOY002158	Ubiquitin Ligase	-0.84004	5.76325	14.8651	0.000115482	0.00521892	2535	2028	3189	5513	4133	3104	-1
GMOY004338	unspecified product	-1.27099	4.44458	40.7318	1.74627e-10	2.13079e-08	891	566	1149	1904	1587	2081	-1
GMOY005659	unspecified product	-2.51897	4.69531	12.091	0.000506645	0.0176793	539	404	568	7063	948	741	-1
GMOY006212	unspecified product	-2.71967	3.29088	97.2337	6.16102e-23	1.97833e-20	190	140	171	1078	1072	907	-1
GMOY007129	Fatty acid 2-hydroxylase	-1.96386	4.13151	40.307	2.17035e-10	2.58828e-08	384	369	706	1360	2147	1423	-1
GMOY009378	unspecified product	-1.92415	2.97267	40.2751	2.20604e-10	2.58828e-08	192	207	228	721	840	658	-1
GMOY010132	unspecified product	-1.62595	5.81347	59.32	1.34011e-14	2.20973e-12	1597	1141	3096	5210	5054	5053	-1
GMOY010636	cyp6a13	-0.896721	4.20505	19.7362	8.89025e-06	0.000559169	862	507	1337	1682	1246	1443	-1
GMOY007587	Cytochrome P450	0.714182	5.75221	15.8386	6.89813e-05	0.00331382	4289	3328	5898	3081	1887	2526	1

## Sheet: Transporters
Gene ID	Description	logFC	logCPM	LR	PValue	FDR	X3xant1	X3xant2	X3xant3	Scr1	Scr2	Scr3	de
GMOY000312	Major Facilitator Superfamily sugar transporter	-1.50148	3.66627	50.2531	1.35142e-12	1.91744e-10	476	321	526	1202	982	1213	-1
GMOY001362	Transporter	0.613203	6.33087	12.0875	0.000507606	0.0176793	6487	4781	8332	4474	3133	4012	1
GMOY001513	Na/phosphate cotransporter	-2.18318	6.17483	68.1498	1.51533e-16	3.42409e-14	1631	1636	1691	9050	6175	6471	-1
GMOY003854	Slif homolog 2; *Md cationic amino acid transporter 3	-0.562267	5.92367	10.8512	0.000987295	0.0292402	3011	2195	4966	4866	3845	4445	-1
GMOY004132	*Md proton-coupled folate transporter	-0.915881	3.33201	9.48606	0.00207038	0.0478463	461	386	516	596	797	943	-1
GMOY004365	*Md voltage-dependent calcium channel subunit alpha-2	-0.933912	3.28432	9.98211	0.00158068	0.0393622	367	369	602	1193	657	520	-1
GMOY005103	Major Facilitator Superfamily transporter	0.710028	7.29823	13.8175	0.000201449	0.00836083	12502	9909	16839	8452	5674	7709	1
GMOY006419	*Drosophila melanogaster glucose transporter 4 enhancer factor, transcript variant H (Glut4EF)	0.742574	3.7322	9.9932	0.00157119	0.0393015	911	915	1503	711	434	673	1
GMOY007170	Anion exchange protein	-1.60844	4.17402	17.7117	2.57043e-05	0.00134036	405	276	1338	2096	1146	1761	-1
GMOY008358	Innexin	0.644611	7.04983	9.8386	0.00170888	0.0417935	10026	8260	14252	7846	4498	6674	1
GMOY009435	Aquaporin	0.795554	4.60355	11.6405	0.000645296	0.0210532	1967	1821	2164	1187	902	1141	1
GMOY009975	Annexin	0.75572	9.04921	11.8534	0.000575551	0.0194002	43288	35735	52508	30790	19305	22355	1
GMOY010253	*Md sodium-coupled monocarboxylate transporter 1	-3.65707	4.98907	136.716	1.39101e-31	8.48655e-29	301	156	551	3125	3004	4454	-1
GMOY010388	minidiscs	-0.602218	4.74702	10.5598	0.00115573	0.0319652	1407	877	2171	2314	1659	1935	-1
GMOY010625	Vmat: vesicular monoamine transporter	0.999152	5.15128	20.6614	5.48103e-06	0.000363476	3141	2144	4426	1978	943	1470	1
GMOY010919	Diuretic hormone 31 Receptor	-0.94244	5.34433	33.1359	8.59387e-09	8.73853e-07	1799	1305	2572	3915	2807	3040	-1
GMOY010937	Kir family member	-0.861643	3.35167	14.166	0.000167366	0.00714054	491	279	751	825	667	891	-1
GMOY010965	Concentrative Na+-nucleoside cotransporter cNT1/cNT2	-1.38246	3.90099	23.3042	1.38295e-06	0.000102895	488	517	584	1272	1020	1612	-1
GMOY011015	*Md magnesium transporter NIPA2	0.553347	6.56147	9.7605	0.00178301	0.0429967	7304	5005	10871	4871	4266	4719	1
GMOY011112	Organic Cation Transporter	0.729183	8.15221	12.9889	0.000313343	0.0120233	24479	18020	28071	15561	10493	13124	1
GMOY011278	Na[+]/H[+] hydrogen antiporter	0.68387	6.09869	13.7229	0.000211852	0.00855967	5734	4309	6769	4039	2661	2944	1
GMOY011806	Vesicular acetylcholine transporter	-1.83459	3.64756	60.23	8.4394e-15	1.43024e-12	365	237	530	1670	996	943	-1

## Sheet: Saliva assocaited
Gene ID	Product Description	logCPM	LR	PValue	FDR	X3xant1	X3xant2	X3xant3	Scr1	Scr2	Scr3	de
GMOY012374	adenosine deaminase-related growth factor (adgf3)	7.62004	710.397	1.64026e-156	1.00072e-152	0	0	0	26937	27412	16659	-1
GMOY012312	SGP3 (Salivary Gland Protein)	8.97267	570.087	5.37574e-126	1.63987e-122	3	0	10	56471	74738	47842	-1
GMOY002950	Antigen-5 precursor	10.496	480.835	1.40613e-106	2.85959e-103	238	168	296	189524	216954	111530	-1
GMOY012071	Putative Tsal1 protein precursor	11.1198	288.983	8.28245e-65	1.26328e-61	50	42	117	219913	418413	142065	-1
GMOY012313	Salivary apyrases 5'Nuc	8.62266	224.227	1.08262e-50	1.10085e-47	0	4	16	59361	58401	24994	-1
GMOY012372	adenosine deaminase-related growth factor (adgf2)	7.21528	171.892	2.85747e-39	2.49049e-36	0	0	1	13304	32048	6184	-1
GMOY012361	Tsal2 protein precursor	10.0032	163.055	2.43355e-37	1.85588e-34	5	0	23	116672	182237	64331	-1
GMOY012286	Hypothetical secreted peptide	8.30813	117.101	2.72761e-27	1.04007e-24	0	5	22	35623	58196	18111	-1
GMOY012360	Tsal2 protein precursor	11.4062	102.235	4.9304e-24	1.67113e-21	9	1	53	231761	563596	146172	-1
GMOY012375	adenosine deaminase-related growth factor (adfg4)	8.29331	87.059	1.05331e-20	2.79403e-18	0	1	23	35944	55670	19456	-1
GMOY012373	adenosine deaminase-related growth factor (adgf1)	10.0429	82.367	1.13023e-19	2.87314e-17	1	1	35	118089	200688	53097	-1
GMOY012015	SGP2 (Salivary Gland Protein, proline-rich protein)	6.57406	76.4104	2.30437e-18	5.6236e-16	0	0	14	8743	19341	5093	-1
GMOY012268	SGP1 (Salivary Gland Protein, glycine/glutamate-rich p	10.8094	69.1985	8.90356e-17	2.08925e-14	0	9	66	169400	327177	132577	-1
GMOY006840	Putative salivary secreted protein	6.9037	61.7251	3.94922e-15	7.08653e-13	21	23	20	5835	31998	2333	-1
GMOY007650	GRP2 (glycine-rich protein)	7.6083	52.48	4.34646e-13	6.31374e-11	0	0	25	21285	36242	11242	-1
GMOY007077	Secreted peptide	11.9725	25.9504	3.50302e-07	2.92813e-05	126943	111256	99716	322322	410236	379630	-1
GMOY003214	*Apyrase in Musca	4.42823	18.964	1.33212e-05	0.000781465	1105	688	1391	2017	1502	1489	-1
GMOY012244	Tsetse Thrombin Inhibitor (TTI)	9.66744	12.3869	0.00043236	0.0158509	31955	25145	20712	70039	100218	44643	-1
GMOY012067	Putative salivary secreted peptide	8.75105	9.99248	0.0015718	0.0393015	56	484	11672	43648	48416	54078	-1
