# Supplementary material for: Paratransgenic manipulation of a tsetse microRNA alters the physiological homeostasis of the fly’s midgut environment
Source: PLoS Pathog. 2021 Jun 9;17(6):e1009475. doi: 10.1371/journal.ppat.1009475 (PMC8216540; doi:10.1371/journal.ppat.1009475)
Supplement: S3 Dataset — (XLSX) [file ppat.1009475.s005.xlsx]

## Sheet: Raw data
	Row.names	logFC	logCPM	LR	PValue	FDR	X3xant_MG1	X3xant_MG2	X3xant_MG3	Scr_MG1	Scr_MG2	Scr_MG3	de
1	GMOY000011	-0.371403	3.42697	1.71949	0.189759	0.539296	345	289	204	374	468	297	0
2	GMOY000012	-0.0539599	5.00152	0.132973	0.715369	0.898673	950	913	917	885	1014	1257	0
3	GMOY000013	0.153932	6.79205	1.56949	0.21028	0.561487	3680	3839	2908	3157	3089	3872	0
4	GMOY000015	-0.552055	8.44245	6.07003	0.0137495	0.145089	9256	7038	8624	9186	15249	15726	0
5	GMOY000016	0.0809888	4.19908	0.27848	0.597699	0.84051	638	557	484	537	548	627	0
6	GMOY000018	-0.0043389	5.3702	0.00118589	0.972529	0.992117	1269	1349	1061	1257	1255	1469	0
7	GMOY000021	-0.147552	3.87786	0.83027	0.362194	0.699149	457	452	334	469	422	598	0
8	GMOY000022	-0.0274905	9.94906	0.0414631	0.838647	0.947025	31038	30997	25306	28430	33109	34426	0
9	GMOY000023	0.128287	5.39612	0.940317	0.332196	0.679989	1303	1407	1197	1080	1247	1571	0
10	GMOY000024	0.419945	7.89619	5.86859	0.0154134	0.156648	9801	7688	6866	6938	5390	7241	0
11	GMOY000025	-0.00635598	4.50694	0.00174775	0.966653	0.991898	713	679	620	690	643	863	0
12	GMOY000027	-0.121961	3.53549	0.521387	0.470251	0.769173	343	370	274	328	353	487	0
13	GMOY000028	-0.0100989	5.13955	0.00573758	0.939621	0.981963	1111	1145	877	976	1147	1286	0
14	GMOY000029	0.0694117	6.36775	0.298301	0.58495	0.832637	2543	2595	2367	2480	2419	2848	0
15	GMOY000030	0.0579241	4.39692	0.0792987	0.77825	0.9247	671	591	635	525	773	680	0
16	GMOY000033	-0.32246	5.42251	1.56813	0.210479	0.561487	1278	1214	915	1105	1141	2484	0
17	GMOY000034	-0.121475	4.12005	0.574656	0.448415	0.756946	510	539	431	529	492	732	0
18	GMOY000035	-0.180141	3.15384	0.65279	0.419117	0.741882	309	252	183	309	245	351	0
19	GMOY000038	0.0152611	5.8666	0.0124249	0.911246	0.972733	1889	1891	1457	1789	1841	1927	0
20	GMOY000047	0.144939	3.73497	0.799011	0.371389	0.706558	446	427	367	383	413	410	0
21	GMOY000051	-0.668935	4.1201	3.86572	0.0492819	0.293572	429	399	361	407	496	1234	0
22	GMOY000052	0.226999	3.97592	1.91475	0.166437	0.510195	550	557	406	471	415	501	0
23	GMOY000055	-0.169036	6.35778	1.88058	0.170268	0.514468	2304	2464	2096	2613	2553	3204	0
24	GMOY000056	0.0440035	5.01003	0.0619428	0.803451	0.934631	975	1011	914	1089	804	1153	0
25	GMOY000057	0.161825	5.23533	1.67289	0.195871	0.545564	1274	1201	1062	1003	1068	1367	0
26	GMOY000067	-0.418721	4.30584	0.681592	0.409039	0.733595	735	420	363	243	1121	835	0
27	GMOY000069	-2.3611	3.06917	48.7697	2.87854e-12	8.39321e-10	52	96	90	337	549	450	-1
28	GMOY000071	-0.03818	4.33075	0.0621552	0.803121	0.934631	635	656	480	587	623	753	0
29	GMOY000072	-0.149015	4.13767	0.702339	0.401999	0.73031	556	506	423	503	499	799	0
30	GMOY000073	0.0708737	5.33696	0.246164	0.619789	0.852056	1247	1463	992	1117	1249	1433	0
31	GMOY000076	-0.202778	5.53551	2.58102	0.108152	0.419309	1308	1429	1106	1403	1563	1820	0
32	GMOY000077	0.45411	6.62273	7.96335	0.00477341	0.0789209	3676	3586	2903	2805	2574	2536	0
33	GMOY000078	-0.262215	3.86604	2.11044	0.146297	0.484451	427	462	296	421	469	651	0
34	GMOY000079	0.253128	3.99247	2.74541	0.0975338	0.400844	555	495	482	412	468	514	0
35	GMOY000081	-0.41419	4.6318	1.5921	0.207026	0.55676	794	462	622	567	1227	928	0
36	GMOY000082	0.679828	5.19982	11.5308	0.000684517	0.0198145	1548	1326	1159	855	1037	788	1
37	GMOY000088	-0.159743	3.63711	0.49454	0.481909	0.777227	329	338	365	301	391	590	0
38	GMOY000092	0.116052	4.26845	0.596154	0.440049	0.752903	640	650	496	518	583	680	0
39	GMOY000094	-0.0623858	3.53084	0.0840618	0.771867	0.920839	367	324	309	287	321	546	0
40	GMOY000098	-0.0424871	4.98844	0.0904139	0.763652	0.918896	1024	942	817	941	910	1265	0
41	GMOY000099	0.117672	3.47403	0.486578	0.485458	0.778644	354	340	327	282	342	402	0
42	GMOY000103	-0.233167	3.37946	0.300964	0.583279	0.831761	408	184	254	164	422	518	0
43	GMOY000104	0.351276	3.80388	4.5501	0.0329168	0.240953	530	467	395	356	411	406	0
44	GMOY000105	-0.448676	3.40811	5.73799	0.0166018	0.164533	284	248	259	350	334	499	0
45	GMOY000106	-0.638411	5.17987	17.9428	2.27645e-05	0.0014373	950	925	662	1176	1336	1771	-1
46	GMOY000107	0.0397679	4.86814	0.0632409	0.801445	0.934326	940	904	787	941	877	930	0
47	GMOY000108	0.216028	5.3874	2.60111	0.106789	0.418394	1435	1337	1224	1065	1294	1368	0
48	GMOY000118	-0.247552	5.2148	2.95691	0.0855113	0.373591	1114	939	957	1135	1184	1584	0
49	GMOY000120	0.0674159	3.78493	0.144281	0.704061	0.893723	442	507	312	402	409	480	0
50	GMOY000121	0.576864	9.82049	12.4234	0.00042399	0.0144994	35987	32296	28249	23268	23730	22175	1
51	GMOY000122	0.141569	5.58543	1.02765	0.310712	0.668445	1512	1609	1356	1425	1450	1491	0
52	GMOY000123	-0.414697	4.82593	7.59642	0.00584842	0.0901293	734	784	643	901	929	1313	0
53	GMOY000124	0.106325	4.88791	0.558204	0.454985	0.761055	989	973	774	855	810	1087	0
54	GMOY000125	-0.350574	4.5123	2.51512	0.112759	0.427127	582	685	517	642	656	1214	0
55	GMOY000126	-0.029484	5.71128	0.0507678	0.821733	0.940654	1557	1605	1440	1645	1541	1904	0
56	GMOY000127	-0.166901	3.4266	0.741528	0.389172	0.720592	313	274	304	289	355	455	0
57	GMOY000129	-0.0832388	5.35378	0.321553	0.570676	0.8262	1215	1268	1050	1201	1134	1755	0
58	GMOY000133	-0.164465	5.48566	1.45756	0.227319	0.572952	1289	1280	1179	1362	1576	1605	0
59	GMOY000137	0.211351	5.57728	2.97157	0.0847394	0.371154	1588	1610	1360	1335	1326	1598	0
60	GMOY000139	0.11264	5.75304	0.793139	0.373153	0.707893	1745	1754	1487	1549	1477	1981	0
61	GMOY000140	-0.19828	5.50962	1.94803	0.162799	0.506936	1280	1240	1235	1392	1391	1934	0
62	GMOY000141	-0.0802773	5.44648	0.0479238	0.826716	0.942759	2006	771	1016	1633	1396	1198	0
63	GMOY000146	0.226692	7.12047	1.85462	0.173247	0.518523	4939	4396	4020	4199	4195	3800	0
64	GMOY000148	-0.171901	10.6745	1.56321	0.211196	0.562242	47546	49455	40058	51685	48587	67417	0
65	GMOY000150	0.239065	4.91103	2.90418	0.08835	0.380715	1076	1004	823	837	806	1014	0
66	GMOY000151	-0.25924	4.88401	2.18354	0.139493	0.473263	883	804	704	853	873	1415	0
67	GMOY000152	0.063774	5.19503	0.226418	0.634192	0.856806	1173	1169	988	1081	1155	1194	0
68	GMOY000156	0.0751313	4.97274	0.244984	0.62063	0.852281	964	1047	853	976	949	996	0
69	GMOY000161	-0.330565	4.16889	2.34833	0.125417	0.450007	512	507	399	522	497	945	0
70	GMOY000164	-0.136714	4.99931	0.434451	0.509813	0.790203	1015	933	768	874	834	1582	0
71	GMOY000168	-0.0748859	4.69265	0.228535	0.632613	0.856806	788	800	653	753	732	1089	0
72	GMOY000171	-0.050304	5.05536	0.14431	0.704034	0.893723	1031	1057	824	995	1062	1194	0
73	GMOY000172	0.0703401	7.17827	0.37593	0.539789	0.806071	4602	4670	3939	4035	4345	5270	0
74	GMOY000174	-0.0305372	6.34081	0.0611954	0.804616	0.934631	2637	2513	2010	2331	2598	2967	0
75	GMOY000175	0.0960153	5.66647	0.52939	0.466864	0.767137	1600	1559	1492	1459	1548	1709	0
76	GMOY000178	0.440026	6.29664	6.93639	0.00844595	0.111867	2867	2903	2304	2311	1987	2050	0
77	GMOY000194	-0.416394	5.13087	10.6433	0.00110472	0.0278187	913	962	794	1141	1209	1518	-1
78	GMOY000195	-0.27194	5.18898	1.53213	0.215792	0.566047	1005	896	1013	887	1519	1451	0
79	GMOY000198	-0.13931	3.48894	0.310341	0.577471	0.828043	423	301	231	297	316	535	0
80	GMOY000199	0.0711537	6.07689	0.233012	0.6293	0.8559	1944	2164	2015	1921	1844	2616	0
81	GMOY000200	-0.468304	5.0319	11.9428	0.000548575	0.017543	862	896	689	1065	1141	1466	-1
82	GMOY000202	0.216963	3.72276	1.67699	0.195324	0.545564	426	483	353	353	408	406	0
83	GMOY000204	-0.323847	5.52763	3.82453	0.0505075	0.295759	1380	1283	998	1270	1533	2205	0
84	GMOY000206	-0.28412	7.85214	3.18042	0.0745256	0.351082	5578	6904	5989	8044	7960	8266	0
85	GMOY000207	0.181735	6.56371	2.05592	0.151616	0.493219	2902	3247	2781	2509	2819	3220	0
86	GMOY000211	-0.102705	7.61945	0.625736	0.428924	0.747673	5543	6000	5297	5668	5984	8117	0
87	GMOY000213	-0.187665	7.30547	1.51257	0.218748	0.567087	5263	4690	3329	4971	5449	5757	0
88	GMOY000215	-0.0733783	7.02004	0.190647	0.662379	0.872995	4064	3335	3785	4395	3714	4664	0
89	GMOY000216	0.263091	5.88615	4.24001	0.0394819	0.262217	1987	2000	1748	1676	1574	1919	0
90	GMOY000218	-0.338004	3.54151	2.32675	0.127167	0.453641	332	371	217	332	362	571	0
91	GMOY000219	0.132374	5.2641	0.982521	0.321577	0.675592	1296	1205	1072	1092	1192	1229	0
92	GMOY000226	-0.212621	7.53407	2.03617	0.153596	0.496061	5410	5031	4805	4910	6654	7757	0
93	GMOY000227	0.0136732	4.23821	0.00604398	0.938032	0.981169	605	599	483	501	515	813	0
94	GMOY000228	-0.0476808	4.31035	0.0427996	0.836103	0.946365	619	641	479	509	496	978	0
95	GMOY000234	-0.000459632	8.97014	9.55112e-06	0.997534	0.999443	14674	14525	15126	14060	16301	18003	0
96	GMOY000236	-0.154192	6.1106	0.766556	0.381285	0.714123	2264	1952	1626	1976	1909	3235	0
97	GMOY000242	-0.116098	3.29787	0.31317	0.575741	0.827824	347	265	227	256	314	420	0
98	GMOY000243	-0.223182	7.09512	3.09632	0.0784697	0.359856	3794	4131	3315	3933	4766	5552	0
99	GMOY000246	-0.196542	5.30133	1.81737	0.177627	0.524603	1161	1182	933	1218	1134	1738	0
100	GMOY000248	0.191948	6.22533	2.15356	0.14224	0.476425	2631	2530	1968	2163	2110	2435	0
101	GMOY000251	0.315374	8.61779	4.98623	0.0255498	0.212049	13885	14525	10573	10757	11163	11624	0
102	GMOY000252	0.0876428	6.27884	0.539476	0.46265	0.765327	2479	2512	2129	2147	2372	2740	0
103	GMOY000253	0.104956	5.46992	0.646798	0.42126	0.742769	1318	1491	1268	1219	1297	1608	0
104	GMOY000254	-0.209969	3.18753	1.18079	0.277195	0.633723	255	254	236	296	253	392	0
105	GMOY000256	-0.0264523	3.89932	0.0236897	0.877677	0.95904	418	445	440	401	511	534	0
106	GMOY000258	0.182331	3.5883	1.17602	0.278168	0.634636	416	383	335	316	313	461	0
107	GMOY000260	-0.11735	5.87298	0.702133	0.402068	0.73031	1748	1724	1525	1888	1639	2368	0
108	GMOY000262	-0.202738	6.90038	2.78685	0.0950411	0.394995	3563	3599	2762	3703	3791	4868	0
109	GMOY000269	-0.624924	5.39384	11.5071	0.000693304	0.0198145	933	1090	912	1325	1921	1639	-1
110	GMOY000270	0.142326	4.68041	0.94964	0.329811	0.679989	854	871	673	672	779	899	0
111	GMOY000271	0.273942	4.49147	3.25312	0.0712878	0.341049	828	744	621	614	621	720	0
112	GMOY000273	-0.318953	3.9291	2.27975	0.131073	0.461043	373	539	300	506	547	562	0
113	GMOY000274	-0.206794	5.07069	1.95852	0.161672	0.504598	973	1040	771	1086	983	1413	0
114	GMOY000275	-0.0130693	4.16496	0.00644526	0.936013	0.980454	522	548	509	484	531	731	0
115	GMOY000276	0.10433	4.61706	0.415628	0.519126	0.794198	749	847	665	625	701	971	0
116	GMOY000277	-0.312443	4.91755	3.4403	0.063624	0.325948	732	881	773	962	921	1364	0
117	GMOY000278	0.186744	3.87701	1.00604	0.315854	0.669974	432	540	415	440	444	422	0
118	GMOY000283	-0.0207609	5.42917	0.0254991	0.87313	0.958043	1294	1364	1145	1180	1427	1577	0
119	GMOY000286	0.0595609	7.41904	0.215617	0.6424	0.860469	5337	5639	4587	5362	4935	5786	0
120	GMOY000292	-0.132154	3.57379	0.449913	0.502376	0.787864	336	373	298	321	336	556	0
121	GMOY000293	0.0178968	5.45633	0.0184726	0.891889	0.96487	1318	1425	1184	1312	1392	1479	0
122	GMOY000294	-0.00343169	3.32783	0.000377628	0.984496	0.995638	316	280	288	276	314	376	0
123	GMOY000296	-0.319783	3.73166	1.77061	0.183307	0.531817	369	379	301	325	403	723	0
124	GMOY000297	-0.00456011	4.64464	0.00073857	0.978319	0.99468	790	860	583	664	757	1009	0
125	GMOY000298	-0.243556	3.15344	0.749111	0.386758	0.718478	220	279	220	185	305	455	0
126	GMOY000299	0.217431	6.84731	1.5128	0.218713	0.567087	3315	4263	3419	3678	2989	3506	0
127	GMOY000300	-0.475374	3.81725	2.59288	0.107345	0.41859	391	357	299	399	345	880	0
128	GMOY000301	-0.179338	5.04359	1.71751	0.190013	0.539296	920	1003	826	1055	1002	1321	0
129	GMOY000302	-0.185605	4.98401	1.60063	0.205815	0.555118	924	893	811	893	1137	1215	0
130	GMOY000303	-0.377482	4.38873	1.47375	0.224754	0.572478	601	566	455	467	587	1307	0
131	GMOY000304	-0.228044	5.28717	3.30875	0.0689118	0.337266	1126	1096	973	1231	1342	1474	0
132	GMOY000307	-0.231223	5.83098	2.80126	0.0941902	0.394119	1510	1763	1387	1693	2031	2198	0
133	GMOY000310	-0.0810845	5.27098	0.387316	0.533714	0.803207	1140	1260	946	1172	1156	1504	0
134	GMOY000312	0.178715	9.2684	1.3497	0.245331	0.594962	22025	19236	17121	18845	17826	18607	0
135	GMOY000315	-0.439479	3.86663	5.33728	0.020874	0.190201	430	383	291	445	457	732	0
136	GMOY000316	-0.131589	4.6868	0.713556	0.398266	0.728461	703	815	664	746	790	1072	0
137	GMOY000322	0.0521386	4.15668	0.110842	0.739188	0.906023	571	611	437	524	549	605	0
138	GMOY000323	0.170896	4.08124	1.1307	0.287626	0.644088	613	551	434	483	505	535	0
139	GMOY000325	0.137845	6.02354	1.20349	0.272625	0.629835	2121	2209	1747	1860	1787	2333	0
140	GMOY000327	-1.46087	5.1492	4.54744	0.032968	0.240953	569	525	571	540	634	4286	0
141	GMOY000328	0.13388	3.69264	0.339734	0.559983	0.818826	445	476	290	335	306	562	0
142	GMOY000331	0.0498216	6.23228	0.0988963	0.753158	0.913183	2382	2475	1962	2549	2065	2445	0
143	GMOY000332	0.380696	4.91611	3.39318	0.0654667	0.330315	1059	1254	751	735	955	814	0
144	GMOY000334	0.0384212	6.04795	0.0660621	0.797159	0.933438	2055	2061	1840	1771	1814	2780	0
145	GMOY000335	0.261065	4.36684	2.25732	0.132984	0.463645	621	689	674	586	557	656	0
146	GMOY000336	0.033043	4.24886	0.0313984	0.859355	0.953019	649	539	518	552	481	791	0
147	GMOY000338	-0.00971368	6.14674	0.00469146	0.945392	0.984487	2137	2235	1907	1943	2011	2967	0
148	GMOY000339	-0.593743	3.38444	11.7974	0.000593145	0.0179564	250	249	235	364	354	491	-1
149	GMOY000340	-0.312682	6.32735	3.67477	0.0552417	0.307484	2364	2200	1826	2359	2418	3925	0
150	GMOY000341	0.220103	4.04025	1.39817	0.23703	0.58362	620	519	438	415	406	658	0
151	GMOY000343	0.0134128	6.76178	0.0100966	0.919962	0.974782	3283	3214	3160	3332	3287	3754	0
152	GMOY000345	-0.203092	5.12244	1.97092	0.16035	0.503048	1043	1012	830	980	1111	1533	0
153	GMOY000346	-0.326091	3.31297	3.28672	0.0698425	0.338513	276	291	216	312	308	447	0
154	GMOY000347	-0.563507	3.96063	6.7716	0.00926198	0.115852	457	309	346	458	549	801	0
155	GMOY000352	-0.249636	5.8023	2.7177	0.0992406	0.403999	1637	1431	1451	1618	2081	2138	0
156	GMOY000354	0.219419	5.55386	2.29325	0.129938	0.459722	1636	1531	1331	1242	1496	1419	0
157	GMOY000356	0.220823	3.9667	1.98407	0.158962	0.501795	570	468	454	425	423	542	0
158	GMOY000359	-0.324931	5.3116	5.99783	0.0143235	0.149253	1153	1035	946	1192	1430	1642	0
159	GMOY000362	-0.223382	5.2008	1.63507	0.201004	0.549744	1051	1035	927	1081	1021	1771	0
160	GMOY000364	0.192066	4.57421	1.54917	0.213258	0.565016	724	846	685	631	714	793	0
161	GMOY000365	0.131052	4.5081	0.729041	0.393194	0.725534	736	781	601	672	667	741	0
162	GMOY000366	-0.0895014	9.22351	0.436935	0.508605	0.79015	19210	18216	14362	17567	20211	21537	0
163	GMOY000367	0.11516	3.98707	0.484278	0.486491	0.779448	496	528	439	402	434	643	0
164	GMOY000369	0.0397248	6.00533	0.0869185	0.768132	0.919698	2106	2067	1639	1662	1991	2493	0
165	GMOY000372	-0.260132	4.47071	2.78288	0.0952768	0.395514	607	672	516	752	732	830	0
166	GMOY000373	0.364559	6.63712	4.17597	0.0410012	0.267263	3609	3553	2838	3040	2675	2543	0
167	GMOY000375	-0.13897	5.83117	0.920306	0.337395	0.684369	1554	1811	1454	1563	1831	2403	0
168	GMOY000380	-0.139777	4.80774	0.801447	0.370661	0.705657	874	884	625	845	845	1150	0
169	GMOY000383	0.137879	4.03965	0.776645	0.378169	0.71112	530	544	455	505	464	527	0
170	GMOY000387	0.000717815	6.48664	2.72988e-05	0.995831	0.999321	2789	2833	2365	2901	2725	2948	0
171	GMOY000388	-0.0827655	3.48206	0.147381	0.701051	0.893452	349	366	252	305	435	354	0
172	GMOY000389	-0.21411	4.43411	1.46576	0.226016	0.572505	721	582	483	605	729	914	0
173	GMOY000390	-0.18301	3.35683	0.954989	0.328453	0.679789	328	287	237	332	286	431	0
174	GMOY000391	0.0609275	5.91123	0.22671	0.633974	0.856806	1829	1996	1641	1783	1828	2046	0
175	GMOY000401	0.700118	4.2484	8.85761	0.0029187	0.0553754	858	587	642	354	555	480	0
176	GMOY000403	0.466193	7.70297	9.7329	0.00180998	0.0390168	7927	6919	6642	5675	5441	5598	1
177	GMOY000407	-0.183759	3.22089	0.974822	0.32348	0.677536	278	299	200	275	320	355	0
178	GMOY000410	-0.0765519	4.17707	0.255923	0.612935	0.847448	536	546	479	538	529	726	0
179	GMOY000412	-0.428329	5.26175	2.06434	0.150781	0.491368	1070	1049	801	974	977	2444	0
180	GMOY000417	-0.195914	6.01724	2.50242	0.113672	0.428823	1870	1815	1675	1973	2164	2532	0
181	GMOY000418	-0.189865	7.02921	1.44077	0.230015	0.575696	3773	3957	3152	3616	3874	6133	0
182	GMOY000419	-0.224137	6.25084	0.541102	0.461976	0.765084	2825	1619	1818	1524	2801	3760	0
183	GMOY000420	0.0275109	6.63472	0.0342565	0.853162	0.952159	2931	3066	2891	3237	2906	3273	0
184	GMOY000424	-0.054633	4.0302	0.0991994	0.752793	0.912975	477	484	456	458	452	707	0
185	GMOY000426	0.0488868	5.38919	0.12764	0.720892	0.899798	1349	1275	1161	1247	1336	1360	0
186	GMOY000427	-0.108649	7.77648	0.281593	0.595659	0.839469	6427	6693	5660	7616	4983	9489	0
187	GMOY000428	-0.0413855	4.67934	0.0689469	0.792876	0.931609	834	800	619	792	711	1006	0
188	GMOY000429	-0.036102	4.03832	0.0255642	0.872969	0.958043	462	599	386	385	482	762	0
189	GMOY000430	-0.101172	11.6461	0.6014	0.438044	0.751617	97502	98879	79585	97728	100375	122025	0
190	GMOY000434	-0.555427	3.72642	5.97061	0.0145462	0.150628	333	357	263	327	558	645	0
191	GMOY000435	0.132771	9.84041	0.952932	0.328974	0.679989	28304	31044	25971	24899	28702	30577	0
192	GMOY000437	0.344244	6.02333	6.87193	0.00875599	0.114063	2424	2286	1792	1564	1824	2153	0
193	GMOY000440	0.232731	6.45545	3.30729	0.068973	0.337266	2776	3120	2540	2337	2602	2821	0
194	GMOY000441	-0.426071	4.05371	5.73249	0.0166538	0.164754	448	488	329	476	605	764	0
195	GMOY000444	-0.0219207	6.4756	0.029945	0.862615	0.955294	2730	2858	2284	2770	2772	3059	0
196	GMOY000445	0.288938	7.00126	5.91366	0.0150239	0.15442	4294	4497	3752	3324	3685	4095	0
197	GMOY000446	-0.569945	4.84076	15.4219	8.5985e-05	0.00407143	745	742	570	982	998	1330	-1
198	GMOY000448	-1.55124	3.11298	7.34935	0.0067087	0.0967869	198	51	136	213	639	375	0
199	GMOY000451	-0.323416	4.61127	4.04734	0.044241	0.276631	711	676	547	717	802	1120	0
200	GMOY000452	0.376712	4.10085	5.07577	0.0242625	0.206157	623	562	533	412	414	623	0
201	GMOY000453	0.0824002	7.80196	0.311553	0.576729	0.828043	7250	7261	5956	7240	6526	6928	0
202	GMOY000456	0.122839	6.69986	0.911832	0.339629	0.6851	3666	3240	2764	3066	3007	3492	0
203	GMOY000458	0.153092	7.6116	1.65693	0.198019	0.547144	6609	6554	5223	5146	5790	6977	0
204	GMOY000461	0.0181952	5.77145	0.0215044	0.883413	0.961484	1660	1762	1467	1611	1689	1919	0
205	GMOY000463	-0.841106	5.44558	10.2423	0.00137259	0.0328274	961	1072	756	1206	1437	2912	-1
206	GMOY000465	0.108453	7.35643	0.542202	0.461521	0.76504	5341	5457	4369	5284	4713	5059	0
207	GMOY000466	0.910688	10.1223	22.547	2.05061e-06	0.000192549	35702	52365	41075	23601	21147	30192	1
208	GMOY000468	0.0238129	6.71067	0.0349325	0.851737	0.951864	3149	3523	2741	2981	3016	4067	0
209	GMOY000469	-0.257309	6.5689	1.94057	0.163606	0.506936	2620	3046	2074	2529	2960	4651	0
210	GMOY000473	0.107232	9.85337	0.434131	0.509969	0.790203	30732	31607	23492	26663	22968	37012	0
211	GMOY000474	-0.158421	5.14842	0.943467	0.331388	0.679989	1124	1031	835	1226	1178	1158	0
212	GMOY000477	0.0524813	6.99664	0.175058	0.675655	0.878463	3807	4005	3716	3706	3860	4510	0
213	GMOY000478	-0.197258	5.01604	1.96914	0.16054	0.503048	886	927	857	956	1106	1270	0
214	GMOY000479	-0.131956	4.50926	0.753847	0.385261	0.716945	719	639	573	693	688	918	0
215	GMOY000480	0.122674	4.507	0.501077	0.479027	0.777104	863	689	565	609	710	774	0
216	GMOY000481	-0.131021	5.3493	0.998105	0.317769	0.672301	1200	1242	1021	1159	1418	1528	0
217	GMOY000483	-0.257568	3.45803	1.26571	0.260573	0.61556	365	338	195	363	316	474	0
218	GMOY000484	-0.0906796	6.88204	0.418983	0.517445	0.793908	3803	3161	3181	3715	3442	4589	0
219	GMOY000487	0.172142	4.44765	1.21304	0.270731	0.62856	770	666	617	627	628	712	0
220	GMOY000488	-0.26962	5.5783	2.92014	0.0874804	0.37873	1167	1336	1320	1588	1611	1814	0
221	GMOY000489	0.0690846	8.97268	0.21653	0.641696	0.860469	15744	16447	13633	15694	15609	15523	0
222	GMOY000492	0.00015647	4.71893	7.34173e-07	0.999316	0.999689	937	789	627	853	831	824	0
223	GMOY000496	0.0010536	3.51457	2.74995e-05	0.995816	0.999321	348	357	307	277	324	513	0
224	GMOY000497	0.130415	7.24922	0.909	0.34038	0.685212	4724	5130	4291	4542	4637	4715	0
225	GMOY000498	0.0818138	4.07671	0.290754	0.589738	0.83516	534	518	484	470	472	641	0
226	GMOY000500	0.155775	6.27184	1.27624	0.258599	0.614358	2587	2607	2071	2381	2075	2560	0
227	GMOY000501	-0.171903	4.15004	0.925967	0.335913	0.683423	494	459	516	579	580	640	0
228	GMOY000505	0.0932032	5.22956	0.539511	0.462635	0.765327	1196	1152	1086	1066	1108	1322	0
229	GMOY000506	0.0908714	3.5094	0.297599	0.585392	0.832676	329	390	320	312	332	417	0
230	GMOY000507	0.045961	7.27798	0.149683	0.698838	0.893165	4668	5087	4269	4520	4619	5588	0
231	GMOY000508	0.121551	8.62848	0.840303	0.35931	0.697959	12074	13371	11234	11828	11326	13277	0
232	GMOY000509	0.120877	6.95083	0.82075	0.364961	0.701596	4103	4192	3218	3784	3578	3995	0
233	GMOY000512	-0.0143169	4.09441	0.00835191	0.927184	0.977232	521	515	469	490	575	578	0
234	GMOY000514	0.173298	3.89521	0.912893	0.339348	0.6851	485	571	354	378	412	564	0
235	GMOY000516	0.0476725	4.99195	0.100449	0.751292	0.912309	1044	1101	750	888	934	1203	0
236	GMOY000519	-0.132198	6.58449	1.15952	0.281564	0.6372	2969	2840	2357	2745	3097	3880	0
237	GMOY000522	-0.105001	9.8101	0.656171	0.417915	0.741354	28124	27571	21615	27709	28362	33584	0
238	GMOY000523	-0.0319546	5.43755	0.0635757	0.800931	0.934326	1287	1342	1176	1333	1287	1598	0
239	GMOY000525	0.225696	6.68802	1.01055	0.314772	0.668659	3722	3244	2934	3617	2792	2558	0
240	GMOY000531	-0.244167	7.24635	3.37625	0.0661424	0.33191	3862	4669	3822	4736	5182	5954	0
241	GMOY000532	-0.674356	6.14956	17.8063	2.4457e-05	0.00148892	1653	1468	1701	2530	2747	3126	-1
242	GMOY000533	0.061314	5.87946	0.176165	0.67469	0.878185	1849	1730	1744	1539	1940	2077	0
243	GMOY000538	-2.42772	2.70844	7.89459	0.00495828	0.0800841	73	8	92	129	563	362	0
244	GMOY000539	-0.226156	6.16796	1.8585	0.172798	0.517734	2042	2125	1736	1930	2227	3434	0
245	GMOY000544	0.03264	6.43777	0.0636103	0.800878	0.934326	2651	2594	2523	2570	2634	3040	0
246	GMOY000547	-0.111324	6.5215	0.777665	0.377856	0.71112	2568	2753	2511	2754	2911	3545	0
247	GMOY000548	0.158799	4.17034	1.16459	0.280515	0.636125	607	609	475	486	534	616	0
248	GMOY000549	0.0747731	9.40266	0.333784	0.56344	0.821436	21445	21695	18667	20267	20076	23024	0
249	GMOY000550	-2.46358	5.29537	6.95347	0.00836567	0.111867	220	56	720	632	2583	3422	0
250	GMOY000551	0.0988751	6.65281	0.62465	0.429325	0.747708	3350	3154	2761	2919	3099	3307	0
251	GMOY000552	0.463063	4.29735	6.46454	0.0110048	0.127545	790	710	536	494	561	522	0
252	GMOY000553	0.506958	4.34557	5.38707	0.0202865	0.187939	919	680	538	559	519	519	0
253	GMOY000554	-0.0731427	4.14258	0.092374	0.761181	0.917089	438	496	573	441	678	620	0
254	GMOY000555	0.238985	3.36678	1.37988	0.240121	0.587428	281	400	306	257	310	341	0
255	GMOY000556	0.257449	9.7378	2.48486	0.114947	0.430855	27139	30974	24703	25747	24171	24253	0
256	GMOY000562	-0.257107	3.9573	1.52891	0.216276	0.566779	406	419	422	432	448	773	0
257	GMOY000570	-0.00579668	7.94405	0.00209344	0.963506	0.990688	7520	7959	6427	6866	7229	9867	0
258	GMOY000572	0.0516145	5.93221	0.166358	0.683369	0.882785	1996	1902	1636	1670	1783	2359	0
259	GMOY000574	-0.381665	4.4168	6.17188	0.0129796	0.140598	600	548	498	737	692	896	0
260	GMOY000576	0.450885	6.61366	9.36125	0.00221621	0.0453056	4028	3402	2697	2592	2368	3007	1
261	GMOY000578	0.462653	4.73873	9.23465	0.00237478	0.0473314	1058	941	762	682	651	829	1
262	GMOY000579	-0.692233	3.61764	13.7795	0.000205568	0.00813462	258	347	229	411	484	563	-1
263	GMOY000580	-0.275072	3.2809	1.82906	0.176239	0.522167	225	300	250	325	340	348	0
264	GMOY000582	0.128153	8.6835	1.00543	0.316	0.669974	12879	13743	11588	10731	12631	14624	0
265	GMOY000583	0.00346064	6.27514	0.000700825	0.97888	0.99468	2459	2470	1986	2331	2147	3005	0
266	GMOY000584	0.122392	6.08453	0.668661	0.413519	0.737629	2226	2338	1754	1724	2284	2244	0
267	GMOY000585	-0.0266135	4.9984	0.0284473	0.866061	0.95615	925	1014	871	960	855	1312	0
268	GMOY000590	0.00952285	6.40513	0.00495546	0.943879	0.984207	2527	2588	2423	2672	2491	2946	0
269	GMOY000592	0.0343076	6.88074	0.0519267	0.819744	0.940564	3483	3716	3378	3404	4019	3715	0
270	GMOY000593	-0.125179	4.14962	0.554749	0.456384	0.761112	479	524	496	523	523	746	0
271	GMOY000594	0.0451067	4.58951	0.0711145	0.789721	0.930665	794	848	548	660	760	862	0
272	GMOY000595	-0.308819	4.64664	3.683	0.0549698	0.306988	663	774	557	781	922	957	0
273	GMOY000596	-0.0902324	5.02689	0.448891	0.502862	0.787864	1030	989	796	1021	990	1224	0
274	GMOY000598	0.343674	5.38266	7.28158	0.00696652	0.0989603	1452	1496	1208	1130	1125	1274	0
275	GMOY000600	0.299737	4.58247	3.53369	0.060134	0.318675	839	741	759	618	694	750	0
276	GMOY000601	0.0197441	5.09275	0.0213568	0.883811	0.961484	1100	1123	844	961	1008	1308	0
277	GMOY000605	-0.192973	4.04837	1.21471	0.270401	0.62856	506	475	392	460	495	763	0
278	GMOY000606	-0.238122	4.9978	2.13244	0.144211	0.480415	842	924	831	899	1011	1457	0
279	GMOY000607	-2.67549	3.71757	79.2465	5.48257e-19	3.79668e-16	97	119	98	432	916	847	-1
280	GMOY000608	0.0921896	4.25473	0.362787	0.546962	0.809557	659	567	523	523	570	687	0
281	GMOY000609	0.0696025	5.50528	0.282581	0.595014	0.838987	1470	1373	1286	1300	1270	1716	0
282	GMOY000610	-0.00871324	3.30933	0.00129325	0.971313	0.992117	297	306	270	200	340	428	0
283	GMOY000616	0.342949	4.76482	4.02886	0.0447282	0.278193	910	1006	789	815	667	809	0
284	GMOY000617	-0.518737	3.77273	3.8662	0.049268	0.293572	388	389	230	348	463	770	0
285	GMOY000618	0.191181	4.53734	1.02346	0.311699	0.668445	768	820	618	649	769	644	0
286	GMOY000625	-0.0842348	6.14803	0.393952	0.530229	0.801815	2119	2184	1825	2044	2072	2975	0
287	GMOY000628	0.166261	3.54864	1.02138	0.312191	0.668445	419	367	313	327	314	420	0
288	GMOY000629	0.0620309	4.79242	0.11132	0.738647	0.906023	875	930	717	705	729	1218	0
289	GMOY000633	0.281844	4.11385	1.13233	0.287278	0.644079	683	561	452	629	369	481	0
290	GMOY000634	0.400638	8.55051	3.15439	0.0757229	0.353714	14992	12856	10342	12183	9517	8825	0
291	GMOY000635	-0.0869935	7.00603	0.437766	0.508202	0.790092	3841	4198	3099	3929	3731	5159	0
292	GMOY000636	-0.0198722	6.25387	0.0232314	0.878857	0.959761	2399	2492	1879	2162	2251	3037	0
293	GMOY000638	0.0785377	5.67738	0.39056	0.532005	0.802338	1634	1601	1435	1373	1586	1847	0
294	GMOY000639	0.082907	4.07829	0.110967	0.739046	0.906023	689	404	451	428	443	730	0
295	GMOY000640	0.240944	5.90987	2.41436	0.120227	0.440772	1794	2225	1769	1632	1837	1808	0
296	GMOY000649	0.294988	5.23227	4.3243	0.0375718	0.255775	1273	1317	1095	907	972	1405	0
297	GMOY000651	0.132365	3.66734	0.416522	0.518678	0.794198	395	399	379	435	341	373	0
298	GMOY000659	-0.219119	4.04042	0.530617	0.466348	0.767137	470	467	410	372	416	974	0
299	GMOY000660	-0.286599	3.62988	1.30221	0.253809	0.607126	355	360	276	289	379	671	0
300	GMOY000662	0.339975	4.12596	5.27477	0.0216367	0.19396	601	603	526	474	459	545	0
301	GMOY000663	0.739607	7.28019	16.6873	4.40745e-05	0.00241755	6649	6137	4628	3167	4365	3602	1
302	GMOY000664	0.14813	4.77222	1.09887	0.294515	0.651614	896	895	762	770	815	903	0
303	GMOY000665	0.201651	5.65419	0.626283	0.428722	0.747673	1824	1509	1456	1468	1820	1123	0
304	GMOY000669	0.0781327	3.82857	0.143898	0.704436	0.893723	435	479	381	354	357	641	0
305	GMOY000672	8.34921	6.48357	480.365	1.77945e-106	9.85813e-103	5016	7411	3660	9	19	25	1
306	GMOY000674	-0.243432	3.16466	1.62022	0.203061	0.552838	221	274	229	297	276	358	0
307	GMOY000675	-0.562157	3.80322	2.40294	0.121107	0.442861	340	341	314	327	348	994	0
308	GMOY000676	-0.365309	5.65653	3.5954	0.0579398	0.313463	1423	1263	1226	1891	1321	2282	0
309	GMOY000678	0.186948	6.37088	2.37761	0.123085	0.445787	2678	2837	2330	2196	2468	2797	0
310	GMOY000679	-0.987219	4.51409	13.4011	0.000251473	0.00947729	473	463	421	615	847	1545	-1
311	GMOY000680	-0.0361684	5.18649	0.08087	0.776122	0.924013	1137	1162	907	1037	1121	1405	0
312	GMOY000681	-0.367965	3.75796	3.44759	0.0633442	0.325859	314	401	329	385	438	660	0
313	GMOY000682	-0.117358	7.89586	0.631911	0.426655	0.74658	7422	6995	5953	8208	7552	7899	0
314	GMOY000683	-0.605582	4.15588	5.30599	0.0212523	0.192068	457	370	419	502	540	1080	0
315	GMOY000687	-0.21409	5.30124	1.02719	0.310819	0.668445	1171	1233	862	1207	983	1959	0
316	GMOY000690	0.129376	3.38819	0.460631	0.497329	0.785816	374	330	268	334	293	324	0
317	GMOY000691	0.114642	7.27989	0.327679	0.567029	0.824187	5035	4982	4358	5285	4783	4036	0
318	GMOY000692	-0.869988	5.75047	28.3814	9.96187e-08	1.34607e-05	1066	1292	1026	1780	2445	2484	-1
319	GMOY000693	-0.430754	4.94637	1.27604	0.258636	0.614358	1109	482	736	614	1265	1603	0
320	GMOY000696	-0.132329	6.55365	1.22832	0.267734	0.626187	2721	2807	2440	2762	3079	3646	0
321	GMOY000699	0.00699536	5.35207	0.00179505	0.966205	0.991898	1292	1238	1108	1145	1052	1778	0
322	GMOY000700	0.124666	4.35268	0.46156	0.496896	0.785393	647	670	574	668	501	705	0
323	GMOY000702	-0.478021	4.16419	3.58114	0.0584392	0.315398	457	481	392	540	469	1047	0
324	GMOY000704	-0.367036	4.6557	1.5266	0.216623	0.567087	718	712	534	616	662	1550	0
325	GMOY000707	-0.146367	4.54823	0.505869	0.476933	0.774841	558	662	728	732	783	840	0
326	GMOY000709	0.0356321	6.00042	0.0774301	0.780811	0.926241	2042	2006	1720	1788	1829	2514	0
327	GMOY000711	-0.381946	5.02557	2.70882	0.0997948	0.404516	951	812	751	839	984	1816	0
328	GMOY000713	0.711372	6.32862	14.8003	0.000119515	0.00529693	3170	3358	2401	2161	1798	1831	1
329	GMOY000714	-0.0836418	5.7851	0.428067	0.512939	0.79131	1611	1633	1505	1698	1667	2106	0
330	GMOY000716	-0.19014	3.66753	0.811152	0.36778	0.7038	407	373	278	301	466	546	0
331	GMOY000718	0.0509705	4.40125	0.0145628	0.903947	0.969953	769	511	621	334	1074	573	0
332	GMOY000719	-0.322793	3.76527	1.05951	0.303326	0.661325	448	395	241	321	376	800	0
333	GMOY000721	0.458844	8.13575	6.29637	0.0120985	0.13459	10405	10734	7984	7735	8024	6723	0
334	GMOY000727	0.326339	8.29715	5.0365	0.0248185	0.208148	10433	11021	9649	8884	8879	8904	0
335	GMOY000728	0.101477	4.65785	0.476311	0.490098	0.782011	847	809	670	667	793	886	0
336	GMOY000731	0.25024	8.94074	3.77759	0.0519433	0.298653	16808	16227	14467	13771	13801	15551	0
337	GMOY000734	-0.145594	7.52173	1.52234	0.217265	0.567087	5271	5647	4623	5548	5761	7365	0
338	GMOY000735	-0.167391	5.3388	0.613423	0.433502	0.749825	1165	1224	1003	1113	1029	2074	0
339	GMOY000737	-0.0627255	5.84385	0.211388	0.645682	0.862112	1767	1691	1534	1752	1612	2318	0
340	GMOY000739	-0.333388	4.67271	4.6343	0.0313389	0.235954	664	695	639	889	808	1036	0
341	GMOY000741	-0.121233	4.91667	0.357473	0.549913	0.811503	765	910	877	1106	872	1021	0
342	GMOY000746	0.243983	3.69551	1.67754	0.195252	0.545564	509	437	310	376	350	408	0
343	GMOY000747	0.0102933	8.2972	0.00595949	0.938466	0.981225	9117	10743	8274	9533	9622	10979	0
344	GMOY000748	0.0298495	3.5154	0.0252902	0.873646	0.95807	383	367	278	367	289	431	0
345	GMOY000751	-0.11579	5.89084	0.683209	0.408484	0.733075	1739	1989	1366	1789	1961	2188	0
346	GMOY000752	-0.483657	4.25452	4.97705	0.0256857	0.212386	457	565	395	547	605	1028	0
347	GMOY000754	-0.197233	4.77475	1.72606	0.188915	0.537815	813	752	698	788	884	1161	0
348	GMOY000755	-1.02039	3.77102	4.67138	0.0306692	0.23275	266	282	247	285	338	1237	0
349	GMOY000757	-0.0881355	4.20574	0.326811	0.567543	0.824187	563	537	486	502	608	726	0
350	GMOY000762	-0.019598	6.32979	0.0252778	0.873677	0.95807	2478	2630	2021	2289	2566	2956	0
351	GMOY000765	-0.101147	6.53991	0.577687	0.44722	0.756169	2831	2772	2389	2515	3235	3558	0
352	GMOY000766	-0.0840315	4.45492	0.170955	0.679265	0.881271	715	637	543	550	627	1034	0
353	GMOY000772	0.378197	8.17634	9.57945	0.00196767	0.0414483	10165	10599	8409	7621	7383	9260	1
354	GMOY000773	0.130851	5.56243	0.715627	0.397582	0.728461	1632	1446	1316	1402	1168	1797	0
355	GMOY000776	0.21586	5.3478	1.61898	0.203234	0.552838	1477	1362	1070	1137	1316	1136	0
356	GMOY000778	0.240025	3.24385	1.09884	0.29452	0.651614	400	306	212	229	266	343	0
357	GMOY000783	-0.0908298	3.83697	0.332461	0.564214	0.822132	456	418	355	421	492	497	0
358	GMOY000784	0.0809815	4.44204	0.257713	0.611695	0.846775	703	651	625	670	613	742	0
359	GMOY000785	-0.0928804	3.80738	0.357845	0.549705	0.811503	406	450	347	429	462	491	0
360	GMOY000786	0.466041	6.05403	4.69204	0.0303027	0.2306	2586	2210	2062	1404	2251	1676	0
361	GMOY000791	0.393887	3.51256	2.49164	0.114452	0.430167	497	283	365	258	338	351	0
362	GMOY000797	-0.01537	3.83844	0.00610458	0.937723	0.981169	544	417	312	382	463	541	0
363	GMOY000798	-0.187587	4.32359	0.716476	0.397302	0.728461	663	568	441	528	566	997	0
364	GMOY000799	0.294408	8.89539	3.70398	0.0542828	0.305924	15383	16283	14882	13751	13472	13638	0
365	GMOY000800	-0.834915	2.98794	17.0197	3.6993e-05	0.00213481	187	174	143	256	304	422	-1
366	GMOY000802	0.188707	3.84394	1.21256	0.270825	0.62856	506	434	415	444	374	465	0
367	GMOY000803	0.00566879	5.84603	0.0019403	0.964865	0.991533	1842	1762	1525	1798	1704	2010	0
368	GMOY000808	0.185197	8.17169	1.30919	0.252541	0.6054	8851	9645	8723	9270	7479	9074	0
369	GMOY000811	-0.218635	5.64364	1.91815	0.166061	0.509924	1255	1547	1296	1698	1463	2023	0
370	GMOY000816	0.175968	6.74947	1.5953	0.20657	0.556131	3281	3956	2941	3024	3244	3427	0
371	GMOY000817	-0.308627	3.12523	2.19586	0.138382	0.471487	229	233	224	313	241	372	0
372	GMOY000820	0.0356161	5.93138	0.0693635	0.792266	0.931377	1970	1905	1625	1809	1977	1985	0
373	GMOY000821	0.00351142	6.22386	0.000763367	0.977958	0.99468	2484	2375	1830	2219	2282	2687	0
374	GMOY000825	-0.18249	5.38281	1.66877	0.196423	0.54582	1135	1264	1071	1261	1495	1499	0
375	GMOY000826	0.321203	10.0647	2.08014	0.149226	0.489218	41803	32187	31937	33386	31031	25593	0
376	GMOY000832	-0.135971	5.54078	0.940118	0.332247	0.679989	1504	1238	1200	1460	1527	1693	0
377	GMOY000833	-0.203532	3.42738	0.880693	0.348012	0.689598	326	286	272	269	331	524	0
378	GMOY000834	-0.0760071	4.05628	0.147543	0.700895	0.893452	484	421	517	502	567	562	0
379	GMOY000835	-0.207064	4.52358	0.833949	0.361133	0.699149	674	694	534	599	631	1196	0
380	GMOY000836	0.244722	5.81164	3.05018	0.0807281	0.363292	2029	2017	1412	1532	1528	1897	0
381	GMOY000837	-0.0878092	4.33742	0.317357	0.5732	0.82653	600	626	515	575	697	728	0
382	GMOY000839	0.0489788	5.33853	0.138643	0.709634	0.896124	1218	1280	1151	1155	1285	1380	0
383	GMOY000840	0.465164	4.67797	6.94561	0.00840253	0.111867	1026	881	740	707	664	678	0
384	GMOY000841	-2.02418	4.78623	18.7637	1.47955e-05	0.00103756	349	309	306	744	2457	985	-1
385	GMOY000844	-0.130369	9.26311	0.548775	0.458819	0.763048	16699	19210	16225	22483	16923	22111	0
386	GMOY000846	0.177355	3.66396	0.438247	0.50797	0.790092	447	319	416	313	283	570	0
387	GMOY000847	-0.0645946	3.91873	0.147148	0.701276	0.893452	483	440	389	454	405	638	0
388	GMOY000849	-0.0943956	7.15598	0.453382	0.500733	0.786886	3892	4509	3847	4676	4456	4984	0
389	GMOY000850	-0.0182754	6.01043	0.0148881	0.902886	0.969669	2192	1811	1698	2097	1931	2183	0
390	GMOY000851	0.151512	5.99927	1.19894	0.273534	0.630882	2114	2116	1765	1757	2054	1996	0
391	GMOY000853	0.121036	4.19944	0.298604	0.584759	0.832579	575	481	623	464	491	759	0
392	GMOY000854	-0.240305	5.69869	2.86336	0.0906181	0.386049	1343	1508	1367	1517	1747	2184	0
393	GMOY000857	-0.00257932	7.13701	0.000330425	0.985497	0.995784	4249	4779	3530	4422	4474	4578	0
394	GMOY000858	-0.110471	8.56738	0.766244	0.381382	0.714123	11508	11911	9171	11248	12671	14027	0
395	GMOY000859	-0.279103	4.60262	2.38183	0.122753	0.445434	611	724	610	812	685	1082	0
396	GMOY000862	-0.17308	7.20269	1.49581	0.221317	0.570116	4119	4452	3746	5142	4633	5159	0
397	GMOY000863	-0.121835	5.59478	0.469442	0.493244	0.783652	1475	1578	1090	1271	1424	2234	0
398	GMOY000864	-0.0088867	4.48557	0.0029548	0.95665	0.988142	686	782	527	650	658	861	0
399	GMOY000867	-0.0960718	3.39578	0.188466	0.664196	0.873133	316	339	249	332	250	472	0
400	GMOY000868	-0.0436187	3.92056	0.0579681	0.809737	0.937305	497	514	324	424	442	622	0
401	GMOY000869	-0.168672	5.2399	0.827548	0.362983	0.700243	1057	1248	872	943	1213	1757	0
402	GMOY000870	-0.302016	5.8585	3.98597	0.0458806	0.281982	1626	1636	1365	1645	1872	2735	0
403	GMOY000874	-0.185864	5.49954	1.4767	0.224292	0.572232	1291	1361	1115	1203	1463	2028	0
404	GMOY000875	-0.058295	6.52578	0.235129	0.627746	0.855316	2776	2881	2382	2859	2779	3416	0
405	GMOY000876	-0.129787	3.27972	0.490972	0.483494	0.778059	287	284	249	310	264	403	0
406	GMOY000877	0.417455	5.50858	6.30976	0.0120075	0.134101	1696	1693	1264	1213	1322	1177	0
407	GMOY000878	-0.150737	3.7708	0.687699	0.406948	0.731978	376	436	336	381	396	619	0
408	GMOY000882	-0.13685	7.15965	0.858818	0.35407	0.692607	4550	3905	3664	4683	4861	4762	0
409	GMOY000886	0.102745	6.55935	0.416304	0.518787	0.794198	3281	2952	2482	2796	3103	2771	0
410	GMOY000891	-0.023454	4.92088	0.0249139	0.874582	0.958316	945	999	737	931	967	1026	0
411	GMOY000892	-0.182201	4.10685	1.4805	0.223696	0.571852	517	519	401	535	529	702	0
412	GMOY000895	0.306745	6.59322	3.28614	0.0698672	0.338513	3506	3166	2834	2952	2665	2589	0
413	GMOY000901	-0.00212915	3.87776	0.000125911	0.991047	0.998073	482	441	381	522	401	476	0
414	GMOY000902	0.0551922	4.37251	0.0564949	0.812124	0.938476	560	779	539	667	467	831	0
415	GMOY000903	0.224364	7.0179	2.90311	0.0884089	0.380715	4158	4472	3789	3544	3938	3978	0
416	GMOY000904	-0.0809411	6.07291	0.312151	0.576363	0.828043	2198	2097	1560	1935	2341	2374	0
417	GMOY000905	-0.154458	7.03229	1.4797	0.223821	0.571852	3579	3969	3453	3841	4186	5329	0
418	GMOY000906	0.553295	4.47461	11.3621	0.000749591	0.0209734	925	752	677	513	585	633	1
419	GMOY000915	0.0737216	4.53398	0.12792	0.720598	0.899798	746	697	662	552	615	1047	0
420	GMOY000922	-0.113228	7.66993	0.166535	0.683209	0.882785	6726	4880	5722	4027	8650	7877	0
421	GMOY000928	0.250991	4.03859	2.0105	0.156214	0.497494	518	498	555	405	471	572	0
422	GMOY000929	-0.111261	5.4707	0.64684	0.421245	0.742769	1307	1254	1216	1353	1504	1559	0
423	GMOY000930	-0.412673	4.32846	3.4719	0.0624196	0.324255	570	442	509	582	868	746	0
424	GMOY000932	-0.15688	7.15596	1.64631	0.199462	0.548191	4155	4292	3564	4657	4587	5191	0
425	GMOY000933	0.0842907	4.95087	0.370269	0.542858	0.807147	986	954	883	903	872	1118	0
426	GMOY000934	-0.220189	4.80755	1.41014	0.235034	0.581548	818	794	687	795	796	1356	0
427	GMOY000935	-0.142931	6.43979	1.29099	0.255866	0.610464	2516	2569	2249	2496	2988	3304	0
428	GMOY000936	-0.103983	3.71451	0.251436	0.616066	0.850063	399	411	315	361	342	625	0
429	GMOY000937	0.11842	6.98392	0.674022	0.411653	0.73709	3734	4387	3593	3888	3714	4015	0
430	GMOY000938	-0.0896481	5.68514	0.334571	0.56298	0.821093	1433	1667	1333	1455	1865	1769	0
431	GMOY000939	0.3084	7.67242	6.84406	0.00889365	0.114063	7105	6851	6122	5357	5706	6487	0
432	GMOY000940	0.0599922	3.68996	0.0672475	0.795387	0.932803	467	456	260	300	402	525	0
433	GMOY000942	0.194343	5.10841	2.04174	0.153035	0.495797	1161	1136	977	853	1052	1203	0
434	GMOY000943	-0.250667	3.53641	1.01308	0.314166	0.668659	393	345	212	311	343	577	0
435	GMOY000945	0.294725	8.41856	1.96759	0.160704	0.503278	12438	11313	9857	11415	9145	8492	0
436	GMOY000946	0.375767	5.69229	2.45872	0.116874	0.434844	1898	1503	1758	1695	1316	1239	0
437	GMOY000951	0.0138696	5.10523	0.0101805	0.919631	0.974782	1124	992	953	1043	1011	1241	0
438	GMOY000952	-0.238286	3.4632	0.60059	0.438353	0.751617	310	350	240	303	241	635	0
439	GMOY000953	-0.122527	3.69028	0.289662	0.590437	0.835937	373	475	259	430	337	529	0
440	GMOY000954	0.0985429	5.56033	0.651947	0.419417	0.741882	1485	1574	1284	1332	1392	1668	0
441	GMOY000957	-0.214266	4.23084	0.310759	0.577215	0.828043	731	370	445	333	881	739	0
442	GMOY000959	0.149074	5.68533	0.978163	0.322653	0.676609	1718	1724	1382	1545	1585	1524	0
443	GMOY000961	0.563518	6.26199	19.304	1.11471e-05	0.000834524	2864	2934	2363	1722	2056	2186	1
444	GMOY000962	0.294088	5.71445	3.23779	0.0719578	0.343069	1994	1782	1396	1296	1682	1543	0
445	GMOY000966	0.00288388	5.22257	0.000437692	0.983309	0.995427	1251	1124	955	1081	1234	1262	0
446	GMOY000968	-1.83397	4.26945	5.45082	0.0195591	0.184281	424	37	278	417	1231	1304	0
447	GMOY000970	0.0764161	7.63592	0.211257	0.645784	0.862112	6088	6397	5653	6326	6370	5715	0
448	GMOY000971	0.384191	11.1851	3.8745	0.049025	0.293147	67359	91907	74694	69203	58147	65602	0
449	GMOY000975	-0.110834	6.25034	0.696823	0.403853	0.731163	2213	2500	1824	2165	2491	2989	0
450	GMOY000976	0.0393212	5.36067	0.0997296	0.752154	0.912573	1273	1371	1067	1186	1214	1509	0
451	GMOY000978	0.23577	5.89809	2.54239	0.110827	0.424409	1924	2077	1734	1550	1907	1790	0
452	GMOY000979	-0.127439	3.95203	0.614754	0.433003	0.749825	467	493	358	460	447	657	0
453	GMOY000980	0.0262779	7.40929	0.050163	0.82278	0.941388	5429	5221	4614	5059	5195	5949	0
454	GMOY000981	0.341129	7.25756	5.86572	0.0154386	0.156648	5203	5391	4620	3888	4665	4378	0
455	GMOY000982	0.222643	4.94805	1.55249	0.212768	0.564259	953	1007	978	962	855	896	0
456	GMOY000983	0.0292316	5.34634	0.0337152	0.854314	0.952869	1306	1338	1023	1331	1035	1512	0
457	GMOY000985	0.0235698	4.95296	0.0212309	0.884152	0.961484	928	1086	772	808	913	1265	0
458	GMOY000988	0.149307	3.72367	0.91257	0.339433	0.6851	470	430	337	356	384	465	0
459	GMOY000989	0.257437	6.7104	2.71482	0.0994205	0.403999	3819	3493	2870	3265	2679	3178	0
460	GMOY000995	-0.0251431	3.59581	0.0222997	0.881293	0.960716	338	393	329	322	384	470	0
461	GMOY001000	0.130769	3.94369	0.383353	0.535814	0.803207	552	415	455	413	540	445	0
462	GMOY001002	0.067791	3.78532	0.198673	0.655794	0.868589	431	417	399	400	405	487	0
463	GMOY001003	0.0459299	5.54923	0.123947	0.724792	0.901286	1465	1604	1178	1289	1426	1737	0
464	GMOY001004	0.00547412	5.50625	0.00145272	0.969596	0.992108	1342	1413	1282	1454	1379	1506	0
465	GMOY001009	-0.114792	5.90792	0.672333	0.412239	0.737283	1829	1707	1585	1707	1797	2566	0
466	GMOY001010	-0.0203524	3.57203	0.0113358	0.91521	0.973945	400	361	289	407	355	375	0
467	GMOY001013	0.0626785	7.34819	0.10071	0.750979	0.912173	4921	5742	4201	4661	5996	4492	0
468	GMOY001014	-0.830409	4.56457	4.74696	0.0293501	0.22588	626	297	569	762	1304	805	0
469	GMOY001018	0.182476	6.86438	1.97057	0.160387	0.503048	4004	3665	3349	3460	3239	3777	0
470	GMOY001024	0.0381705	4.25495	0.0486007	0.825516	0.942759	588	626	505	460	597	773	0
471	GMOY001025	-0.166902	6.30862	1.33222	0.248411	0.600925	2216	2393	2030	2211	2447	3512	0
472	GMOY001026	-0.187872	3.90191	0.865132	0.352306	0.69223	446	441	355	356	587	594	0
473	GMOY001028	0.265518	6.70765	3.13505	0.0766259	0.356131	3714	3563	2905	3182	2834	3045	0
474	GMOY001029	0.247654	6.26947	2.30655	0.12883	0.457217	2578	2554	2307	1830	2594	2351	0
475	GMOY001030	-0.26224	3.94389	1.20688	0.27195	0.629588	462	409	370	380	444	829	0
476	GMOY001031	0.481029	4.27997	10.3072	0.00132509	0.0320568	715	727	573	455	520	585	1
477	GMOY001033	0.118279	7.48532	0.691637	0.405608	0.731978	6503	5792	4416	5334	4830	6416	0
478	GMOY001034	-0.0111621	5.60709	0.00423464	0.948115	0.985402	1428	1593	1297	1283	1321	2184	0
479	GMOY001035	0.0979671	6.16587	0.55458	0.456453	0.761112	2336	2378	1905	2155	1932	2604	0
480	GMOY001036	-0.609703	2.99681	7.1048	0.00768779	0.105161	197	239	128	260	310	354	0
481	GMOY001043	-0.334028	6.51126	0.46179	0.496788	0.785393	3947	1317	1957	1385	4262	4354	0
482	GMOY001044	0.187828	5.69251	1.5826	0.208386	0.55879	1626	1729	1532	1571	1487	1559	0
483	GMOY001045	-0.12929	5.66223	0.843107	0.35851	0.697137	1401	1536	1354	1399	1625	2111	0
484	GMOY001046	-0.355634	4.11291	5.5438	0.0185463	0.17807	455	490	402	532	583	762	0
485	GMOY001048	-0.23741	3.52557	1.92642	0.16515	0.509108	341	294	298	380	385	425	0
486	GMOY001056	-0.334164	4.72352	4.08834	0.0431799	0.27339	658	816	605	906	817	1117	0
487	GMOY001058	-0.269702	5.10206	4.117	0.0424544	0.270645	948	1029	797	1036	1175	1415	0
488	GMOY001059	-0.0797893	3.50388	0.135691	0.712603	0.897595	328	386	267	285	321	532	0
489	GMOY001065	0.332548	3.72001	4.57913	0.0323636	0.240616	441	440	417	336	345	442	0
490	GMOY001068	0.00234723	4.04416	0.000205865	0.988552	0.997011	497	481	480	450	479	667	0
491	GMOY001069	0.103376	4.86435	0.520133	0.470785	0.76982	990	972	732	802	847	1062	0
492	GMOY001071	-0.218947	4.05849	1.47634	0.224348	0.572232	514	401	445	485	603	633	0
493	GMOY001073	0.312645	5.93866	2.18156	0.139672	0.473263	2031	2450	1603	1455	2131	1635	0
494	GMOY001074	-0.155708	4.08472	1.06766	0.301474	0.660127	511	465	445	541	533	642	0
495	GMOY001076	0.244026	8.82321	2.60844	0.106296	0.418242	15421	14989	13292	13553	12946	13081	0
496	GMOY001079	-0.21242	6.52773	1.89922	0.168166	0.511889	2638	2690	2280	2604	2761	4316	0
497	GMOY001087	0.259565	7.64976	2.80763	0.0938169	0.393151	6520	6455	6403	6068	5472	5925	0
498	GMOY001089	-0.539044	3.7844	4.58209	0.0323078	0.240616	352	352	292	349	444	816	0
499	GMOY001090	-0.51537	3.59723	1.92569	0.16523	0.509108	301	337	246	243	342	842	0
500	GMOY001091	0.185977	3.70443	1.2408	0.265318	0.623351	407	462	362	372	329	474	0
501	GMOY001092	-0.152609	3.93979	0.836808	0.360311	0.699079	395	446	439	457	494	604	0
502	GMOY001096	-0.349962	4.46918	2.86243	0.0906704	0.386049	656	527	542	564	818	1035	0
503	GMOY001097	0.222068	5.77463	2.75931	0.0966902	0.397672	1796	1765	1666	1550	1437	1886	0
504	GMOY001098	0.0648644	5.39531	0.257962	0.611523	0.846775	1314	1336	1172	1183	1337	1433	0
505	GMOY001099	-0.0531277	4.97737	0.122728	0.726095	0.901718	1075	874	803	912	1045	1126	0
506	GMOY001100	0.00797648	4.81196	0.00326125	0.95446	0.987802	878	883	743	793	897	1005	0
507	GMOY001101	-0.41882	4.15872	4.54938	0.0329308	0.240953	460	462	430	484	604	908	0
508	GMOY001102	-0.451684	3.3982	1.01601	0.313468	0.668445	322	173	284	160	527	500	0
509	GMOY001103	0.0534468	5.45398	0.183509	0.668375	0.876402	1439	1360	1174	1291	1333	1509	0
510	GMOY001112	0.0375164	6.48004	0.0397766	0.841918	0.948206	3161	2939	2020	2577	3169	2654	0
511	GMOY001113	0.254666	6.71205	3.88968	0.0485836	0.291607	3374	3566	3186	2826	3090	3263	0
512	GMOY001114	0.164991	4.14492	1.07897	0.298929	0.65743	646	544	474	455	512	644	0
513	GMOY001115	0.338498	4.98783	4.43236	0.0352637	0.249071	1196	1024	932	885	898	891	0
514	GMOY001116	0.012699	4.35703	0.00610066	0.937743	0.981169	661	628	540	525	628	826	0
515	GMOY001121	0.069598	7.03659	0.214967	0.642902	0.860516	3982	4467	3529	4201	3973	4051	0
516	GMOY001122	-0.202846	4.40528	0.80686	0.36905	0.704159	640	638	479	563	576	1090	0
517	GMOY001124	-0.245638	3.43774	1.77745	0.182462	0.531184	267	322	285	333	332	469	0
518	GMOY001125	-0.0451284	3.41882	0.0715203	0.789136	0.930569	314	324	292	296	321	431	0
519	GMOY001127	-0.167545	5.15716	1.60273	0.205517	0.555118	1123	975	891	1103	1132	1405	0
520	GMOY001128	-0.0652831	4.68226	0.15171	0.696907	0.891655	818	814	608	719	730	1104	0
521	GMOY001129	0.149304	4.21112	0.868836	0.351278	0.692062	626	565	535	560	499	625	0
522	GMOY001130	-0.804306	4.86781	24.4511	7.62187e-07	7.81948e-05	591	768	535	1085	1117	1375	-1
523	GMOY001131	-0.121994	3.58461	0.393902	0.530255	0.801815	396	340	285	378	432	377	0
524	GMOY001132	-0.887473	3.90745	23.9948	9.65961e-07	9.55611e-05	367	278	287	498	623	761	-1
525	GMOY001133	0.083918	3.55422	0.168993	0.681008	0.882551	425	325	321	327	292	487	0
526	GMOY001137	-0.611381	5.98132	2.16674	0.141025	0.474942	1739	1064	1595	1015	3128	3382	0
527	GMOY001138	-0.529495	5.20624	2.91892	0.0875465	0.37873	940	999	755	910	992	2462	0
528	GMOY001139	0.200782	4.17207	1.12492	0.288862	0.645019	610	669	444	453	602	550	0
529	GMOY001141	0.23393	5.75221	2.61944	0.105562	0.418161	1661	1903	1608	1558	1539	1644	0
530	GMOY001142	0.129848	5.10859	0.621702	0.430415	0.748901	950	1165	1070	950	1081	1131	0
531	GMOY001145	-0.0220016	3.40789	0.0136702	0.906924	0.971122	325	318	288	339	270	420	0
532	GMOY001147	-0.275616	5.45277	2.03091	0.154128	0.49667	1185	1194	1131	1179	1302	2231	0
533	GMOY001148	-0.159783	3.71505	0.713929	0.398143	0.728461	378	417	308	340	407	602	0
534	GMOY001150	0.705705	10.4893	9.52742	0.00202424	0.0423181	63063	52397	43946	35287	39655	28341	1
535	GMOY001154	0.0509414	4.62573	0.0894603	0.764864	0.918896	754	851	633	614	839	886	0
536	GMOY001155	0.436785	5.12783	6.90483	0.0085963	0.113389	1218	1225	1123	951	978	898	0
537	GMOY001158	-0.0330103	5.87671	0.0352554	0.851061	0.951348	1621	1685	1813	1483	1961	2322	0
538	GMOY001159	0.12946	4.47151	0.694753	0.404552	0.731577	703	716	636	620	696	713	0
539	GMOY001163	-0.42793	3.61833	2.2829	0.130807	0.460988	320	351	259	323	327	743	0
540	GMOY001164	0.104933	5.93313	0.537681	0.463395	0.765874	1910	1950	1760	1850	1874	1903	0
541	GMOY001166	-0.706089	4.61026	3.94255	0.0470793	0.28693	776	370	501	546	1135	1279	0
542	GMOY001173	-0.252597	4.44379	2.91991	0.087493	0.37873	641	605	519	689	746	837	0
543	GMOY001176	-0.281853	3.53143	1.39327	0.237854	0.584869	287	327	305	327	310	605	0
544	GMOY001185	-0.420439	4.85349	2.01015	0.15625	0.497494	723	809	663	707	779	1813	0
545	GMOY001187	0.039709	4.23894	0.0676096	0.79485	0.932543	610	572	516	500	602	693	0
546	GMOY001191	0.0587584	5.23558	0.193777	0.659792	0.87145	1124	1276	1019	1062	1068	1441	0
547	GMOY001192	0.135825	8.39096	1.13013	0.287747	0.644088	11442	10869	9047	9603	10217	10889	0
548	GMOY001193	0.028593	4.21308	0.0267996	0.869963	0.957053	624	529	508	518	497	767	0
549	GMOY001194	0.154968	4.88602	1.11289	0.291454	0.648196	935	972	857	761	935	997	0
550	GMOY001196	0.145206	3.75646	0.560065	0.454234	0.760489	520	393	350	363	447	415	0
551	GMOY001198	0.101007	8.46615	0.404331	0.524861	0.797968	11391	12286	9047	9344	12255	11129	0
552	GMOY001199	0.111054	3.24522	0.277173	0.59856	0.84051	326	254	287	224	292	365	0
553	GMOY001201	-0.0439041	8.59379	0.123432	0.725341	0.901286	12064	11943	9916	11374	12687	13668	0
554	GMOY001204	-0.0816985	3.76807	0.213106	0.644344	0.861405	446	436	300	446	385	513	0
555	GMOY001205	0.0561239	8.49734	0.0959729	0.756717	0.914838	11859	10923	9992	12336	10982	10310	0
556	GMOY001206	0.0993787	3.76202	0.435967	0.509075	0.790203	462	415	368	370	404	486	0
557	GMOY001207	-0.207467	3.74257	1.39871	0.23694	0.58362	411	409	288	448	384	548	0
558	GMOY001208	0.0409977	5.78142	0.0936654	0.759568	0.915979	1720	1847	1409	1709	1569	1933	0
559	GMOY001212	-3.86569	2.17698	18.6224	1.59337e-05	0.00108979	14	6	28	45	392	384	-1
560	GMOY001214	-0.125851	3.70973	0.625435	0.429035	0.747673	403	417	295	396	408	509	0
561	GMOY001216	-0.0834733	4.26658	0.264708	0.606904	0.843726	606	568	487	530	574	818	0
562	GMOY001219	-0.152027	9.78769	1.27561	0.258718	0.614358	26148	27406	21221	28627	26589	34555	0
563	GMOY001220	0.225863	7.00666	3.25984	0.0709959	0.34024	4024	4404	3879	3431	3758	4227	0
564	GMOY001222	0.0664708	2.70076	0.0105706	0.918111	0.974782	364	85	144	108	359	127	0
565	GMOY001224	-0.138472	6.20382	0.796732	0.372072	0.707129	2244	1900	2065	2454	2321	2628	0
566	GMOY001230	0.237856	5.71718	2.39554	0.121682	0.44379	1874	1709	1487	1394	1687	1535	0
567	GMOY001234	-0.575596	4.60024	6.41396	0.0113227	0.129603	530	791	425	781	1004	1002	0
568	GMOY001235	0.0473248	3.54102	0.0313737	0.859409	0.953019	442	314	295	258	303	565	0
569	GMOY001238	-0.230423	8.02083	0.77923	0.377377	0.71112	8473	5050	7545	6777	10607	9639	0
570	GMOY001239	-0.185923	3.71133	0.13743	0.710849	0.896246	471	207	395	162	597	609	0
571	GMOY001240	0.19755	10.6686	1.51682	0.218102	0.567087	54357	57244	43758	41913	54064	49448	0
572	GMOY001242	-0.686036	4.5146	7.22952	0.00717142	0.100695	567	508	478	619	744	1424	0
573	GMOY001243	-0.298348	3.89901	2.9831	0.0841378	0.370196	385	429	370	417	490	691	0
574	GMOY001245	-0.838805	4.57088	3.413	0.0646847	0.328162	569	473	467	554	520	2027	0
575	GMOY001246	0.0889561	4.6606	0.359671	0.548689	0.811029	813	814	690	651	793	923	0
576	GMOY001253	-0.081045	4.65591	0.243313	0.621823	0.853084	830	804	559	743	750	1013	0
577	GMOY001254	-0.114234	5.98522	0.563741	0.452757	0.759955	1983	1917	1530	1860	1766	2788	0
578	GMOY001255	-0.0346262	5.78063	0.0550875	0.814436	0.938821	1591	1549	1654	1593	1719	2054	0
579	GMOY001256	-0.171698	3.41896	0.958579	0.327545	0.679789	329	305	258	289	352	454	0
580	GMOY001257	0.147606	3.87281	0.964825	0.325974	0.679222	478	488	401	374	457	506	0
581	GMOY001258	0.103679	8.01318	0.515721	0.472673	0.771767	8361	8421	7061	8253	7484	8059	0
582	GMOY001272	-0.532854	4.0275	4.33688	0.0372953	0.255762	350	441	385	423	527	950	0
583	GMOY001273	-0.285044	4.59146	3.62093	0.0570568	0.311423	662	668	597	804	751	996	0
584	GMOY001274	-0.435441	5.06242	4.2213	0.0399195	0.263592	866	937	727	1078	894	1794	0
585	GMOY001276	0.171617	4.61443	0.743645	0.388496	0.720062	1012	744	571	639	740	840	0
586	GMOY001277	-0.154656	8.38834	1.43459	0.231016	0.5764	10383	9323	8522	9615	10907	13703	0
587	GMOY001278	-0.0766857	4.41886	0.239057	0.624888	0.85416	681	648	525	606	639	882	0
588	GMOY001280	0.248417	7.04513	2.13295	0.144163	0.480415	4466	4490	3812	3914	4063	3490	0
589	GMOY001284	0.0510283	5.55701	0.168486	0.681461	0.882696	1527	1548	1200	1352	1385	1725	0
590	GMOY001289	0.322023	7.55402	5.24336	0.0220306	0.196891	6538	6892	5224	5073	5537	5367	0
591	GMOY001290	-0.0196697	6.22288	0.0218163	0.882577	0.96136	2166	2519	1925	2311	2211	2716	0
592	GMOY001291	0.117548	7.19934	0.96343	0.326324	0.679222	4716	4753	4136	4161	4495	4895	0
593	GMOY001292	-0.675413	4.54261	5.75216	0.0164684	0.164092	539	559	492	613	712	1522	0
594	GMOY001293	0.369207	3.47507	4.09105	0.0431109	0.273266	421	383	310	300	319	304	0
595	GMOY001296	0.280232	4.3436	3.22771	0.072402	0.344879	765	664	555	531	555	680	0
596	GMOY001297	-0.215223	3.5728	0.989849	0.319779	0.673603	405	296	277	301	396	546	0
597	GMOY001298	-0.167527	6.10407	1.154	0.282714	0.639019	2084	1946	1734	2053	2592	2317	0
598	GMOY001299	-0.804696	4.34034	2.64774	0.103697	0.413595	417	501	389	425	417	1792	0
599	GMOY001300	-0.620591	3.59704	1.69089	0.193483	0.543927	417	130	291	283	672	445	0
600	GMOY001301	-0.584815	4.45975	1.43292	0.231288	0.5764	655	317	572	347	1310	894	0
601	GMOY001310	0.126276	6.55923	0.860395	0.353628	0.692607	3030	3238	2512	2769	2913	2948	0
602	GMOY001311	-0.0460917	6.54277	0.10096	0.750681	0.912173	2759	3186	2255	2555	2789	3868	0
603	GMOY001312	-1.95777	10.8193	6.56992	0.0103716	0.124045	28521	4962	30427	27761	129525	126716	0
604	GMOY001315	0.330202	8.23122	7.32815	0.0067883	0.0974279	10834	10629	8435	7966	8154	9518	0
605	GMOY001316	-0.498383	4.53152	4.85594	0.027551	0.219932	641	604	465	631	736	1297	0
606	GMOY001320	-0.333007	6.38962	5.27901	0.021584	0.193954	2283	2297	2017	2415	2769	3930	0
607	GMOY001321	0.1699	6.38358	1.79192	0.180692	0.527973	2829	2886	2184	2181	2533	2868	0
608	GMOY001322	-0.254404	3.62054	1.81533	0.17787	0.524707	354	351	290	364	350	587	0
609	GMOY001323	0.266234	6.75624	4.72386	0.0297469	0.227621	3704	3776	3046	2724	3210	3529	0
610	GMOY001326	0.024205	4.41147	0.0178029	0.893855	0.965294	571	702	623	682	613	724	0
611	GMOY001330	0.0539786	4.47893	0.0806606	0.776404	0.924013	632	799	589	644	564	916	0
612	GMOY001332	0.00340429	8.36277	0.000763259	0.97796	0.99468	10554	10521	8353	9269	10559	11885	0
613	GMOY001333	-0.237458	5.72974	1.75078	0.185778	0.534875	1574	1627	1157	1727	2038	1700	0
614	GMOY001335	0.253867	7.64668	3.9694	0.0463343	0.283325	6661	6827	5902	5537	5881	6107	0
615	GMOY001340	-0.567546	5.31107	4.56097	0.0327086	0.240953	1137	730	958	1059	1902	1601	0
616	GMOY001341	0.211374	6.59939	1.69599	0.192813	0.542989	3448	3101	2722	2767	3092	2702	0
617	GMOY001346	0.22768	3.85154	0.585864	0.444023	0.755958	624	386	378	441	488	319	0
618	GMOY001348	-0.184465	4.63959	1.46945	0.225432	0.572505	727	672	666	743	801	1017	0
619	GMOY001349	0.0947541	5.61727	0.474057	0.491127	0.782076	1610	1635	1278	1236	1484	1888	0
620	GMOY001350	0.0530405	5.05359	0.0633702	0.801246	0.934326	1223	924	866	1029	1146	915	0
621	GMOY001351	-0.117057	6.15169	0.612136	0.433985	0.749825	2058	2096	1900	2318	2415	2327	0
622	GMOY001352	0.332848	7.20459	6.79003	0.00916685	0.115852	4842	5197	4566	3971	4110	4448	0
623	GMOY001354	0.0838009	5.95633	0.37369	0.541	0.806686	1885	2141	1665	1735	1998	2055	0
624	GMOY001355	-0.0664958	3.33003	0.124333	0.724382	0.901286	283	323	263	254	324	417	0
625	GMOY001356	-0.186312	3.54299	1.34446	0.246248	0.596248	356	352	262	363	373	455	0
626	GMOY001358	0.292343	4.99904	2.51461	0.112795	0.427127	1057	1146	928	942	957	828	0
627	GMOY001359	0.0426093	6.49426	0.0878774	0.766893	0.919011	2692	2857	2569	2357	2597	3697	0
628	GMOY001360	-0.0277438	5.8833	0.0365549	0.848374	0.95103	1698	1928	1572	1825	1605	2335	0
629	GMOY001361	0.0111057	9.69351	0.00711254	0.932789	0.978908	25418	27296	21441	24692	25941	28656	0
630	GMOY001363	0.335239	5.8847	4.25611	0.0391094	0.260416	1921	2445	1538	1553	1663	1801	0
631	GMOY001367	-0.512617	4.98338	2.31139	0.128429	0.456403	747	898	674	713	868	2151	0
632	GMOY001369	0.0934389	7.75512	0.62341	0.429783	0.748271	7219	7045	5649	5921	6437	7850	0
633	GMOY001378	-0.078351	5.2765	0.281699	0.59559	0.839469	1167	1168	1016	1102	1092	1681	0
634	GMOY001379	-0.0527264	5.09451	0.0314063	0.859337	0.953019	833	1245	901	853	763	1837	0
635	GMOY001387	-0.592956	9.19913	4.34623	0.0370909	0.255762	9489	13513	17745	20521	22334	25246	0
636	GMOY001388	0.467779	9.38781	5.40595	0.0200682	0.186853	22278	22623	23775	16801	20429	16268	0
637	GMOY001389	-0.508621	7.01154	0.832393	0.361581	0.699149	3145	2049	4061	1995	8820	3607	0
638	GMOY001391	-0.595066	6.67086	2.28751	0.130419	0.460734	2829	1415	2853	2182	5162	4569	0
639	GMOY001393	-0.391436	3.89364	1.01735	0.313149	0.668445	411	390	338	279	387	1033	0
640	GMOY001401	0.100925	5.45226	0.364865	0.545817	0.808517	1348	1407	1264	1390	1359	1268	0
641	GMOY001402	0.0495507	4.7803	0.125863	0.722761	0.900408	905	857	725	778	844	977	0
642	GMOY001403	-0.0718789	9.38746	0.309401	0.578048	0.828043	21096	20673	16550	20592	21395	24024	0
643	GMOY001407	0.0111571	4.10463	0.00456483	0.946133	0.984704	512	600	426	515	473	665	0
644	GMOY001408	-0.502081	5.04528	12.776	0.000351092	0.0125487	820	936	681	1121	1150	1465	-1
645	GMOY001409	0.0538583	7.64299	0.211302	0.645748	0.862112	6265	6558	5324	5885	5938	7071	0
646	GMOY001410	-0.128315	4.17256	0.318117	0.572741	0.826299	597	561	384	434	538	875	0
647	GMOY001412	-0.458071	3.71874	2.92868	0.0870184	0.378103	355	379	255	352	373	778	0
648	GMOY001413	-0.0140628	7.65009	0.00734128	0.93172	0.978908	5555	6753	5462	6905	5685	6711	0
649	GMOY001419	-0.179067	3.26742	0.925021	0.33616	0.683423	322	274	208	288	318	375	0
650	GMOY001420	-0.301431	5.29224	5.72875	0.0166893	0.164811	1110	1100	915	1194	1308	1686	0
651	GMOY001421	-0.191135	5.27706	0.992386	0.31916	0.672901	1100	1205	922	1031	1102	1927	0
652	GMOY001423	0.0107045	8.4641	0.00699363	0.933352	0.979246	11616	11001	9025	10880	10715	12200	0
653	GMOY001425	-0.418528	5.29874	3.76745	0.0522593	0.299466	1076	1145	793	1175	1100	2154	0
654	GMOY001426	-0.353174	4.82839	3.31449	0.0686716	0.337266	758	843	623	804	869	1448	0
655	GMOY001427	-0.0855471	5.39335	0.475226	0.490593	0.782076	1224	1332	1073	1233	1329	1614	0
656	GMOY001431	-0.183365	3.28263	0.322201	0.570288	0.825986	271	291	243	182	290	554	0
657	GMOY001434	0.0106285	4.78908	0.00377878	0.950984	0.986333	1015	765	694	737	867	1060	0
658	GMOY001436	0.156263	7.84884	0.418343	0.517765	0.793959	5506	9572	6542	6371	7884	6537	0
659	GMOY001437	0.337333	7.52094	6.83221	0.00895286	0.114547	6418	6840	5070	4873	5185	5519	0
660	GMOY001443	0.0441658	7.93359	0.118489	0.73068	0.902959	7759	8159	6251	6895	7939	8313	0
661	GMOY001448	0.164557	3.50593	0.775095	0.378645	0.71112	392	314	352	335	317	372	0
662	GMOY001450	-0.00264845	6.65494	0.000271637	0.98685	0.996201	2907	3305	2738	3470	2855	3309	0
663	GMOY001452	0.0522787	5.86518	0.125705	0.722927	0.900408	1802	1777	1682	1711	1918	1844	0
664	GMOY001456	-0.113705	5.05007	0.660608	0.416345	0.739991	988	1054	796	925	1072	1336	0
665	GMOY001459	0.312353	6.7336	2.02582	0.154645	0.497034	4031	3471	3016	3296	3209	2451	0
666	GMOY001460	-0.256875	4.27892	1.65845	0.197812	0.547144	636	497	442	531	770	729	0
667	GMOY001465	0.337852	5.03874	3.51466	0.0608281	0.319419	1158	1124	980	1003	892	861	0
668	GMOY001466	0.129612	5.21241	1.01829	0.312924	0.668445	1162	1229	1050	1084	1037	1286	0
669	GMOY001467	0.0275959	4.80586	0.0313609	0.859438	0.953019	806	878	814	786	911	963	0
670	GMOY001469	0.210367	9.06169	1.41626	0.23402	0.580336	17047	19730	14429	17139	14833	15188	0
671	GMOY001471	-0.124398	5.90493	0.713578	0.398258	0.728461	1633	1741	1696	1797	2064	2140	0
672	GMOY001473	-0.114787	6.40885	0.748371	0.386993	0.718478	2422	2538	2281	2796	2589	3099	0
673	GMOY001474	-0.00517945	5.13327	0.00130474	0.971186	0.992117	1109	1118	894	1030	1181	1154	0
674	GMOY001475	0.194971	7.21337	1.98048	0.15934	0.502001	5033	4714	4335	4421	4320	4490	0
675	GMOY001483	-0.0865029	5.86831	0.412726	0.520589	0.795248	1770	1750	1519	1909	1838	2013	0
676	GMOY001484	0.0924213	3.73514	0.198292	0.656103	0.868589	371	434	406	454	336	439	0
677	GMOY001488	0.0264819	4.46156	0.0291578	0.864415	0.95615	726	652	596	583	686	841	0
678	GMOY001489	0.181926	5.54748	1.4657	0.226025	0.572505	1620	1441	1355	1321	1469	1397	0
679	GMOY001493	-0.345007	3.59924	3.54114	0.0598645	0.317976	359	334	257	337	415	563	0
680	GMOY001494	0.10547	5.10302	0.548175	0.459064	0.763048	1096	1063	999	1038	923	1227	0
681	GMOY001495	-0.0301746	4.33921	0.024322	0.876068	0.958416	635	683	471	606	514	866	0
682	GMOY001496	-0.0948875	5.43333	0.497006	0.480819	0.777227	1278	1244	1182	1375	1268	1657	0
683	GMOY001499	0.770382	14.823	15.9245	6.59204e-05	0.00324495	1116017	1163747	974935	702016	728712	601555	1
684	GMOY001500	0.11868	3.2485	0.295518	0.586706	0.833756	322	253	295	276	309	280	0
685	GMOY001503	-0.0832364	4.45414	0.145059	0.703303	0.893723	666	723	511	711	806	616	0
686	GMOY001504	-0.49643	3.90443	6.75118	0.00936857	0.115852	371	441	295	558	441	690	0
687	GMOY001505	-0.0510225	4.68408	0.117839	0.731391	0.903221	805	824	623	711	822	994	0
688	GMOY001506	-0.56578	4.70641	3.15113	0.0758743	0.354123	747	568	555	666	709	1735	0
689	GMOY001508	-7.90611e-05	8.87749	3.78847e-07	0.999509	0.999689	15181	14439	12305	13675	15270	16276	0
690	GMOY001512	-0.408049	5.47513	1.91431	0.166485	0.510195	1209	1079	1097	861	2059	2030	0
691	GMOY001513	0.0482496	6.55335	0.088112	0.766591	0.919011	2783	2619	3011	2830	2664	3408	0
692	GMOY001516	-0.355196	6.57242	5.32004	0.0210815	0.191409	2272	2911	2245	2824	3579	3914	0
693	GMOY001518	0.186499	3.43173	0.967057	0.325415	0.679222	332	352	329	299	346	315	0
694	GMOY001520	-0.0242603	8.75614	0.0354449	0.850667	0.951348	13944	13514	10833	12151	14255	15636	0
695	GMOY001522	-0.200747	4.41795	0.425263	0.514323	0.792462	555	820	412	902	502	772	0
696	GMOY001525	0.144269	10.9767	1.17829	0.277705	0.634165	63018	68319	56992	54487	60508	69758	0
697	GMOY001526	0.0305266	5.43204	0.0509968	0.821338	0.940564	1438	1417	1046	1217	1254	1663	0
698	GMOY001527	-0.192843	5.08188	1.73953	0.187198	0.535704	1043	973	801	928	1181	1388	0
699	GMOY001529	0.202296	5.99362	2.08622	0.148633	0.488682	2000	2219	1842	1671	2010	2008	0
700	GMOY001530	0.0618818	4.28731	0.130155	0.718271	0.899321	582	607	574	485	644	715	0
701	GMOY001535	-0.861133	2.83144	3.37018	0.0663863	0.332231	202	75	163	145	379	364	0
702	GMOY001536	0.154789	4.49322	0.975974	0.323195	0.677193	798	723	593	661	652	728	0
703	GMOY001549	-0.361967	4.82753	3.26061	0.0709626	0.34024	751	850	615	762	916	1452	0
704	GMOY001551	-0.135057	4.39244	0.458206	0.498464	0.786273	673	629	484	557	599	994	0
705	GMOY001552	-0.0499395	3.61663	0.0629937	0.801825	0.934326	379	425	272	309	375	528	0
706	GMOY001553	-0.237048	4.94442	2.40573	0.120891	0.442656	891	902	724	859	1140	1214	0
707	GMOY001554	-0.160056	5.32178	1.43609	0.230774	0.5764	1102	1185	1062	1299	1223	1540	0
708	GMOY001555	0.441976	6.60768	11.7375	0.000612545	0.0183433	3650	3577	2807	2414	2708	2819	1
709	GMOY001556	-0.0969818	4.23165	0.27636	0.599097	0.84051	547	608	460	625	636	583	0
710	GMOY001559	-0.0798565	4.80298	0.307497	0.57922	0.82874	888	789	733	849	853	1061	0
711	GMOY001560	-0.20282	5.06045	1.70456	0.191693	0.542023	896	1092	778	1129	1013	1290	0
712	GMOY001561	0.0161815	7.28453	0.0116227	0.914148	0.973945	4911	5041	4032	4961	5047	4770	0
713	GMOY001563	-0.409688	3.93636	2.023	0.154933	0.497034	414	401	350	384	407	943	0
714	GMOY001566	-0.412111	4.41394	5.60504	0.0179089	0.173276	609	528	487	637	704	1026	0
715	GMOY001568	0.18963	7.44241	1.29414	0.255286	0.609869	5984	5423	5071	5175	5496	4787	0
716	GMOY001569	0.178363	8.10513	0.956753	0.328006	0.679789	9918	8863	7337	8695	8425	7393	0
717	GMOY001570	0.108034	4.70885	0.426234	0.513843	0.792067	831	842	735	706	885	817	0
718	GMOY001571	-1.03956	4.94545	13.8337	0.000199722	0.00796015	682	505	594	775	1489	1796	-1
719	GMOY001574	-0.154166	3.08825	0.607408	0.435765	0.749886	245	221	241	237	289	334	0
720	GMOY001575	0.0423917	3.26518	0.052765	0.81832	0.939875	290	306	266	236	306	372	0
721	GMOY001576	-0.0218389	5.55177	0.0272858	0.868799	0.956888	1405	1511	1227	1348	1351	1882	0
722	GMOY001582	-0.0676529	8.18554	0.203436	0.651962	0.866571	8079	8807	8295	9397	9384	9726	0
723	GMOY001584	-0.0865462	4.04988	0.213769	0.643829	0.861385	463	561	405	505	434	715	0
724	GMOY001585	0.155531	3.93678	1.07147	0.300614	0.659304	532	500	404	394	438	568	0
725	GMOY001588	-0.348834	4.33332	2.20738	0.137352	0.471233	502	583	486	552	571	1099	0
726	GMOY001594	-0.334428	5.03211	5.13253	0.0234815	0.202834	922	959	703	1105	1173	1215	0
727	GMOY001600	-0.194357	3.96824	1.84967	0.173822	0.519403	463	454	379	494	516	592	0
728	GMOY001602	0.163848	4.68715	0.920638	0.337308	0.684369	874	864	687	787	775	751	0
729	GMOY001607	-0.397102	5.11185	3.29672	0.0694182	0.338366	914	950	790	1065	1570	1099	0
730	GMOY001608	0.0267253	6.11055	0.0400852	0.841314	0.948206	2169	2325	1734	1872	2055	2714	0
731	GMOY001609	-0.193764	3.96366	1.68189	0.194673	0.545564	474	423	393	460	505	641	0
732	GMOY001611	-0.233182	6.34082	3.14349	0.0762305	0.355187	2447	2289	1909	2699	2756	2938	0
733	GMOY001617	-0.181282	5.53595	1.36192	0.243205	0.592765	1448	1256	1163	1389	1331	2079	0
734	GMOY001619	0.0190914	3.90156	0.0147493	0.903337	0.969862	435	477	419	390	466	578	0
735	GMOY001620	0.216052	6.70176	1.54432	0.213976	0.565973	3594	3731	2687	2870	3439	2866	0
736	GMOY001623	0.0293009	5.78575	0.0281312	0.866801	0.95615	1545	2033	1395	1819	1611	1786	0
737	GMOY001627	-0.125336	5.55366	0.925428	0.336054	0.683423	1420	1477	1114	1380	1452	1913	0
738	GMOY001629	0.206736	7.97824	1.88774	0.169457	0.513531	8342	8542	7179	7892	6965	7490	0
739	GMOY001631	0.148387	5.28444	0.412747	0.520578	0.795248	1414	1204	1036	918	1529	1078	0
740	GMOY001633	-0.318077	5.68077	1.95117	0.162461	0.50649	1358	1519	1189	1262	1558	2808	0
741	GMOY001635	0.420195	4.80268	4.43179	0.0352754	0.249071	985	1057	805	870	658	740	0
742	GMOY001636	-0.13988	4.41056	0.581159	0.445858	0.756169	562	712	525	586	645	937	0
743	GMOY001638	-0.405752	3.95195	5.87816	0.0153298	0.156116	391	418	369	484	487	740	0
744	GMOY001641	-0.505998	4.42452	3.46403	0.0627173	0.324723	521	611	447	528	673	1295	0
745	GMOY001642	-0.515774	3.15656	3.16696	0.0751421	0.352614	287	212	156	225	421	359	0
746	GMOY001645	-0.123741	4.76184	0.379086	0.538093	0.804695	951	795	581	710	825	1226	0
747	GMOY001647	-0.0990469	5.42571	0.388183	0.533256	0.803207	1269	1406	1030	1163	1266	1908	0
748	GMOY001649	-0.660262	3.62358	11.8147	0.000587635	0.0178873	270	360	221	409	470	575	-1
749	GMOY001654	0.110494	5.54665	0.786937	0.375028	0.709258	1562	1545	1222	1305	1416	1605	0
750	GMOY001655	0.0940508	4.70621	0.239016	0.624918	0.85416	794	898	705	778	608	1066	0
751	GMOY001656	0.0761181	3.83959	0.139179	0.709099	0.895874	366	508	423	436	454	436	0
752	GMOY001658	-0.0813164	4.65462	0.311159	0.57697	0.828043	783	717	671	738	815	939	0
753	GMOY001659	-0.0464938	6.98477	0.122419	0.726426	0.901725	3595	4035	3440	4021	3932	4391	0
754	GMOY001660	-0.167554	3.18118	0.653456	0.41888	0.741882	301	282	180	256	296	372	0
755	GMOY001664	-0.395948	6.06821	7.8573	0.0050616	0.0810441	1650	1999	1512	2300	2170	2893	0
756	GMOY001668	-0.123885	5.31534	0.628877	0.427767	0.747673	1312	1029	1043	1109	1244	1679	0
757	GMOY001669	-0.0371593	5.71202	0.0784199	0.77945	0.925253	1705	1544	1358	1441	1605	2103	0
758	GMOY001675	-0.145285	6.74198	1.41418	0.234364	0.580929	3156	3360	2559	3203	3577	4056	0
759	GMOY001677	0.057833	6.65003	0.229095	0.632196	0.856806	3056	3275	2778	2901	2904	3700	0
760	GMOY001678	-0.422669	3.82216	3.04219	0.0811265	0.363292	376	298	386	401	622	526	0
761	GMOY001685	-0.0547307	5.16391	0.171561	0.678728	0.880805	1056	1150	923	1095	1045	1385	0
762	GMOY001688	-0.166501	5.12572	1.48994	0.222226	0.570825	946	1052	919	1095	1080	1386	0
763	GMOY001690	-0.0767439	4.71738	0.262158	0.608641	0.844869	811	857	618	812	797	990	0
764	GMOY001695	0.172497	10.8008	1.14166	0.285302	0.641727	55886	62517	50022	56698	48695	54940	0
765	GMOY001698	-0.0810237	3.27339	0.0271457	0.869133	0.956957	228	367	239	254	519	147	0
766	GMOY001703	-2.06601	3.81053	25.9512	3.5016e-07	4.12742e-05	230	89	157	418	811	981	-1
767	GMOY001704	0.00385382	4.96324	0.000639273	0.979829	0.99468	1043	1018	733	841	950	1227	0
768	GMOY001705	0.0757947	4.63109	0.216049	0.642067	0.860469	785	788	685	647	683	1017	0
769	GMOY001708	-0.0452267	4.4768	0.0534116	0.81723	0.939846	636	826	499	630	636	928	0
770	GMOY001709	-0.0178131	3.78062	0.0105189	0.918311	0.974782	430	406	373	447	357	525	0
771	GMOY001717	0.387684	3.67869	1.10235	0.29375	0.65095	466	536	299	248	215	645	0
772	GMOY001718	0.00439375	3.79933	0.000593212	0.980569	0.99468	511	381	348	387	459	487	0
773	GMOY001722	0.302326	9.27479	3.1905	0.0740672	0.349303	20414	21842	18596	19361	15924	17611	0
774	GMOY001723	-0.0874789	4.82244	0.309616	0.577916	0.828043	839	878	722	889	961	933	0
775	GMOY001724	-0.286768	5.78154	4.52072	0.0334867	0.242504	1428	1586	1383	1641	1877	2335	0
776	GMOY001726	-0.51486	5.14987	2.7763	0.0956692	0.396081	904	893	797	864	960	2355	0
777	GMOY001729	-0.237564	5.03837	1.9991	0.157392	0.499084	852	1008	818	887	1242	1304	0
778	GMOY001731	-0.139716	3.86669	0.610402	0.434637	0.749825	460	409	363	402	422	664	0
779	GMOY001732	0.0837151	7.48085	0.455521	0.499725	0.786563	5782	5801	4800	5295	5498	5840	0
780	GMOY001734	0.085846	3.52823	0.286901	0.592214	0.836315	371	356	324	330	319	428	0
781	GMOY001735	0.0536743	7.12789	0.132038	0.716328	0.899061	4441	4747	3542	3496	4137	5756	0
782	GMOY001736	-0.265908	5.78806	3.33836	0.0676821	0.33689	1423	1632	1397	1869	1913	1991	0
783	GMOY001737	0.025337	6.12057	0.0354296	0.850698	0.951348	2264	2162	1827	2117	2211	2274	0
784	GMOY001738	0.0433118	6.8093	0.0859159	0.769435	0.920265	3484	3427	3192	3500	3570	3473	0
785	GMOY001740	0.0211742	9.0303	0.0261523	0.871529	0.9578	16290	17299	13428	15256	16708	17925	0
786	GMOY001743	0.0104675	6.01193	0.00681255	0.934219	0.979532	1928	1982	1833	1854	1946	2408	0
787	GMOY001744	-0.0772852	4.78773	0.225861	0.63461	0.856806	778	838	764	836	767	1144	0
788	GMOY001745	-0.167919	4.25791	1.0516	0.305139	0.66319	540	577	482	545	580	840	0
789	GMOY001747	-0.112723	5.25411	0.822841	0.364351	0.701596	1116	1199	950	1149	1243	1424	0
790	GMOY001748	-0.54638	6.21334	9.99236	0.00157191	0.0353999	1821	1624	1873	2443	3041	2972	-1
791	GMOY001750	0.0461055	6.28077	0.114401	0.735188	0.905384	2487	2365	2166	2442	2325	2558	0
792	GMOY001753	-0.678906	4.70997	2.05021	0.152186	0.494202	715	338	704	520	1610	957	0
793	GMOY001754	-0.204526	3.80935	1.31434	0.25161	0.604689	345	474	337	431	474	535	0
794	GMOY001756	-0.153024	5.24331	1.3182	0.250916	0.603854	1119	1138	936	1109	1148	1613	0
795	GMOY001757	-0.0607381	4.261	0.117886	0.731339	0.903221	523	625	515	641	528	709	0
796	GMOY001758	0.229033	4.16184	1.93631	0.16407	0.507792	643	576	498	522	517	533	0
797	GMOY001767	0.243515	3.69703	1.56672	0.210684	0.561487	446	446	357	412	359	354	0
798	GMOY001770	-0.118247	4.69405	0.430862	0.511566	0.790538	744	751	703	692	758	1180	0
799	GMOY001776	0.370128	9.46483	6.18381	0.0128924	0.140598	25589	26785	19002	17961	20561	20635	0
800	GMOY001782	-0.0408926	5.56318	0.0839904	0.771961	0.920839	1378	1473	1286	1470	1549	1567	0
801	GMOY001783	-0.380417	3.27006	3.90021	0.0482802	0.291364	263	247	230	293	299	465	0
802	GMOY001788	0.270064	3.85823	2.37403	0.123368	0.446124	519	462	425	319	417	540	0
803	GMOY001789	0.0709995	5.1114	0.239091	0.624864	0.85416	1151	1105	900	1070	1050	1102	0
804	GMOY001794	0.378212	9.99177	3.85943	0.049467	0.294358	33670	39268	29728	32071	22632	29980	0
805	GMOY001797	0.0508877	3.95881	0.118812	0.730326	0.902925	489	526	393	443	480	543	0
806	GMOY001798	-0.149931	3.35539	0.633309	0.426144	0.74658	281	330	249	268	338	435	0
807	GMOY001799	0.0549754	7.5993	0.190735	0.662305	0.872995	6263	6424	4963	5967	5574	6750	0
808	GMOY001800	-0.20215	4.43543	1.89928	0.168159	0.511889	644	609	534	669	693	869	0
809	GMOY001805	0.252161	6.49974	4.43762	0.0351553	0.249071	2982	3112	2656	2317	2581	3082	0
810	GMOY001806	0.00654508	8.04893	0.00260997	0.959255	0.988915	8394	8279	6979	8153	8329	8845	0
811	GMOY001808	-0.602434	3.26729	9.77313	0.0017708	0.0383213	235	246	196	293	340	492	-1
812	GMOY001809	0.131462	6.39741	0.981179	0.321908	0.675775	2866	2838	2172	2508	2270	2977	0
813	GMOY001811	-0.0492141	8.80317	0.14209	0.706212	0.893723	13891	14243	11082	13756	14346	15515	0
814	GMOY001812	-0.0877621	3.91642	0.26474	0.606882	0.843726	428	437	427	432	430	646	0
815	GMOY001813	0.0467297	7.30684	0.131531	0.71685	0.899186	5168	4884	4275	4985	4438	5553	0
816	GMOY001814	0.0882158	5.5505	0.475634	0.490407	0.782076	1470	1447	1365	1317	1355	1715	0
817	GMOY001815	0.335752	6.69675	4.7568	0.0291827	0.22517	3340	3462	3436	2521	3181	3110	0
818	GMOY001816	-0.261199	5.24698	3.08127	0.0791988	0.361121	1051	1070	946	1139	1142	1749	0
819	GMOY001818	0.170197	5.12267	1.47461	0.22462	0.572398	1163	1104	1008	980	1070	1089	0
820	GMOY001819	0.254094	6.72545	3.91979	0.0477208	0.289029	3276	3741	3204	2759	2916	3657	0
821	GMOY001820	-0.0332022	4.88615	0.0604596	0.805771	0.934631	933	895	771	877	903	1101	0
822	GMOY001821	-0.439111	4.12605	4.32064	0.0376529	0.255775	476	473	370	513	514	942	0
823	GMOY001822	-0.169668	6.004	1.68409	0.194382	0.545255	1941	1782	1645	2117	2027	2381	0
824	GMOY001823	-0.0811887	5.28927	0.429181	0.512391	0.79131	1151	1223	1006	1156	1273	1440	0
825	GMOY001824	0.112381	7.96034	0.763244	0.382315	0.714825	8195	8425	6494	6770	7941	8317	0
826	GMOY001828	-0.605899	4.04577	10.0888	0.00149171	0.0341087	409	416	338	550	738	610	-1
827	GMOY001829	0.226189	6.60049	1.75402	0.185372	0.534781	3341	3380	2622	3067	2769	2663	0
828	GMOY001830	-0.401436	3.55532	5.84832	0.0155919	0.157915	321	315	262	419	366	499	0
829	GMOY001831	0.212456	8.15502	2.48925	0.114626	0.430529	9505	9419	8296	8190	8448	8640	0
830	GMOY001833	-0.187927	6.08375	2.41779	0.119964	0.440133	1960	2017	1669	2034	2247	2695	0
831	GMOY001838	0.0510573	3.8868	0.104245	0.746794	0.910156	429	513	394	429	414	557	0
832	GMOY001839	-0.182473	3.97897	0.867329	0.351696	0.69223	499	410	400	424	463	749	0
833	GMOY001840	0.0681888	6.92609	0.121816	0.727073	0.901922	3690	3975	3400	4320	3536	3388	0
834	GMOY001842	0.020566	4.72024	0.01399	0.905846	0.970675	815	847	698	677	951	884	0
835	GMOY001843	0.36627	6.97205	4.97189	0.0257625	0.212388	3914	4733	3912	3652	3366	3441	0
836	GMOY001844	0.0172459	4.09661	0.0100946	0.91997	0.974782	502	596	433	557	474	597	0
837	GMOY001845	0.0889123	7.18304	0.394748	0.529814	0.801815	4724	4614	3996	4215	4777	4472	0
838	GMOY001847	0.479376	6.13317	6.69891	0.00964719	0.118087	2583	2571	2129	2131	1662	1776	0
839	GMOY001849	-0.544065	5.68487	4.49849	0.0339248	0.24345	1221	1446	1064	1209	1797	3040	0
840	GMOY001850	0.328769	4.43658	3.93598	0.0472635	0.287169	819	765	570	528	641	676	0
841	GMOY001851	0.121715	5.57331	0.852671	0.355798	0.694713	1421	1596	1385	1354	1353	1690	0
842	GMOY001852	0.0415798	4.94878	0.0771766	0.781161	0.926241	909	1031	843	859	865	1227	0
843	GMOY001853	-0.264047	3.62368	2.58849	0.107643	0.41859	366	336	291	423	411	449	0
844	GMOY001854	0.138841	4.0407	0.442693	0.505825	0.789826	580	489	461	574	422	491	0
845	GMOY001860	-0.155227	8.78465	1.34707	0.245792	0.595663	12745	13091	11293	12484	13979	18716	0
846	GMOY001874	0.0992067	4.07144	0.410624	0.521653	0.795693	541	540	462	512	447	601	0
847	GMOY001879	0.116013	4.11951	0.589237	0.442714	0.754765	545	596	466	495	476	637	0
848	GMOY001881	0.424521	6.16077	9.39372	0.0021773	0.044675	2369	2593	2311	1803	1997	2060	1
849	GMOY001882	0.221761	4.51725	1.64496	0.199647	0.548191	746	736	700	681	668	665	0
850	GMOY001883	-0.464805	4.62067	2.59018	0.107528	0.41859	652	718	478	677	639	1515	0
851	GMOY001884	-0.335885	4.98159	3.82378	0.05053	0.295759	1005	890	611	1084	1014	1295	0
852	GMOY001885	0.0635168	3.75799	0.137986	0.710292	0.896155	399	440	384	383	355	542	0
853	GMOY001886	-0.0450904	7.79858	0.129951	0.718483	0.899321	6559	7140	5818	6639	7303	7786	0
854	GMOY001887	-0.150718	3.78714	1.01779	0.313044	0.668445	396	418	346	402	464	530	0
855	GMOY001888	0.0955291	3.57492	0.272615	0.601583	0.84132	364	387	338	286	344	489	0
856	GMOY001890	0.117508	5.47052	0.287841	0.591607	0.836098	1120	1304	1610	1181	1379	1539	0
857	GMOY001891	-0.0400299	3.71229	0.0466879	0.82893	0.942972	380	482	292	384	393	502	0
858	GMOY001892	0.253529	4.90964	2.64996	0.103552	0.413514	946	1061	894	812	914	897	0
859	GMOY001893	-0.0048191	3.53116	0.000756376	0.978059	0.99468	331	383	308	331	317	471	0
860	GMOY001897	0.346701	6.52432	3.91923	0.0477368	0.289029	3038	3254	2859	2495	2855	2356	0
861	GMOY001899	0.213081	7.10305	0.771212	0.379843	0.712495	4147	4399	4491	4429	4409	3152	0
862	GMOY001900	-0.249431	3.49241	2.42772	0.119206	0.439009	333	316	263	365	352	457	0
863	GMOY001908	0.163916	5.45065	1.26623	0.260475	0.61556	1429	1553	1144	1196	1129	1678	0
864	GMOY001909	0.316052	4.24523	1.97967	0.159425	0.502001	687	625	556	636	477	483	0
865	GMOY001910	-0.690215	3.07276	2.71342	0.0995074	0.403999	148	334	99	325	365	288	0
866	GMOY001913	-0.187172	5.17675	1.46464	0.226193	0.572505	1027	1037	937	1094	1029	1623	0
867	GMOY001917	-0.783015	3.89817	24.2826	8.3186e-07	8.3791e-05	319	367	286	500	617	698	-1
868	GMOY001918	0.308601	4.02293	2.99768	0.0833838	0.367792	597	532	469	442	366	598	0
869	GMOY001920	-0.0735584	8.15345	0.264276	0.607197	0.843815	8311	9039	7362	8454	10022	9495	0
870	GMOY001921	0.287071	7.77893	2.59036	0.107516	0.41859	5948	8104	7282	5533	6614	6893	0
871	GMOY001924	0.153162	3.66999	0.689466	0.406346	0.731978	369	465	354	398	334	420	0
872	GMOY001925	0.0304413	4.07917	0.0203952	0.886439	0.962473	495	442	560	437	585	584	0
873	GMOY001933	0.233402	8.54602	3.26522	0.0707634	0.34024	12688	12622	10677	10317	11078	11569	0
874	GMOY001936	-0.215191	4.79252	2.20517	0.137549	0.471233	831	826	631	878	869	1125	0
875	GMOY001940	-0.650113	5.08765	21.4716	3.5911e-06	0.000326142	776	891	688	1192	1346	1452	-1
876	GMOY001941	0.344854	7.33295	3.51174	0.0609354	0.31968	5900	5951	4304	4262	5153	4095	0
877	GMOY001944	0.0874404	4.19217	0.215103	0.642797	0.860516	598	656	430	452	519	754	0
878	GMOY001945	-0.174848	3.16251	0.656598	0.417764	0.741354	244	287	214	221	292	409	0
879	GMOY001946	0.567633	8.93792	16.9969	3.74409e-05	0.00213838	19147	18434	14740	12310	12379	13179	1
880	GMOY001951	0.185829	3.36061	0.938155	0.332753	0.679989	395	333	247	291	271	361	0
881	GMOY001952	-0.0660671	4.85682	0.200691	0.654164	0.867653	964	859	702	875	938	1032	0
882	GMOY001962	-0.32121	5.41518	1.49555	0.221358	0.570116	1085	1305	987	1130	1095	2479	0
883	GMOY001963	-0.152352	5.54664	1.533	0.215662	0.565973	1336	1432	1171	1452	1497	1790	0
884	GMOY001965	-0.191533	4.20693	1.24963	0.263623	0.619894	499	490	529	567	625	698	0
885	GMOY001967	-0.0494803	3.65453	0.101612	0.749904	0.911881	394	370	332	366	413	448	0
886	GMOY001970	0.20868	4.53532	1.37751	0.240525	0.587526	720	793	690	690	696	661	0
887	GMOY001975	-0.0119562	3.2585	0.00421631	0.948227	0.985402	283	279	277	303	288	325	0
888	GMOY001977	0.217601	5.57561	2.3511	0.125194	0.449499	1569	1687	1314	1437	1289	1497	0
889	GMOY001979	-0.189961	4.04292	1.01389	0.313973	0.668659	480	484	403	422	650	617	0
890	GMOY001981	0.58329	5.97734	4.27755	0.038619	0.259332	2720	1759	2210	1565	1030	2346	0
891	GMOY001982	0.0771402	6.71976	0.363548	0.546543	0.809224	3245	3556	2839	3212	3080	3556	0
892	GMOY001983	0.177055	5.28311	1.50829	0.2194	0.568244	1286	1318	1075	1189	984	1343	0
893	GMOY001984	-0.0976019	7.46737	0.701746	0.402198	0.73031	5164	5433	4615	5437	5482	6728	0
894	GMOY001986	0.196842	3.98467	1.23109	0.267196	0.625904	583	563	368	438	472	502	0
895	GMOY001987	-0.0216493	8.70101	0.0310679	0.860089	0.953194	12877	12917	10991	11645	13048	15880	0
896	GMOY001989	-0.620409	4.89691	4.33827	0.0372647	0.255762	771	679	634	782	836	1981	0
897	GMOY001991	-0.025545	4.62906	0.026451	0.870804	0.95729	792	831	570	737	750	916	0
898	GMOY001992	-0.4218	3.01257	0.939849	0.332317	0.679989	292	148	171	136	428	325	0
899	GMOY001993	0.0195476	5.67517	0.0223911	0.881051	0.960642	1701	1498	1376	1548	1500	1836	0
900	GMOY001994	-0.0224416	3.97641	0.0204974	0.886157	0.962421	492	506	391	489	505	520	0
901	GMOY001996	0.17551	6.42655	1.5016	0.220426	0.569571	3003	2748	2379	2674	2304	2763	0
902	GMOY001997	-0.0341794	6.619	0.0837226	0.772315	0.920839	3070	2956	2614	2929	3090	3556	0
903	GMOY001998	0.0594252	4.14166	0.148167	0.700293	0.893305	547	563	487	550	504	601	0
904	GMOY002000	0.416385	10.4302	4.38536	0.0362488	0.251968	51008	43182	45638	38593	40023	33571	0
905	GMOY002003	0.594472	4.18257	2.17054	0.140677	0.47442	808	933	257	415	524	437	0
906	GMOY002006	0.0298823	3.25593	0.0158872	0.899697	0.968606	336	291	231	275	217	427	0
907	GMOY002007	0.287091	5.89367	2.54148	0.11089	0.424409	2157	2106	1581	1362	1461	2428	0
908	GMOY002010	-0.00818579	4.56909	0.00251073	0.960037	0.989038	680	799	624	748	738	789	0
909	GMOY002013	0.00373769	4.38528	0.000318242	0.985767	0.995784	659	683	522	500	577	970	0
910	GMOY002014	-0.00936628	4.02837	0.00290397	0.957024	0.988142	449	514	473	423	497	667	0
911	GMOY002015	0.389453	4.11002	6.12546	0.0133249	0.142362	590	572	568	455	455	523	0
912	GMOY002016	-0.204697	4.57658	1.85893	0.172748	0.517734	712	640	613	762	786	905	0
913	GMOY002018	-0.212098	4.66452	1.68646	0.194068	0.544924	677	695	702	733	862	1034	0
914	GMOY002020	-0.371862	5.42322	6.15275	0.0131208	0.140598	1161	1211	961	1256	1412	2050	0
915	GMOY002022	-0.0878865	5.3992	0.494259	0.482034	0.777227	1257	1329	1058	1290	1270	1636	0
916	GMOY002024	0.0701299	4.98441	0.137808	0.71047	0.896175	1248	820	822	896	958	1119	0
917	GMOY002025	-0.199019	6.59625	2.45648	0.11704	0.435171	2769	2798	2443	3203	3210	3502	0
918	GMOY002026	-0.371108	3.35606	3.38741	0.0656961	0.330916	310	258	224	389	346	360	0
919	GMOY002027	-0.190095	6.12454	1.8953	0.168606	0.512665	2120	1911	1764	1940	2442	2814	0
920	GMOY002029	0.20135	9.5419	2.12798	0.144631	0.481235	22546	25796	22441	19560	21484	26007	0
921	GMOY002030	-0.00223656	5.70885	0.000165357	0.98974	0.997664	1993	1462	1225	1596	1642	1781	0
922	GMOY002034	-1.53142	6.64858	11.5173	0.000689502	0.0198145	2017	796	1714	2344	5990	6289	-1
923	GMOY002038	0.530595	3.75273	1.65181	0.198712	0.547422	484	311	589	230	526	291	0
924	GMOY002040	0.107229	7.72088	0.837052	0.360241	0.699079	6722	6958	5806	5894	6414	7259	0
925	GMOY002042	0.442723	7.7471	11.9347	0.000550988	0.017543	7109	8399	6542	5379	5469	6728	1
926	GMOY002043	-0.622888	3.55049	4.1151	0.042502	0.270645	299	321	203	307	338	762	0
927	GMOY002044	0.677778	8.04989	19.0016	1.30609e-05	0.000939708	11535	10442	7321	6129	6517	6922	1
928	GMOY002045	-0.340292	9.3395	0.383884	0.535532	0.803207	4864	27411	18084	25696	18150	25593	0
929	GMOY002047	-0.417691	3.66264	3.03996	0.081238	0.363292	262	367	325	517	415	439	0
930	GMOY002048	-0.116401	7.49976	0.946328	0.330656	0.679989	5188	5392	4844	5330	5884	6969	0
931	GMOY002049	-0.105303	8.1626	0.443159	0.505602	0.789826	7307	8830	8274	9252	9047	10208	0
932	GMOY002050	0.376895	6.42497	4.57488	0.032444	0.240616	2670	3303	2654	2387	2495	2232	0
933	GMOY002053	0.00671571	8.66632	0.00299833	0.956332	0.988142	12731	12671	10860	12263	11996	14819	0
934	GMOY002057	0.0732522	5.54645	0.187804	0.664751	0.873133	1426	1331	1470	1322	1555	1482	0
935	GMOY002060	-0.0298711	3.80088	0.0338656	0.853993	0.952703	449	380	390	394	419	545	0
936	GMOY002061	0.214358	6.05744	1.63687	0.200755	0.549498	2358	2196	1826	1899	2136	1834	0
937	GMOY002062	-0.0739628	4.39564	0.194681	0.659049	0.871392	643	645	535	555	640	904	0
938	GMOY002066	0.0959872	6.82568	0.633567	0.42605	0.74658	3459	3712	3240	3205	3341	4032	0
939	GMOY002067	-0.311151	4.50286	3.058	0.0803405	0.363292	605	654	538	604	798	1040	0
940	GMOY002070	-0.103305	6.18878	0.474898	0.490743	0.782076	2123	2406	1752	1915	2389	3042	0
941	GMOY002072	0.108433	4.63995	0.454488	0.500211	0.786886	711	858	723	687	700	932	0
942	GMOY002073	-0.147192	4.49113	0.434999	0.509546	0.790203	798	640	474	537	768	999	0
943	GMOY002075	0.207282	6.03842	2.41344	0.120297	0.440772	2340	2092	1842	1852	1936	2062	0
944	GMOY002076	-0.121266	3.79828	0.496375	0.481097	0.777227	392	453	339	411	393	600	0
945	GMOY002077	0.124475	4.98577	0.784322	0.375822	0.710357	1077	1029	839	949	873	1092	0
946	GMOY002078	-0.411462	4.56477	4.42106	0.035498	0.249884	773	570	473	695	853	1070	0
947	GMOY002080	-0.00185942	4.57019	0.000145355	0.990381	0.997798	758	713	637	670	675	958	0
948	GMOY002081	-0.192405	4.26592	1.06717	0.301585	0.660127	539	531	517	569	539	889	0
949	GMOY002082	-0.280412	4.89138	1.48852	0.222447	0.571064	795	831	749	782	826	1603	0
950	GMOY002088	-0.654874	5.10578	4.76836	0.0289875	0.224454	939	812	639	766	1212	2214	0
951	GMOY002090	-0.173948	6.95488	2.23667	0.134771	0.468108	3619	3676	3087	3743	3982	4995	0
952	GMOY002094	-0.140302	6.0884	0.88733	0.346202	0.689598	1897	1952	1882	2254	2238	2330	0
953	GMOY002098	-0.0111687	6.25522	0.00824051	0.92767	0.977232	2374	2407	1996	2210	2234	2979	0
954	GMOY002099	-0.187161	6.46843	2.15663	0.141956	0.475763	2422	2723	2222	2826	2725	3553	0
955	GMOY002100	-0.439866	3.21411	3.84619	0.0498593	0.295226	184	282	227	325	306	392	0
956	GMOY002101	0.00968693	3.43787	0.00216037	0.962928	0.990461	290	380	292	300	282	466	0
957	GMOY002103	-0.115722	7.03178	0.728395	0.393404	0.725534	3564	3898	3661	4049	3931	5173	0
958	GMOY002109	0.0356971	5.79924	0.0282972	0.866412	0.95615	1663	1877	1479	2015	1676	1503	0
959	GMOY002110	-0.0735197	8.81008	0.215735	0.642309	0.860469	13913	12604	12314	15237	14088	14605	0
960	GMOY002112	0.162178	4.14765	0.237987	0.625664	0.854791	763	413	487	418	364	873	0
961	GMOY002113	0.0197581	4.06825	0.0133775	0.907921	0.971374	502	587	415	512	540	537	0
962	GMOY002114	-0.319667	5.71191	5.78015	0.0162082	0.162257	1454	1498	1203	1612	1690	2347	0
963	GMOY002115	0.0431972	6.30904	0.0616435	0.803917	0.934631	2500	2416	2230	2527	1880	3160	0
964	GMOY002117	0.128292	6.42634	0.904704	0.341523	0.685533	2774	2886	2343	2407	2755	2713	0
965	GMOY002120	0.0657226	4.62235	0.199539	0.655093	0.868441	756	826	658	661	750	913	0
966	GMOY002121	-0.116552	4.73262	0.569806	0.450336	0.758547	790	775	698	883	839	922	0
967	GMOY002127	-0.0757607	6.61751	0.392958	0.530749	0.80184	3102	2952	2470	3043	3104	3540	0
968	GMOY002128	0.1458	4.76005	0.910981	0.339854	0.6851	849	899	778	705	746	1045	0
969	GMOY002137	-0.0416384	6.80725	0.107995	0.742438	0.90717	3479	3317	3015	3554	3436	3912	0
970	GMOY002138	0.168626	3.89893	1.18012	0.277331	0.633723	474	482	441	380	415	564	0
971	GMOY002140	-0.856693	4.01318	19.0892	1.24748e-05	0.000909347	342	362	313	515	577	940	-1
972	GMOY002146	0.759518	3.14293	8.44917	0.00365209	0.0656902	356	409	229	164	255	206	0
973	GMOY002148	0.116967	4.68756	0.643678	0.422382	0.743787	794	861	725	715	789	871	0
974	GMOY002149	0.528112	7.70618	16.2182	5.64499e-05	0.00289567	8156	8017	5910	5269	5051	6144	1
975	GMOY002150	0.0838362	5.33537	0.360546	0.548203	0.810743	1208	1244	1222	1117	1159	1515	0
976	GMOY002156	-0.142463	3.65128	0.771771	0.37967	0.712495	349	412	300	370	401	498	0
977	GMOY002158	-1.82874	2.88973	21.031	4.51922e-06	0.000403814	140	96	55	229	295	615	-1
978	GMOY002160	-0.915253	2.96917	7.98834	0.00470796	0.0783246	196	160	125	190	289	529	0
979	GMOY002162	0.428665	5.17855	7.74535	0.00538512	0.0849959	1207	1404	1087	1007	935	1007	0
980	GMOY002163	-0.0775427	3.9789	0.270047	0.6033	0.842458	491	484	389	446	533	576	0
981	GMOY002164	-0.103894	3.64864	0.375193	0.540187	0.806338	394	362	316	409	345	495	0
982	GMOY002165	0.0599454	3.69928	0.110811	0.739223	0.906023	414	428	336	374	325	533	0
983	GMOY002166	-0.308358	3.83045	1.5351	0.215348	0.565973	383	404	339	360	398	794	0
984	GMOY002167	0.035611	5.91205	0.0835963	0.772482	0.920839	1881	1898	1641	1806	1791	2123	0
985	GMOY002169	0.161588	4.2959	1.02103	0.312274	0.668445	617	651	570	534	620	621	0
986	GMOY002172	-0.0154912	5.84251	0.0158761	0.899732	0.968606	1851	1801	1440	1647	1772	2150	0
987	GMOY002173	-0.00767302	7.13388	0.00412795	0.948772	0.985465	4267	4442	3756	4307	4150	5106	0
988	GMOY002175	0.163048	7.05936	1.88701	0.169539	0.513531	4254	4482	3799	3760	3891	4457	0
989	GMOY002176	-0.0555557	4.48282	0.100036	0.751786	0.912554	628	668	641	691	757	726	0
990	GMOY002177	0.108059	5.85139	0.595121	0.440446	0.752903	1962	1846	1532	1692	1816	1808	0
991	GMOY002179	0.10272	4.36928	0.382583	0.536224	0.803307	636	740	531	527	651	745	0
992	GMOY002181	0.189918	5.67861	2.40127	0.121237	0.443042	1711	1693	1452	1439	1418	1753	0
993	GMOY002182	-0.195218	4.21644	1.4902	0.222186	0.570825	539	570	434	524	599	800	0
994	GMOY002183	-0.0809282	5.6105	0.399148	0.52753	0.80047	1464	1519	1244	1474	1624	1723	0
995	GMOY002184	0.102274	5.69352	0.560199	0.45418	0.760489	1584	1722	1455	1572	1527	1682	0
996	GMOY002185	-0.131203	4.46526	0.674581	0.411459	0.736982	628	715	534	654	661	920	0
997	GMOY002186	-0.0620538	3.98752	0.14907	0.699426	0.893227	472	524	385	518	483	547	0
998	GMOY002187	-0.0809079	4.0668	0.250117	0.616992	0.850495	458	521	461	541	515	592	0
999	GMOY002188	-0.00279877	5.14208	9.11244e-05	0.992384	0.998162	1243	877	1005	985	1497	852	0
1000	GMOY002194	-0.113823	4.14021	0.482611	0.487242	0.7797	517	586	407	568	563	622	0
1001	GMOY002196	0.209213	4.37928	1.65016	0.198937	0.547768	739	643	599	591	532	738	0
1002	GMOY002197	-0.351938	5.03546	2.71927	0.0991434	0.403999	918	870	772	812	1075	1732	0
1003	GMOY002198	-0.0608801	3.34161	0.123705	0.72505	0.901286	304	331	246	279	313	406	0
1004	GMOY002199	-0.136899	11.5822	1.02591	0.31112	0.668445	90433	95118	75083	98289	93965	117318	0
1005	GMOY002200	-0.187923	4.88741	0.858942	0.354035	0.692607	874	921	675	832	798	1460	0
1006	GMOY002201	0.481269	6.5804	4.87088	0.0273135	0.219618	3570	3527	2851	2173	3217	2201	0
1007	GMOY002204	-0.121653	4.5093	0.311063	0.577029	0.828043	666	690	581	548	938	793	0
1008	GMOY002206	0.316149	6.3307	5.04094	0.0247551	0.208148	2621	3016	2318	2233	2262	2369	0
1009	GMOY002208	0.373684	5.57452	5.53481	0.0186418	0.178677	1508	1645	1601	1121	1430	1442	0
1010	GMOY002212	-0.198161	3.48105	0.62658	0.428613	0.747673	349	313	261	263	322	588	0
1011	GMOY002213	-0.5769	3.87307	5.41279	0.0199898	0.186853	355	389	300	400	449	880	0
1012	GMOY002219	0.111158	4.244	0.377699	0.538837	0.805493	609	669	477	473	518	783	0
1013	GMOY002220	-0.151332	3.50961	0.669146	0.413349	0.737629	326	296	327	318	365	474	0
1014	GMOY002221	-0.185382	5.05436	1.34935	0.245391	0.594962	854	1063	844	916	1132	1377	0
1015	GMOY002223	-0.0447384	8.71087	0.121329	0.727598	0.902169	13310	13085	10443	13114	12988	14778	0
1016	GMOY002224	0.0490491	3.56312	0.0839952	0.771954	0.920839	408	346	312	363	327	424	0
1017	GMOY002225	-0.18221	6.76958	1.96209	0.16129	0.50426	3283	2877	2906	3390	3521	4279	0
1018	GMOY002229	-0.164827	4.68497	0.940286	0.332204	0.679989	735	745	670	837	911	842	0
1019	GMOY002230	0.537136	4.38896	5.57998	0.0181669	0.175034	832	815	572	503	645	472	0
1020	GMOY002231	0.12355	4.65901	0.647064	0.421164	0.742769	822	834	687	755	661	914	0
1021	GMOY002232	0.0482953	6.85161	0.164245	0.685278	0.88351	3759	3621	3081	3465	3373	4095	0
1022	GMOY002237	0.230425	4.47238	1.91074	0.166881	0.510221	837	743	562	635	593	734	0
1023	GMOY002239	0.0297789	6.06248	0.0592077	0.807753	0.936264	2047	2143	1815	1965	1955	2461	0
1024	GMOY002240	-0.00845503	5.66776	0.00396455	0.949795	0.986106	1502	1629	1373	1612	1474	1812	0
1025	GMOY002242	-0.225519	3.38443	1.65463	0.19833	0.547278	325	301	230	352	329	395	0
1026	GMOY002243	0.146848	5.62097	1.08243	0.298155	0.65677	1687	1480	1425	1393	1295	1832	0
1027	GMOY002244	0.194257	4.85044	1.02029	0.31245	0.668445	943	1000	797	774	996	790	0
1028	GMOY002246	-0.360378	5.22005	6.61443	0.0101156	0.121827	1090	923	886	1137	1363	1542	0
1029	GMOY002249	0.0137714	4.82828	0.00797122	0.928858	0.977232	792	915	819	788	875	1066	0
1030	GMOY002253	-0.00191922	4.42504	0.000111821	0.991563	0.998121	662	739	515	669	554	854	0
1031	GMOY002254	0.0592931	5.0427	0.1838	0.668128	0.876402	1089	1042	865	900	940	1289	0
1032	GMOY002255	0.0341117	6.85348	0.0770862	0.781286	0.926241	3632	3877	2939	3170	3564	4318	0
1033	GMOY002259	-0.862127	4.61225	1.16131	0.281194	0.637143	359	586	572	205	378	2756	0
1034	GMOY002262	-0.465852	3.11173	0.909695	0.340195	0.6851	323	104	211	158	438	372	0
1035	GMOY002263	0.0939958	5.61281	0.474222	0.491051	0.782076	1647	1444	1395	1414	1345	1815	0
1036	GMOY002264	0.302637	5.87283	4.49111	0.0340715	0.244014	1897	2131	1729	1705	1526	1798	0
1037	GMOY002265	-0.48487	3.43845	5.13836	0.0234028	0.202834	271	314	218	302	366	564	0
1038	GMOY002267	0.00247503	4.91999	0.00025063	0.987369	0.996402	959	976	765	829	1055	1017	0
1039	GMOY002268	-0.177904	3.70229	1.21614	0.270119	0.62856	367	388	327	407	379	547	0
1040	GMOY002271	-0.164701	5.81987	1.46597	0.225982	0.572505	1600	1722	1417	1737	1661	2391	0
1041	GMOY002276	-0.1988	3.51662	0.49602	0.481254	0.777227	334	307	300	346	509	295	0
1042	GMOY002277	-0.580955	6.13508	1.38601	0.23908	0.586843	2797	784	1443	1540	3914	2643	0
1043	GMOY002280	0.0393043	3.88872	0.0362764	0.848946	0.951215	459	560	325	466	470	453	0
1044	GMOY002282	-0.499085	4.48134	2.76335	0.0964462	0.397258	511	564	556	559	633	1410	0
1045	GMOY002285	-0.0802239	7.82083	0.417604	0.518135	0.794198	6520	7074	5959	6396	7112	9015	0
1046	GMOY002286	-0.364918	3.59241	2.35514	0.124871	0.448919	316	362	259	353	325	652	0
1047	GMOY002287	-0.031469	6.28326	0.0664665	0.796553	0.933438	2328	2527	2008	2339	2393	2852	0
1048	GMOY002288	-0.423848	5.44966	7.92049	0.00488781	0.0796425	1102	1314	917	1339	1504	2019	0
1049	GMOY002290	0.248614	4.70353	2.26877	0.132004	0.463144	871	951	701	786	684	808	0
1050	GMOY002291	-0.396729	5.17052	5.64172	0.017538	0.171057	951	1118	715	1106	1184	1689	0
1051	GMOY002292	-0.329191	4.05037	1.25967	0.261713	0.616712	531	414	362	415	430	985	0
1052	GMOY002294	-0.224918	5.79849	1.8186	0.17748	0.524603	1504	1664	1393	1429	2107	2276	0
1053	GMOY002300	-0.116902	3.53042	0.46257	0.496425	0.785393	353	337	292	395	342	410	0
1054	GMOY002307	0.372156	6.32791	5.84203	0.0156478	0.158053	2876	2866	2338	2272	2247	2153	0
1055	GMOY002311	-0.138259	4.70839	0.711408	0.398977	0.728521	776	824	619	823	727	1102	0
1056	GMOY002314	-0.455775	7.61136	1.63444	0.20109	0.549744	6823	2885	4887	4424	8496	9165	0
1057	GMOY002316	-0.311491	7.08746	5.09775	0.0239569	0.204662	3366	3895	3495	4367	4384	5830	0
1058	GMOY002318	0.147642	4.77373	0.789027	0.374394	0.708867	1001	827	733	807	701	996	0
1059	GMOY002319	0.121338	7.41694	1.04461	0.306753	0.66487	5461	5453	4910	4784	4811	6236	0
1060	GMOY002320	0.314297	3.76897	3.25643	0.0711441	0.340655	456	519	370	345	418	398	0
1061	GMOY002322	-0.143994	7.56138	1.2762	0.258606	0.614358	5583	5696	4712	6114	6292	6593	0
1062	GMOY002326	-0.234236	3.38848	1.61133	0.204304	0.55347	332	282	240	350	363	364	0
1063	GMOY002327	0.00751911	7.59253	0.00411991	0.948822	0.985465	6228	6086	4953	5751	5895	6890	0
1064	GMOY002328	0.0311347	5.45188	0.0603723	0.805908	0.934631	1344	1448	1148	1195	1379	1605	0
1065	GMOY002329	0.135657	4.0901	0.688083	0.406817	0.731978	604	514	466	454	458	660	0
1066	GMOY002330	0.135131	4.87698	0.889441	0.345629	0.689296	968	964	804	879	842	963	0
1067	GMOY002332	-0.0428163	4.90965	0.0569608	0.811366	0.938414	906	979	753	749	888	1345	0
1068	GMOY002342	-0.154473	5.68941	1.14766	0.28404	0.639927	1656	1592	1128	1560	1590	2111	0
1069	GMOY002345	0.356295	6.18631	6.07768	0.01369	0.145015	2554	2763	1993	1925	2097	2093	0
1070	GMOY002347	0.127457	5.39007	0.969482	0.324809	0.678938	1347	1443	1113	1149	1301	1403	0
1071	GMOY002348	0.111132	5.29107	0.488267	0.484701	0.778059	1444	1190	997	1116	1266	1218	0
1072	GMOY002350	0.00930822	3.51349	0.00140192	0.970132	0.992117	384	376	262	341	435	297	0
1073	GMOY002354	0.0740897	4.23408	0.179314	0.671963	0.877844	616	677	434	491	593	684	0
1074	GMOY002355	0.101637	5.11501	0.461822	0.496773	0.785393	1146	1088	955	1082	1033	1076	0
1075	GMOY002358	-0.0897385	5.63326	0.481285	0.487841	0.779982	1545	1494	1245	1390	1682	1864	0
1076	GMOY002359	0.273688	5.73649	4.1361	0.0419778	0.269475	1857	1785	1550	1486	1538	1597	0
1077	GMOY002363	0.519659	4.01354	4.94594	0.026152	0.214323	545	607	532	416	493	343	0
1078	GMOY002366	0.202693	3.53494	1.03224	0.309632	0.668236	351	428	321	326	374	323	0
1079	GMOY002368	-0.153963	5.47261	1.28811	0.256396	0.611466	1216	1382	1137	1273	1533	1704	0
1080	GMOY002369	-0.0915536	5.26287	0.435564	0.509271	0.790203	1093	1212	999	1031	1278	1526	0
1081	GMOY002370	0.0797948	3.60171	0.186737	0.665646	0.874065	402	385	320	359	405	357	0
1082	GMOY002372	0.223165	4.30147	0.931524	0.334467	0.682486	740	594	554	643	584	489	0
1083	GMOY002373	0.0408146	6.10873	0.0853142	0.770221	0.920775	2323	2122	1795	1948	2304	2273	0
1084	GMOY002374	-0.496213	4.5471	10.9069	0.000958081	0.0256414	579	632	512	785	795	1063	-1
1085	GMOY002375	-0.40392	5.28588	5.22272	0.0222937	0.197496	1030	1048	906	1130	1206	2018	0
1086	GMOY002376	0.0281312	8.09379	0.0469808	0.828403	0.942759	8348	8495	7662	8475	8219	9265	0
1087	GMOY002377	0.213587	9.64781	1.64569	0.199547	0.548191	27058	28870	21132	20817	26706	23598	0
1088	GMOY002378	-0.123018	4.84205	0.50513	0.477255	0.774927	833	902	709	811	804	1301	0
1089	GMOY002379	-0.0720827	5.31266	0.323187	0.569698	0.825516	1183	1254	1012	1241	1179	1504	0
1090	GMOY002380	-0.135857	3.86711	0.56098	0.453866	0.760489	450	469	322	424	412	647	0
1091	GMOY002383	0.566367	3.94488	5.06706	0.0243847	0.206878	710	603	344	417	385	376	0
1092	GMOY002386	-0.122446	5.61115	0.991712	0.319324	0.672901	1473	1464	1229	1501	1602	1795	0
1093	GMOY002387	-0.035135	5.81634	0.073291	0.786604	0.928769	1854	1754	1365	1711	1754	2019	0
1094	GMOY002388	-0.131856	7.10511	1.11826	0.290293	0.646868	3789	4202	3673	4221	4293	5389	0
1095	GMOY002390	-0.209568	3.96985	0.751151	0.386112	0.718047	445	481	366	430	391	832	0
1096	GMOY002394	0.100509	5.0728	0.579988	0.446317	0.756169	1071	1139	892	965	1011	1145	0
1097	GMOY002396	-0.0815047	4.31548	0.271238	0.602502	0.842099	610	622	490	560	600	823	0
1098	GMOY002400	-0.126005	7.68435	0.943024	0.331501	0.679989	6041	6142	5318	5653	6606	8607	0
1099	GMOY002401	-0.0898452	6.02553	0.493021	0.482583	0.777861	1951	1945	1714	1806	2098	2603	0
1100	GMOY002402	0.217507	3.71693	1.60527	0.205158	0.554697	446	466	346	376	396	386	0
1101	GMOY002403	-0.379327	6.03354	6.24101	0.0124825	0.13803	1733	1906	1441	1987	2090	3144	0
1102	GMOY002408	0.267979	5.78387	3.09586	0.0784915	0.359856	2141	1838	1412	1328	1592	1921	0
1103	GMOY002410	-0.156979	5.42806	0.59057	0.442199	0.754291	1377	1096	1138	993	1537	1901	0
1104	GMOY002418	0.0761979	6.95573	0.249287	0.617578	0.851089	3883	4129	3340	2913	3978	4873	0
1105	GMOY002419	0.222814	6.72756	3.1128	0.0776793	0.358734	3554	3581	3027	2985	3107	3284	0
1106	GMOY002420	0.539781	5.91198	5.40798	0.0200449	0.186853	1907	1941	2407	1757	1260	1677	0
1107	GMOY002421	-0.314195	8.35388	3.03974	0.081249	0.363292	9222	9578	7267	9239	9749	16637	0
1108	GMOY002422	-0.589087	3.56643	5.8352	0.0157086	0.158229	252	388	205	350	449	579	0
1109	GMOY002423	-0.131392	4.99465	0.8642	0.352566	0.69223	988	901	815	890	1074	1256	0
1110	GMOY002426	0.218529	5.20445	2.9193	0.0875257	0.37873	1252	1191	1079	1002	1081	1191	0
1111	GMOY002429	-0.109037	5.38812	0.512326	0.474134	0.773013	1163	1340	1079	1368	1146	1683	0
1112	GMOY002430	-0.0706891	4.11796	0.226662	0.63401	0.856806	498	528	473	507	551	653	0
1113	GMOY002434	-0.586788	6.58184	0.94579	0.330793	0.679989	3886	1202	1779	1324	6419	3305	0
1114	GMOY002435	0.035327	3.63594	0.0485759	0.82556	0.942759	429	366	322	367	366	445	0
1115	GMOY002436	0.0992143	4.35051	0.218676	0.64005	0.860024	655	667	553	554	467	905	0
1116	GMOY002437	-0.0550536	6.5003	0.218312	0.640329	0.86019	2799	2743	2362	2660	2903	3326	0
1117	GMOY002440	0.0455233	7.41644	0.148621	0.699857	0.893305	5331	5534	4590	4975	5320	5872	0
1118	GMOY002441	-0.674553	3.8478	16.2542	5.53861e-05	0.00286765	309	388	287	474	566	665	-1
1119	GMOY002443	0.149368	6.30058	0.349035	0.55466	0.814963	3212	1983	2188	1649	2905	2671	0
1120	GMOY002444	0.255262	7.60594	1.22595	0.268197	0.62666	6795	6186	5857	6576	5641	4505	0
1121	GMOY002446	-0.255599	4.06096	1.41791	0.233748	0.579922	439	496	413	420	514	847	0
1122	GMOY002448	-0.275157	5.65804	3.23805	0.0719462	0.343069	1391	1560	1129	1580	1502	2293	0
1123	GMOY002449	-0.255186	3.70754	1.46765	0.225717	0.572505	360	363	330	327	413	650	0
1124	GMOY002450	0.485839	5.80645	6.53837	0.0105572	0.124515	2214	2006	1613	1435	1671	1321	0
1125	GMOY002451	0.0879489	5.80799	0.482285	0.487389	0.77971	1808	1814	1518	1498	1627	2140	0
1126	GMOY002452	-0.00855444	7.03901	0.00503756	0.943417	0.984157	3936	4244	3492	4012	3903	4791	0
1127	GMOY002453	-0.392717	6.15863	9.59492	0.00195117	0.0412575	1919	1934	1644	2383	2307	3159	-1
1128	GMOY002455	-0.357295	5.7589	5.77825	0.0162257	0.162257	1558	1551	1137	1761	2061	2004	0
1129	GMOY002456	0.0494013	6.62606	0.113276	0.736445	0.905591	3114	3193	2641	3031	3208	3024	0
1130	GMOY002457	-0.246527	5.80545	2.07108	0.150115	0.490352	1582	1691	1291	1690	1560	2680	0
1131	GMOY002458	-0.128759	4.31747	0.583757	0.444843	0.756169	569	608	513	528	635	860	0
1132	GMOY002459	-0.345221	4.91082	3.45571	0.0630338	0.324844	777	808	760	827	972	1493	0
1133	GMOY002460	0.087343	8.23798	0.260427	0.609827	0.845677	9774	9934	8036	10187	8860	8782	0
1134	GMOY002461	-0.0542024	7.07109	0.0200113	0.887505	0.962907	5482	2698	3560	2117	5451	5895	0
1135	GMOY002468	0.204632	5.14193	2.61045	0.106162	0.418242	1209	1150	1003	956	1027	1173	0
1136	GMOY002472	-0.156664	4.81037	0.922696	0.336768	0.684157	899	866	610	807	879	1181	0
1137	GMOY002475	0.18138	3.80461	0.530179	0.466531	0.767137	523	399	395	473	420	338	0
1138	GMOY002476	-0.45311	6.01865	5.31393	0.0211556	0.191506	1738	1540	1571	1763	2157	3442	0
1139	GMOY002478	-0.1564	3.91904	0.709875	0.399485	0.728637	480	451	344	375	514	660	0
1140	GMOY002482	-1.20973	4.23625	37.045	1.15435e-09	2.36856e-07	304	411	295	706	731	1121	-1
1141	GMOY002483	-0.124532	8.21575	0.978087	0.322671	0.676609	9055	8878	7427	8577	9182	12352	0
1142	GMOY002488	0.0394293	3.88765	0.0446714	0.832609	0.945216	524	460	354	463	479	445	0
1143	GMOY002489	0.115007	6.04803	0.809358	0.36831	0.704085	2118	2231	1782	1951	1815	2359	0
1144	GMOY002497	-0.339853	3.17987	1.91165	0.16678	0.510195	245	230	229	213	315	460	0
1145	GMOY002499	0.186514	6.18105	1.45233	0.228154	0.574031	2415	2544	1937	1684	2084	2853	0
1146	GMOY002501	-0.245424	4.53714	1.88858	0.169362	0.513531	721	654	520	646	728	1080	0
1147	GMOY002502	0.00785739	7.52695	0.0041251	0.94879	0.985465	5573	5869	5008	5691	5340	6685	0
1148	GMOY002503	0.0921456	6.1728	0.452403	0.501196	0.787025	2286	2238	2083	1957	1989	2838	0
1149	GMOY002504	-0.476789	4.20863	3.06133	0.0801759	0.363292	512	480	384	506	499	1125	0
1150	GMOY002505	0.228523	7.77343	3.44022	0.0636272	0.325948	6945	7328	6676	5910	6159	7365	0
1151	GMOY002513	0.413651	7.56927	7.29893	0.00689959	0.0984374	7606	6801	5048	4898	5386	5311	0
1152	GMOY002515	0.598999	6.78579	11.8288	0.00058323	0.0178675	4014	4620	3251	2927	2797	2621	1
1153	GMOY002516	0.0826914	3.81892	0.319524	0.571894	0.826299	469	453	368	400	422	494	0
1154	GMOY002520	-0.467511	5.03157	9.31691	0.00227048	0.0457399	840	916	691	1005	1113	1573	-1
1155	GMOY002521	0.075546	4.02826	0.213726	0.643862	0.861385	472	558	454	413	503	620	0
1156	GMOY002522	0.0273402	4.96292	0.0409309	0.839671	0.947602	986	1027	793	912	951	1108	0
1157	GMOY002523	0.256543	3.91289	2.48067	0.115253	0.431487	490	559	410	354	453	517	0
1158	GMOY002524	0.226836	7.33139	3.29057	0.0696786	0.338513	5829	5154	4504	4548	4498	5223	0
1159	GMOY002527	0.0688779	5.24169	0.159048	0.690035	0.887989	1101	1319	1025	1150	1257	1107	0
1160	GMOY002528	0.462321	8.11437	12.233	0.000469513	0.0153006	10336	9580	8662	7038	7544	7763	1
1161	GMOY002529	0.0113965	6.01946	0.00805836	0.928471	0.977232	1969	2109	1719	1997	1905	2312	0
1162	GMOY002532	-0.12218	5.1495	0.685605	0.407663	0.732314	1129	1060	844	1058	1018	1515	0
1163	GMOY002533	-0.0307899	4.04747	0.0264144	0.870892	0.95729	482	431	523	514	495	593	0
1164	GMOY002536	-0.0310911	5.13238	0.0514746	0.820517	0.940564	1023	1121	938	954	1157	1310	0
1165	GMOY002538	-0.392519	6.73334	7.4211	0.00644635	0.0957447	2814	2886	2484	3289	3366	5122	0
1166	GMOY002540	0.241674	4.24367	2.14801	0.142755	0.477573	695	580	547	543	533	584	0
1167	GMOY002541	-0.265276	3.91884	2.29027	0.130188	0.460268	459	441	325	440	463	701	0
1168	GMOY002545	-0.645882	3.6953	10.7934	0.00101862	0.0266186	285	359	253	465	404	661	-1
1169	GMOY002548	0.197741	6.10681	2.61236	0.106034	0.418242	2261	2323	1967	1945	1910	2327	0
1170	GMOY002549	0.0794553	4.37302	0.236004	0.627107	0.855316	667	728	506	543	635	768	0
1171	GMOY002550	-1.06185	5.35548	29.0456	7.06955e-08	1.00424e-05	851	772	730	1255	1665	2512	-1
1172	GMOY002551	-0.922473	3.85211	8.3993	0.00375366	0.0670563	240	306	326	396	479	998	0
1173	GMOY002552	0.114168	4.5829	0.367913	0.544144	0.808193	697	895	627	771	676	748	0
1174	GMOY002553	0.0813459	6.26499	0.348468	0.554982	0.815111	2337	2580	2117	2407	2205	2551	0
1175	GMOY002554	0.0386899	3.9978	0.0582163	0.809338	0.937137	502	498	435	501	494	507	0
1176	GMOY002555	-0.106366	4.50293	0.396038	0.529142	0.801815	680	669	589	715	610	950	0
1177	GMOY002563	0.110473	5.41493	0.683494	0.408386	0.733075	1386	1466	1101	1284	1216	1439	0
1178	GMOY002564	0.300263	4.46697	2.19858	0.138138	0.471233	924	633	617	560	678	660	0
1179	GMOY002565	-0.0342131	4.22437	0.0366839	0.84811	0.950927	627	558	460	462	594	782	0
1180	GMOY002566	-0.237028	4.83761	2.51987	0.11242	0.426628	777	874	684	854	912	1231	0
1181	GMOY002567	-0.580492	5.22378	16.0686	6.10876e-05	0.00307659	864	1033	770	1194	1465	1665	-1
1182	GMOY002568	-0.855861	6.55923	3.7092	0.0541133	0.305283	2396	1297	2203	1713	3541	6985	0
1183	GMOY002574	-0.0561832	3.14789	0.0378716	0.845701	0.950085	369	215	191	201	309	364	0
1184	GMOY002575	-0.450497	3.92141	4.27003	0.0387902	0.259455	447	395	300	384	551	774	0
1185	GMOY002576	-0.0889022	5.97946	0.432187	0.510918	0.790203	1796	1939	1694	1907	1828	2564	0
1186	GMOY002578	0.197412	4.54486	1.5618	0.211402	0.562477	831	745	643	568	683	855	0
1187	GMOY002582	0.163916	7.7591	1.8372	0.175279	0.520669	6928	7216	6217	6260	6095	7312	0
1188	GMOY002587	0.0277472	7.56061	0.0562679	0.812495	0.938497	5862	6171	4959	5496	5549	7017	0
1189	GMOY002588	0.301954	8.46659	4.31969	0.0376737	0.255775	11582	12191	10917	10375	9453	10494	0
1190	GMOY002589	0.0417953	6.48051	0.120705	0.728271	0.902432	2793	2807	2455	2440	2767	3298	0
1191	GMOY002593	0.0264066	3.74725	0.0270758	0.8693	0.956957	444	381	374	392	381	508	0
1192	GMOY002594	-0.0555444	6.20313	0.190197	0.662753	0.872995	2166	2294	1963	2213	2148	2903	0
1193	GMOY002597	0.243688	5.39678	2.61354	0.105955	0.418242	1495	1363	1206	1254	1202	1224	0
1194	GMOY002603	-0.19874	7.51182	2.89267	0.0889832	0.381327	5336	5186	4597	5851	5960	6966	0
1195	GMOY002604	-0.0101686	9.33838	0.00514451	0.942821	0.984122	21131	20486	16044	19422	21360	21482	0
1196	GMOY002606	-0.380562	3.689	2.25982	0.13277	0.463557	337	437	230	433	344	640	0
1197	GMOY002608	-0.0944031	4.97782	0.372008	0.541912	0.807079	887	1064	766	971	908	1266	0
1198	GMOY002609	-0.223647	6.13203	1.69542	0.192889	0.542989	1888	2110	1754	1946	2075	3379	0
1199	GMOY002610	-0.389044	3.05447	3.60887	0.0574722	0.313021	232	188	212	247	301	357	0
1200	GMOY002611	-1.64906	2.36776	6.65989	0.00986068	0.119362	74	32	105	76	305	386	0
1201	GMOY002613	-0.262155	3.3186	1.01002	0.314897	0.668659	221	256	313	261	329	467	0
1202	GMOY002614	-0.0554999	4.88183	0.149422	0.699089	0.893165	874	907	786	863	859	1186	0
1203	GMOY002615	-0.00672055	8.05182	0.00298711	0.956414	0.988142	8272	8433	6898	7518	7808	10469	0
1204	GMOY002616	-0.225272	3.60398	1.84101	0.174832	0.520178	363	353	280	338	428	497	0
1205	GMOY002617	0.221911	6.24283	2.71734	0.0992633	0.403999	2751	2444	2079	2018	2305	2392	0
1206	GMOY002618	-0.368342	5.28463	2.82032	0.0930777	0.3924	1000	1032	980	1324	1667	1165	0
1207	GMOY002619	-0.237799	5.62805	3.78132	0.0518277	0.298467	1413	1455	1175	1511	1652	2005	0
1208	GMOY002620	0.0181909	3.84257	0.0115561	0.914393	0.973945	467	456	361	350	469	560	0
1209	GMOY002621	-0.258967	3.70544	1.08561	0.297446	0.656197	274	393	375	496	421	429	0
1210	GMOY002622	-0.434533	4.5308	3.82572	0.0504716	0.295759	664	521	555	584	859	1153	0
1211	GMOY002623	0.119107	4.31634	0.629126	0.427676	0.747673	637	628	573	552	606	676	0
1212	GMOY002624	-0.185539	5.08601	1.94215	0.163435	0.506936	967	990	865	1079	1036	1373	0
1213	GMOY002625	-0.144276	3.75597	0.543626	0.460934	0.764772	419	409	314	386	527	438	0
1214	GMOY002629	0.010587	5.44731	0.00764645	0.930319	0.978168	1370	1381	1147	1264	1303	1628	0
1215	GMOY002632	-0.00409308	5.56376	0.00105548	0.974083	0.992539	1462	1513	1231	1365	1377	1841	0
1216	GMOY002633	0.15889	3.42093	0.820679	0.364982	0.701596	386	360	261	279	312	383	0
1217	GMOY002634	0.130537	7.99036	0.548502	0.45893	0.763048	8504	7976	7171	5869	9166	8366	0
1218	GMOY002635	-0.540378	3.63388	12.161	0.000487989	0.0158097	325	311	261	424	429	563	-1
1219	GMOY002636	-0.0782565	6.31703	0.1816	0.670001	0.877248	2446	2721	1787	2071	2299	3652	0
1220	GMOY002637	0.0712878	3.40349	0.159969	0.689185	0.887101	368	348	250	308	326	352	0
1221	GMOY002640	-0.124094	5.89326	0.979704	0.322272	0.676283	1710	1887	1471	1829	1908	2231	0
1222	GMOY002646	0.118017	5.39812	0.850272	0.356476	0.695378	1344	1355	1199	1240	1162	1494	0
1223	GMOY002655	0.0502469	3.86244	0.101999	0.749443	0.911716	507	459	353	395	454	526	0
1224	GMOY002656	-0.193118	3.65259	1.11712	0.290539	0.646868	379	393	274	366	370	565	0
1225	GMOY002657	0.237614	6.9952	3.74665	0.0529135	0.301896	4535	4224	3554	3532	3665	4051	0
1226	GMOY002658	-0.936909	3.70672	12.614	0.00038287	0.0135102	328	239	228	365	692	590	-1
1227	GMOY002659	0.528076	9.10105	8.2402	0.00409727	0.070713	22486	18664	16717	15125	14419	13187	0
1228	GMOY002660	0.318224	6.92383	4.3585	0.0368246	0.254692	4561	4139	3342	3647	3035	3667	0
1229	GMOY002664	-0.810141	4.07329	3.82932	0.0503634	0.295759	422	378	289	333	497	1335	0
1230	GMOY002665	-0.354853	3.487	1.97283	0.160148	0.503048	299	334	241	293	319	625	0
1231	GMOY002668	-0.131794	8.84799	0.632194	0.426552	0.74658	13513	14194	11496	12418	13373	21422	0
1232	GMOY002671	0.10115	3.27059	0.207321	0.648875	0.864127	344	304	240	275	221	407	0
1233	GMOY002675	0.130872	4.80015	0.605477	0.436496	0.750392	954	863	772	694	759	1139	0
1234	GMOY002676	0.186792	7.54143	1.82892	0.176255	0.522167	6583	6477	4706	5456	5358	5893	0
1235	GMOY002677	-0.102576	3.74302	0.402046	0.526035	0.799295	372	384	382	399	423	510	0
1236	GMOY002678	-0.391788	5.03915	5.44652	0.0196073	0.184422	867	944	723	937	1093	1612	0
1237	GMOY002679	-0.264059	4.50723	2.5119	0.11299	0.427513	603	702	533	660	730	1019	0
1238	GMOY002680	-0.449949	3.00782	2.65064	0.103508	0.413514	171	185	235	215	341	335	0
1239	GMOY002681	-0.136917	4.24196	0.513333	0.4737	0.773013	537	592	472	500	549	887	0
1240	GMOY002682	-0.122567	6.06162	0.643326	0.422509	0.743787	1960	2008	1720	1829	1968	3001	0
1241	GMOY002683	0.00544511	5.52357	0.0016369	0.967728	0.992108	1375	1509	1217	1303	1311	1838	0
1242	GMOY002684	0.00119288	5.46329	9.16346e-05	0.992362	0.998162	1396	1371	1161	1279	1283	1702	0
1243	GMOY002685	-0.0199625	5.059	0.0188251	0.890869	0.964137	1030	1071	848	882	1009	1370	0
1244	GMOY002688	0.111217	6.93718	0.565753	0.451952	0.759652	3973	3999	3362	3502	4069	3684	0
1245	GMOY002690	-0.734596	3.93432	2.44119	0.118187	0.438165	487	200	326	249	788	836	0
1246	GMOY002691	0.760481	3.90706	17.1472	3.45915e-05	0.00203869	614	667	409	327	362	377	1
1247	GMOY002693	0.688799	5.26284	15.9223	6.59974e-05	0.00324495	1507	1431	1274	955	980	857	1
1248	GMOY002699	-0.351696	5.95234	2.29686	0.129635	0.459488	1610	1755	1471	1672	1706	3492	0
1249	GMOY002700	0.0515506	3.2581	0.0655879	0.797873	0.93389	315	299	249	323	240	334	0
1250	GMOY002701	0.303126	3.82771	2.58184	0.108096	0.419309	474	502	415	405	430	370	0
1251	GMOY002706	0.222157	3.73256	0.653242	0.418956	0.741882	463	478	336	417	449	283	0
1252	GMOY002713	0.14578	8.49824	0.997501	0.317916	0.672301	11594	11920	10281	11472	9803	11608	0
1253	GMOY002722	0.132419	4.41576	0.704868	0.401153	0.730114	730	629	619	615	600	743	0
1254	GMOY002724	-0.128745	4.04299	0.673035	0.411996	0.737283	493	498	408	496	473	697	0
1255	GMOY002725	0.140229	4.33887	0.80943	0.368289	0.704085	609	664	604	561	598	691	0
1256	GMOY002726	0.0130043	4.74782	0.00756831	0.930675	0.978171	824	788	776	746	828	1007	0
1257	GMOY002728	0.120062	7.39957	0.96349	0.326309	0.679222	5100	5588	4925	4679	4974	5965	0
1258	GMOY002729	-0.5006	5.68956	1.21407	0.270528	0.62856	1908	662	1218	960	2575	2361	0
1259	GMOY002730	0.167016	4.26735	0.994728	0.31859	0.672889	596	663	548	594	537	601	0
1260	GMOY002733	-0.442749	5.39676	2.83013	0.092511	0.390942	1102	1077	989	1095	1164	2566	0
1261	GMOY002737	-0.14292	4.91512	1.08481	0.297623	0.656197	872	943	738	906	954	1196	0
1262	GMOY002738	-0.0198702	3.80884	0.00837141	0.927099	0.977232	457	449	334	421	524	390	0
1263	GMOY002747	-1.80172	4.65594	5.32737	0.0209931	0.190971	366	442	204	298	476	3355	0
1264	GMOY002748	0.0671905	3.91093	0.129435	0.719019	0.899477	504	534	339	394	513	501	0
1265	GMOY002749	0.11517	3.42516	0.463374	0.496051	0.785393	331	348	308	293	341	352	0
1266	GMOY002750	0.122947	4.02071	0.479389	0.488699	0.781032	554	487	459	373	524	607	0
1267	GMOY002752	-0.0150132	5.63476	0.0150669	0.902307	0.969669	1532	1544	1320	1399	1539	1888	0
1268	GMOY002753	-0.4008	3.97526	4.18445	0.0407965	0.266847	405	402	390	421	538	787	0
1269	GMOY002754	0.0899592	7.50037	0.489456	0.48417	0.778059	6250	5706	4716	4847	5827	6230	0
1270	GMOY002757	-0.187575	4.08085	1.20815	0.271699	0.629532	479	568	366	493	551	696	0
1271	GMOY002760	0.106686	4.54605	0.3496	0.554339	0.814963	755	766	633	551	665	980	0
1272	GMOY002762	0.198895	6.03186	2.13419	0.144047	0.480415	2254	2189	1792	1866	1965	2000	0
1273	GMOY002763	-0.280987	6.54659	1.64069	0.20023	0.549332	2666	2740	2128	2545	2520	5068	0
1274	GMOY002765	-0.283566	5.37348	1.41864	0.233628	0.579882	1100	1213	1009	1024	1180	2303	0
1275	GMOY002766	0.045783	6.47959	0.132321	0.716038	0.899061	2960	2645	2456	2674	2625	3153	0
1276	GMOY002768	-0.339967	6.15635	6.85226	0.00885291	0.114063	1921	1970	1706	2345	2244	3127	0
1277	GMOY002769	0.183799	6.49829	1.67194	0.195999	0.545647	2850	3109	2593	2634	2255	3298	0
1278	GMOY002770	0.264221	10.1487	3.68719	0.0548321	0.306838	38215	39895	32343	31944	32318	34636	0
1279	GMOY002771	-0.0166782	3.1646	0.00479258	0.944808	0.984407	340	266	190	260	227	386	0
1280	GMOY002776	-0.493826	4.19993	7.54894	0.00600455	0.0915753	424	449	470	613	713	732	0
1281	GMOY002781	0.203398	4.81384	1.97214	0.160221	0.503048	911	1015	757	776	795	944	0
1282	GMOY002782	0.346131	4.55577	3.73905	0.0531545	0.302472	741	941	663	629	680	669	0
1283	GMOY002785	-0.0689321	3.95673	0.0981777	0.754028	0.913183	533	461	358	419	394	743	0
1284	GMOY002786	0.024421	9.04099	0.0264716	0.870754	0.95729	15730	17250	14298	17245	14224	18750	0
1285	GMOY002787	0.212243	5.69897	2.20877	0.137228	0.471233	1867	1650	1450	1526	1318	1794	0
1286	GMOY002788	-0.425536	5.97489	6.85183	0.00885503	0.114063	1529	1911	1350	2248	2339	2299	0
1287	GMOY002790	0.331038	7.40665	3.77507	0.0520217	0.298653	6207	5794	4864	4413	5454	4453	0
1288	GMOY002791	-0.388907	4.79281	3.00163	0.083181	0.367792	770	701	658	746	827	1523	0
1289	GMOY002792	-0.0702995	7.43715	0.115794	0.733642	0.9044	5537	4864	4630	3749	5752	7943	0
1290	GMOY002793	-0.0248487	5.83913	0.0210039	0.884768	0.961765	1745	1800	1505	2001	1446	2099	0
1291	GMOY002795	-0.140892	6.94717	0.921129	0.337179	0.684369	3729	3817	2937	4237	3993	4124	0
1292	GMOY002798	-0.0160833	6.10484	0.0168187	0.896814	0.966981	2064	2264	1771	2045	2091	2535	0
1293	GMOY002799	0.289796	9.1003	3.76288	0.0524023	0.299597	19073	17881	16704	15948	15352	15903	0
1294	GMOY002800	0.0309397	6.97335	0.0633586	0.801264	0.934326	4258	3744	3317	3562	3748	4709	0
1295	GMOY002802	-1.28447	2.76971	12.6619	0.000373179	0.0132527	117	121	110	145	385	408	-1
1296	GMOY002803	0.29094	5.73567	4.32295	0.0376017	0.255775	1879	1891	1464	1464	1554	1568	0
1297	GMOY002806	-0.581217	3.68249	6.46988	0.0109718	0.127496	349	331	237	378	402	727	0
1298	GMOY002807	0.23166	4.22843	2.21663	0.136531	0.470341	676	608	517	485	568	602	0
1299	GMOY002811	0.203733	3.66761	1.61645	0.203587	0.552838	418	406	379	325	346	470	0
1300	GMOY002816	-0.859473	6.57344	3.55728	0.0592847	0.316786	2106	2197	1731	1999	2241	8329	0
1301	GMOY002817	-0.34519	4.72443	2.31132	0.128435	0.456403	735	724	611	691	780	1445	0
1302	GMOY002818	0.0709081	4.6664	0.235384	0.62756	0.855316	795	780	730	697	753	941	0
1303	GMOY002819	0.0171057	7.97596	0.0207949	0.885339	0.961765	7812	8218	6556	7418	7659	9040	0
1304	GMOY002820	0.121495	8.41726	0.89583	0.343902	0.688131	11165	10764	9747	9834	10461	11140	0
1305	GMOY002821	-0.0854198	4.65171	0.30689	0.579595	0.828848	739	772	655	700	757	1054	0
1306	GMOY002822	-0.241267	5.35819	1.50175	0.220403	0.569571	1000	1096	1209	1502	1183	1577	0
1307	GMOY002825	0.536606	6.31056	0.703359	0.401657	0.730114	3598	1773	2917	450	3614	2239	0
1308	GMOY002841	-0.449387	3.94564	1.76535	0.183959	0.532351	526	413	235	405	414	943	0
1309	GMOY002846	-0.252321	4.94537	2.87597	0.0899109	0.383749	883	826	784	911	1127	1184	0
1310	GMOY002851	-0.0400516	4.38924	0.0659701	0.797297	0.933438	589	672	570	638	643	759	0
1311	GMOY002854	-0.30386	3.75813	2.54386	0.110724	0.424409	368	417	293	373	433	649	0
1312	GMOY002855	0.0480338	4.86154	0.111938	0.737948	0.906023	949	853	819	804	899	1052	0
1313	GMOY002857	0.130075	3.22435	0.309711	0.577857	0.828043	364	275	230	229	335	287	0
1314	GMOY002861	-0.171441	4.80153	1.20575	0.272175	0.629603	823	763	738	774	913	1177	0
1315	GMOY002863	0.0274546	6.32211	0.0471416	0.828114	0.942759	2379	2625	2179	2310	2309	3046	0
1316	GMOY002866	0.180109	4.3913	1.1877	0.275795	0.631887	654	744	583	613	623	643	0
1317	GMOY002867	-0.113808	8.60291	0.895332	0.344037	0.688131	11534	11869	9870	11744	12516	14719	0
1318	GMOY002868	0.0569553	3.98737	0.115999	0.733415	0.904322	473	528	433	412	545	534	0
1319	GMOY002869	0.159544	5.84426	0.959862	0.327222	0.679789	1928	1914	1561	1632	1900	1640	0
1320	GMOY002870	-2.31156	2.67621	24.7538	6.51409e-07	6.80906e-05	43	71	71	144	358	543	-1
1321	GMOY002871	0.280013	4.0256	2.87887	0.0897488	0.383353	533	587	466	476	452	474	0
1322	GMOY002874	0.286136	4.56259	3.22582	0.0724857	0.344879	839	847	631	623	704	712	0
1323	GMOY002879	-0.256104	3.70632	2.34516	0.125673	0.450342	328	381	341	384	443	542	0
1324	GMOY002882	-0.0987068	4.7472	0.349817	0.554217	0.814963	912	811	598	792	794	1103	0
1325	GMOY002883	-0.138815	7.85005	1.06516	0.302041	0.660285	6443	7561	5598	7390	6908	9043	0
1326	GMOY002892	-0.0252556	6.05451	0.0254915	0.873149	0.958043	1916	2143	1795	2184	2125	2080	0
1327	GMOY002897	0.145464	8.4364	1.32564	0.249582	0.601953	10704	11809	9858	9472	10505	11712	0
1328	GMOY002898	0.0910192	6.71873	0.470562	0.492729	0.783652	3519	3181	2959	3168	3188	3418	0
1329	GMOY002900	0.0212181	5.87549	0.0249945	0.874381	0.958316	1840	1893	1536	1545	1768	2348	0
1330	GMOY002901	0.236803	3.65977	2.16294	0.141374	0.475249	431	460	327	326	349	443	0
1331	GMOY002902	-0.382161	7.7412	5.69651	0.0169987	0.166383	6068	5438	5023	5879	8591	8969	0
1332	GMOY002903	0.449386	4.75926	3.80597	0.0510701	0.297194	971	945	858	714	857	591	0
1333	GMOY002905	-0.343598	4.17956	4.90678	0.0267515	0.217168	481	524	414	536	650	770	0
1334	GMOY002906	-0.0659421	3.05739	0.100853	0.750808	0.912173	246	266	208	200	294	326	0
1335	GMOY002909	-0.308901	4.65482	3.2632	0.070851	0.34024	744	772	500	820	894	959	0
1336	GMOY002913	-0.354707	6.64407	7.42218	0.00644246	0.0957447	2673	2834	2311	3134	3226	4544	0
1337	GMOY002914	-0.0149557	5.47706	0.0110476	0.916291	0.974141	1394	1457	1103	1358	1466	1458	0
1338	GMOY002919	0.035954	3.19422	0.0348089	0.851997	0.951864	286	298	237	222	312	335	0
1339	GMOY002923	-0.0138134	4.6841	0.00479143	0.944814	0.984407	722	726	803	682	930	865	0
1340	GMOY002929	-0.805305	5.10878	3.89553	0.0484147	0.291535	784	801	649	707	966	2779	0
1341	GMOY002933	0.425504	3.24858	1.06569	0.301922	0.660285	381	287	295	103	359	328	0
1342	GMOY002936	-8.63943	3.27861	84.3278	4.1917e-20	3.31743e-17	3	1	0	753	804	206	-1
1343	GMOY002937	0.584372	3.7024	13.4474	0.000245344	0.00937385	500	493	395	320	328	347	1
1344	GMOY002940	-0.000798065	4.59113	1.65884e-05	0.99675	0.999443	763	727	649	760	569	1009	0
1345	GMOY002941	-0.119889	5.29206	0.7608	0.383078	0.715045	1232	1159	956	1244	1117	1582	0
1346	GMOY002946	-0.26439	7.86063	1.92122	0.165722	0.509434	4993	7572	6140	7633	7151	9751	0
1347	GMOY002947	0.396402	3.48275	4.6215	0.0315736	0.236376	380	385	357	309	309	299	0
1348	GMOY002949	0.133389	7.55427	1.11041	0.291993	0.648616	5722	6206	5526	5291	5702	6243	0
1349	GMOY002950	-1.77182	4.69291	4.7396	0.0294759	0.226486	532	42	442	601	1696	1606	0
1350	GMOY002954	-0.153428	4.61803	0.869867	0.350992	0.69181	646	745	666	723	745	1037	0
1351	GMOY002962	-0.272767	6.22012	4.41064	0.0357155	0.250976	2039	2240	1740	2297	2390	3221	0
1352	GMOY002966	0.0182477	7.41492	0.0180875	0.893015	0.964956	5398	5573	4359	4471	5040	7005	0
1353	GMOY002968	0.0896254	7.5877	0.517281	0.472004	0.771072	5797	6361	5467	5135	5758	7159	0
1354	GMOY002976	0.232002	3.97155	2.07498	0.149732	0.489388	467	549	482	427	413	550	0
1355	GMOY002978	-8.21191	2.82789	22.259	2.38244e-06	0.000219979	4	0	0	640	603	19	-1
1356	GMOY002984	-0.386028	3.18583	2.31819	0.127869	0.455836	295	211	194	379	253	347	0
1357	GMOY002985	-0.0158594	5.98738	0.0133757	0.907927	0.971374	1849	2109	1659	2020	1851	2257	0
1358	GMOY002991	-0.0533582	4.75582	0.108522	0.741834	0.906831	884	886	604	829	791	1032	0
1359	GMOY002996	0.236953	3.79877	1.6546	0.198334	0.547278	443	507	387	426	396	391	0
1360	GMOY002998	-0.0275994	6.34428	0.0539418	0.816341	0.939591	2526	2574	2074	2376	2551	2979	0
1361	GMOY003000	-0.463373	6.07724	10.2018	0.00140303	0.0329355	1714	1822	1514	2205	2716	2581	-1
1362	GMOY003003	-0.393709	4.59395	6.03174	0.0140509	0.147149	582	691	577	739	853	1059	0
1363	GMOY003005	-0.302652	3.5438	3.73	0.0534435	0.303047	334	330	263	360	394	485	0
1364	GMOY003011	-0.387851	6.86348	0.672074	0.412329	0.737283	4371	1615	2948	1797	5471	5724	0
1365	GMOY003015	0.0189328	3.54241	0.0124157	0.911279	0.972733	382	325	329	333	333	449	0
1366	GMOY003019	-0.119805	4.78057	0.453493	0.500681	0.786886	894	874	592	771	994	984	0
1367	GMOY003024	-0.126564	7.55755	1.07695	0.299382	0.658165	5331	5934	4776	5905	5776	7294	0
1368	GMOY003025	-0.243931	3.37215	1.74413	0.186616	0.535676	250	310	275	321	333	425	0
1369	GMOY003026	-0.321066	3.50011	1.31855	0.250852	0.603854	352	249	286	243	415	572	0
1370	GMOY003029	-0.0806167	3.74732	0.14424	0.704101	0.893723	430	387	341	310	412	628	0
1371	GMOY003037	-0.847625	7.53347	4.8306	0.0279588	0.220959	5056	2407	4198	4072	9960	9176	0
1372	GMOY003040	0.305638	3.53084	3.00721	0.0828946	0.367792	426	359	346	278	352	361	0
1373	GMOY003041	0.12254	6.84989	0.756451	0.384441	0.716053	3893	3505	3290	3567	3362	3637	0
1374	GMOY003043	0.22321	5.95796	2.89238	0.0889992	0.381327	2015	2232	1722	1715	1635	2193	0
1375	GMOY003044	-0.0928881	3.72958	0.244025	0.621314	0.852845	440	435	274	392	452	466	0
1376	GMOY003046	-1.67389	3.42663	28.9412	7.46108e-08	1.03336e-05	189	162	107	304	649	629	-1
1377	GMOY003047	0.179987	11.9685	1.01074	0.314725	0.668659	127694	141425	110568	132915	99604	127022	0
1378	GMOY003049	-0.297008	6.11399	3.09554	0.0785071	0.359856	2108	1878	1562	1806	2656	2948	0
1379	GMOY003050	-0.205264	4.61103	1.92992	0.164767	0.508406	727	724	571	732	850	935	0
1380	GMOY003052	-0.112934	6.21776	0.591003	0.442032	0.754291	2357	2034	1963	2083	2242	3202	0
1381	GMOY003053	-7.50131	2.76671	57.2538	3.83045e-14	1.41471e-11	1	0	5	498	587	146	-1
1382	GMOY003054	0.0640447	4.38661	0.0629223	0.801935	0.934326	675	485	713	581	741	627	0
1383	GMOY003056	-0.0494638	6.40506	0.130202	0.718223	0.899321	2469	2575	2345	2663	2736	2854	0
1384	GMOY003057	-0.36069	3.75336	5.12943	0.0235234	0.202834	399	374	279	441	446	572	0
1385	GMOY003064	-0.0637207	3.71167	0.0898715	0.764341	0.918896	438	416	290	372	499	402	0
1386	GMOY003067	-0.848593	4.62603	2.71379	0.0994844	0.403999	547	328	657	564	1750	682	0
1387	GMOY003068	-0.960557	3.47304	3.10012	0.0782866	0.359856	186	143	317	212	788	396	0
1388	GMOY003070	-0.0106069	5.80101	0.00444865	0.946822	0.984951	1546	1831	1551	1855	1648	1845	0
1389	GMOY003071	0.0653898	5.07367	0.229461	0.631924	0.856806	1153	994	915	976	985	1209	0
1390	GMOY003073	0.115587	5.50185	0.592494	0.441456	0.754253	1517	1443	1235	1447	1165	1566	0
1391	GMOY003074	0.224691	3.75106	1.70091	0.192169	0.542341	424	476	386	404	381	397	0
1392	GMOY003075	0.113255	5.88875	0.572087	0.449431	0.757944	2061	1677	1725	1781	1736	1940	0
1393	GMOY003076	0.246066	4.60936	2.5375	0.111171	0.424456	783	913	664	669	657	824	0
1394	GMOY003079	0.13461	6.06947	1.06404	0.302296	0.660327	2093	2339	1830	1833	1863	2505	0
1395	GMOY003080	-0.138946	4.59494	0.686051	0.407511	0.732314	609	762	663	745	761	932	0
1396	GMOY003081	-0.350201	5.49849	2.60567	0.106482	0.418242	1171	1238	1115	1118	1452	2426	0
1397	GMOY003082	-0.882923	2.76467	4.32431	0.0375716	0.255775	173	83	159	144	362	345	0
1398	GMOY003085	0.180025	5.28204	1.03571	0.308822	0.667267	1358	1149	1158	1167	1219	1082	0
1399	GMOY003087	0.188745	4.88501	1.39349	0.237816	0.584869	1119	974	725	776	866	1021	0
1400	GMOY003090	0.0725099	8.91406	0.353031	0.552402	0.813479	15799	15403	12890	13540	14449	17428	0
1401	GMOY003092	-0.0145362	7.22759	0.0137511	0.90665	0.971122	4783	4750	3778	4707	4498	5265	0
1402	GMOY003093	3.16747	3.27105	51.1464	8.57276e-13	2.7106e-10	537	643	376	52	95	33	1
1403	GMOY003094	-0.132635	5.94273	0.649527	0.420282	0.742699	1979	1816	1447	2144	2001	1980	0
1404	GMOY003100	1.00699	3.45211	17.5201	2.84286e-05	0.00171189	396	550	355	201	275	215	1
1405	GMOY003101	0.255601	7.36013	1.7103	0.190947	0.540821	6455	6032	3642	5007	4361	4956	0
1406	GMOY003102	-0.0870344	4.65802	0.314059	0.5752	0.827637	733	749	687	760	724	1032	0
1407	GMOY003103	-0.229012	3.74863	1.12501	0.288843	0.645019	436	347	316	378	372	667	0
1408	GMOY003104	-0.10025	5.18176	0.526151	0.46823	0.767137	1167	1028	922	999	1217	1413	0
1409	GMOY003107	0.048434	5.45656	0.143393	0.704931	0.893723	1398	1365	1205	1328	1236	1595	0
1410	GMOY003108	0.332275	6.41546	4.39217	0.0361043	0.251944	2894	3179	2416	2523	2327	2351	0
1411	GMOY003109	-0.232117	4.15954	0.705882	0.400814	0.730114	391	588	473	611	720	487	0
1412	GMOY003110	0.0390308	4.00535	0.0713158	0.789431	0.930577	532	493	421	458	464	605	0
1413	GMOY003111	0.102957	5.7654	0.70963	0.399567	0.728637	1741	1787	1486	1511	1661	1878	0
1414	GMOY003112	-0.182917	5.65542	1.56554	0.210856	0.561608	1423	1635	1159	1454	1582	2169	0
1415	GMOY003114	0.373467	5.84313	7.90938	0.00491792	0.0798982	1994	1903	1846	1532	1502	1774	0
1416	GMOY003115	0.22613	4.22488	2.09139	0.148131	0.487321	611	618	557	545	489	620	0
1417	GMOY003116	-0.075829	4.59524	0.127623	0.72091	0.899798	708	720	657	616	649	1171	0
1418	GMOY003117	-0.25774	3.94729	1.33049	0.248718	0.600925	487	378	380	548	581	457	0
1419	GMOY003119	-0.494481	5.80761	13.077	0.000298937	0.0109676	1402	1382	1335	2018	2013	2253	-1
1420	GMOY003121	0.332321	3.90278	2.79664	0.094462	0.394283	596	522	373	402	455	402	0
1421	GMOY003122	0.358239	3.22092	2.93164	0.0868592	0.377851	377	286	266	227	287	265	0
1422	GMOY003126	0.502331	8.83338	12.3177	0.00044869	0.0148075	15742	17680	14207	11736	12054	12347	1
1423	GMOY003127	-0.0517854	7.06919	0.151452	0.697152	0.891762	3962	4250	3525	4334	4223	4529	0
1424	GMOY003139	-0.556158	3.4297	1.69592	0.192823	0.542989	318	183	265	202	631	394	0
1425	GMOY003140	0.122735	4.50064	0.304153	0.581291	0.82995	748	753	600	703	772	571	0
1426	GMOY003141	0.138711	6.5749	0.983712	0.321284	0.675299	3275	3028	2601	2513	3143	3059	0
1427	GMOY003142	-0.169872	5.9259	1.86345	0.172228	0.517149	1769	1839	1489	1915	1865	2436	0
1428	GMOY003143	-0.295242	4.4723	3.29948	0.0693017	0.338366	607	599	559	727	665	973	0
1429	GMOY003145	-0.122157	3.68774	0.383612	0.535676	0.803207	388	388	319	401	323	579	0
1430	GMOY003147	-0.148797	4.87464	0.37079	0.542574	0.807147	912	762	790	904	1211	801	0
1431	GMOY003148	-1.49655	3.49832	13.1769	0.000283421	0.0106091	230	105	183	281	702	630	-1
1432	GMOY003151	-0.474414	5.30287	1.74061	0.187061	0.535704	1121	1037	794	830	1044	2754	0
1433	GMOY003155	-0.913278	4.97212	4.90101	0.026841	0.217168	832	352	724	732	1693	1557	0
1434	GMOY003169	-0.0635243	6.42092	0.205139	0.650604	0.865264	2331	2759	2346	2725	2544	3157	0
1435	GMOY003170	0.189401	5.14073	2.17988	0.139825	0.473471	1168	1218	963	946	980	1259	0
1436	GMOY003171	-0.181698	6.04572	1.23279	0.266865	0.625749	1677	2030	1777	2324	1948	2464	0
1437	GMOY003173	-0.0829911	7.74315	0.385196	0.534835	0.803207	6678	6984	4972	6032	6715	8631	0
1438	GMOY003175	-0.0116868	4.25173	0.00500164	0.943619	0.984157	610	534	535	563	530	755	0
1439	GMOY003176	0.300569	8.38478	2.42279	0.119582	0.439313	11570	12330	9091	9203	10871	8362	0
1440	GMOY003177	0.0698113	3.47096	0.126075	0.722536	0.900408	329	406	275	267	371	404	0
1441	GMOY003179	0.0861677	7.15221	0.518773	0.471366	0.770542	4607	4595	3849	4256	4042	4989	0
1442	GMOY003181	-0.0143667	3.23778	0.00609437	0.937775	0.981169	314	286	233	248	283	385	0
1443	GMOY003183	0.476213	8.0723	10.0932	0.00148814	0.0341087	9242	10683	8021	7179	5976	8589	1
1444	GMOY003186	0.140899	7.93165	1.30799	0.252759	0.605659	7865	8176	6769	7086	7231	7983	0
1445	GMOY003188	-0.0895981	3.49507	0.165048	0.684551	0.883286	395	349	233	289	334	508	0
1446	GMOY003189	0.0979161	11.4406	0.13162	0.716759	0.899186	100422	91250	66225	81046	108122	63981	0
1447	GMOY003192	0.0351792	3.51784	0.042747	0.836202	0.946365	356	387	287	346	360	373	0
1448	GMOY003196	-0.776657	6.23132	3.57065	0.0588092	0.3157	2241	1037	1623	1432	3912	3956	0
1449	GMOY003200	0.0190723	7.28109	0.0270427	0.869379	0.956957	4921	4746	4256	4560	4677	5664	0
1450	GMOY003202	0.133723	3.7822	0.541848	0.461668	0.76504	463	476	344	340	371	565	0
1451	GMOY003203	0.0140472	4.77606	0.00950832	0.922321	0.975126	880	832	734	806	870	939	0
1452	GMOY003204	-1.00099	5.45318	18.1782	2.01166e-05	0.00134272	1051	625	898	1709	1971	1910	-1
1453	GMOY003207	0.690936	11.1974	6.11019	0.0134405	0.142918	100265	72124	84569	58959	67639	42444	0
1454	GMOY003209	0.254807	7.15764	1.91312	0.166617	0.510195	4676	4301	4742	3953	4565	3884	0
1455	GMOY003211	-0.136129	5.33081	0.688088	0.406815	0.731978	1199	1228	989	1124	1134	1860	0
1456	GMOY003214	0.343926	8.65561	4.39085	0.0361322	0.251944	14481	14701	11152	12059	10797	11005	0
1457	GMOY003215	0.185762	5.60531	1.87126	0.171331	0.515574	1788	1526	1308	1268	1455	1671	0
1458	GMOY003216	-0.102535	9.76456	0.534256	0.464823	0.76709	28830	25476	20717	27670	27301	31631	0
1459	GMOY003217	-0.112426	7.10454	0.87862	0.34858	0.689634	4098	4348	3358	4304	4335	5126	0
1460	GMOY003218	0.0230208	6.38968	0.032029	0.857964	0.953019	2577	2865	2106	2341	2518	3190	0
1461	GMOY003219	-0.111918	6.26417	0.427861	0.51304	0.79131	2287	2315	1972	1862	2487	3464	0
1462	GMOY003220	0.0283896	4.48028	0.0376445	0.846159	0.950085	723	701	581	650	649	831	0
1463	GMOY003226	-0.481566	4.33549	3.04703	0.0808851	0.363292	535	532	431	422	812	1078	0
1464	GMOY003230	-0.117498	3.934	0.255801	0.61302	0.847448	346	578	378	457	552	508	0
1465	GMOY003237	-0.364857	5.34308	5.95241	0.0146972	0.151908	1199	1088	880	1163	1420	1859	0
1466	GMOY003238	-0.136072	4.09865	0.321039	0.570984	0.8262	516	538	400	434	443	890	0
1467	GMOY003239	-0.199904	5.02914	1.76018	0.184601	0.533486	1015	875	811	1026	1159	1157	0
1468	GMOY003241	-0.576899	3.82434	4.53223	0.0332622	0.242146	352	333	319	408	387	880	0
1469	GMOY003242	-0.0106472	3.55907	0.00347673	0.952981	0.987379	390	394	264	328	395	410	0
1470	GMOY003243	-0.514076	6.2505	13.4908	0.00023973	0.00928743	1798	2020	1748	2351	2857	3472	-1
1471	GMOY003247	0.289317	12.1753	2.06727	0.150491	0.490858	157976	177163	120726	151230	106657	140087	0
1472	GMOY003250	0.0424851	3.9807	0.0537926	0.816591	0.939591	473	565	389	478	521	481	0
1473	GMOY003251	-0.0790803	4.78904	0.183538	0.66835	0.876402	799	895	698	999	788	919	0
1474	GMOY003256	-0.0450303	5.10923	0.0885506	0.766028	0.919011	1013	961	1025	1058	1060	1251	0
1475	GMOY003257	-0.0317668	3.73927	0.0366866	0.848105	0.950927	444	405	326	355	405	547	0
1476	GMOY003260	-0.205916	3.72409	0.797139	0.37195	0.707129	446	394	259	393	351	635	0
1477	GMOY003261	0.0525219	5.44756	0.127566	0.720969	0.899798	1417	1263	1258	1307	1389	1402	0
1478	GMOY003263	0.243999	6.58011	3.27067	0.0705286	0.339764	3057	3390	2783	2709	2779	2901	0
1479	GMOY003264	-0.204657	5.40625	2.65737	0.103071	0.412881	1198	1204	1094	1287	1437	1651	0
1480	GMOY003265	0.0836346	4.53986	0.335609	0.562375	0.821093	730	739	654	652	685	839	0
1481	GMOY003266	0.0920329	7.41168	0.246631	0.619457	0.852056	5392	5419	4808	6023	4108	5636	0
1482	GMOY003269	0.132352	5.85609	0.548703	0.458848	0.763048	2082	1826	1502	1837	1790	1622	0
1483	GMOY003271	-0.215047	4.72079	0.286926	0.592197	0.836315	1067	434	665	515	1216	1008	0
1484	GMOY003276	-0.0391126	4.61746	0.0604287	0.80582	0.934631	707	714	717	728	788	872	0
1485	GMOY003277	-0.0801532	8.02204	0.443015	0.505671	0.789826	7901	7559	6995	7858	8100	9817	0
1486	GMOY003278	-0.375035	7.00358	3.05373	0.0805517	0.363292	3111	3207	3526	4886	4819	4018	0
1487	GMOY003279	-0.1254	6.37672	0.953486	0.328834	0.679989	2284	2644	2141	2580	2650	3118	0
1488	GMOY003280	0.39998	13.5469	4.54919	0.0329344	0.240953	386614	506769	326111	334603	270066	391561	0
1489	GMOY003281	-0.127666	3.65783	0.305931	0.580188	0.829053	327	342	388	313	384	589	0
1490	GMOY003283	-0.0180574	4.29997	0.0131474	0.908713	0.971785	602	616	520	546	569	806	0
1491	GMOY003284	-0.0216486	4.72458	0.02279	0.880005	0.960257	815	823	694	814	770	979	0
1492	GMOY003285	-0.0657006	9.92312	0.258229	0.61134	0.846775	30511	30278	23955	29771	30334	35517	0
1493	GMOY003287	-0.0861976	9.37214	0.44888	0.502868	0.787864	20025	21247	16160	20113	20971	24703	0
1494	GMOY003288	0.11843	3.59783	0.390395	0.532092	0.802338	405	434	286	338	308	477	0
1495	GMOY003290	-0.195142	6.92139	1.01654	0.313341	0.668445	3547	3727	2822	3229	3400	6110	0
1496	GMOY003291	-0.0329884	5.61107	0.0684981	0.793536	0.931917	1479	1549	1272	1520	1456	1779	0
1497	GMOY003292	-0.27664	4.36948	1.65771	0.197912	0.547144	526	594	533	734	521	937	0
1498	GMOY003293	0.153266	3.62207	0.819167	0.365424	0.702202	385	429	336	369	362	380	0
1499	GMOY003296	-0.559606	7.72252	1.80941	0.178579	0.525574	6803	3165	5130	3665	9609	11606	0
1500	GMOY003297	0.304782	4.57113	3.62919	0.0567745	0.31087	809	847	681	688	582	773	0
1501	GMOY003298	-0.00308881	5.36921	0.000621564	0.98011	0.99468	1339	1243	1091	1214	1290	1476	0
1502	GMOY003299	0.0716041	6.882	0.272643	0.601564	0.84132	3929	3658	3180	3564	3720	3715	0
1503	GMOY003302	0.135767	4.67966	0.689968	0.406175	0.731978	781	851	746	799	719	816	0
1504	GMOY003303	0.0556903	6.15085	0.178544	0.672627	0.878124	2474	2139	1847	2117	2070	2522	0
1505	GMOY003306	0.452061	15.3973	7.2299	0.00716993	0.100695	1596471	1613221	1246832	1249906	987369	1256508	0
1506	GMOY003309	-0.175281	6.23756	0.106372	0.744313	0.90926	3378	844	2057	1424	3908	2334	0
1507	GMOY003310	-0.970089	2.7188	6.84716	0.00887821	0.114063	154	82	150	166	333	341	0
1508	GMOY003315	0.259521	10.8642	2.0133	0.155926	0.497494	59916	72907	49021	46597	61597	54382	0
1509	GMOY003316	-0.0190237	5.47725	0.0156682	0.900387	0.968606	1359	1511	1083	1194	1298	1873	0
1510	GMOY003317	0.0462883	4.30196	0.0835269	0.772574	0.920839	557	641	574	554	600	714	0
1511	GMOY003318	0.0660329	5.75697	0.160414	0.688776	0.886781	1553	1722	1619	1719	1381	1993	0
1512	GMOY003320	-0.332832	5.63621	5.89792	0.0151588	0.15481	1311	1388	1210	1541	1594	2248	0
1513	GMOY003325	-0.297899	3.71947	2.73667	0.0980687	0.402147	391	392	271	437	482	465	0
1514	GMOY003329	-0.0374069	8.98529	0.0866634	0.768463	0.919698	16469	15596	12617	15013	16126	18308	0
1515	GMOY003330	0.184706	4.76122	1.44632	0.229119	0.574613	914	885	765	773	826	827	0
1516	GMOY003334	0.114388	6.22128	0.714964	0.397801	0.728461	2354	2509	2043	2289	2166	2407	0
1517	GMOY003335	0.0612039	8.0029	0.19824	0.656145	0.868589	8366	7959	6998	6653	7394	10416	0
1518	GMOY003336	-0.171531	3.09431	0.205822	0.650062	0.865084	333	188	192	141	340	403	0
1519	GMOY003339	-0.0772329	4.61875	0.109172	0.741089	0.906831	717	753	651	627	616	1243	0
1520	GMOY003340	-0.493769	5.09783	8.60968	0.00334381	0.0613402	845	940	745	963	1259	1681	0
1521	GMOY003341	-0.121328	4.19677	0.291975	0.588957	0.83515	552	567	444	464	769	592	0
1522	GMOY003343	0.232625	5.5075	3.23844	0.0719291	0.343069	1643	1499	1242	1153	1319	1569	0
1523	GMOY003344	-0.0630571	3.99356	0.094398	0.758659	0.915193	434	555	396	424	432	733	0
1524	GMOY003345	0.149693	3.69064	0.914544	0.338912	0.6851	389	435	377	348	381	447	0
1525	GMOY003348	-0.775773	3.44594	7.38537	0.00657565	0.0966595	248	255	208	281	362	716	0
1526	GMOY003350	-0.115277	3.07788	0.242528	0.622386	0.853223	280	212	223	197	303	348	0
1527	GMOY003351	-0.097093	3.70344	0.306086	0.580092	0.829053	391	372	350	334	463	500	0
1528	GMOY003353	-0.147585	8.02238	0.279041	0.59733	0.84051	8640	5615	7537	6310	11488	8384	0
1529	GMOY003358	0.132632	5.77267	0.93996	0.332288	0.679989	1861	1912	1346	1461	1630	1946	0
1530	GMOY003361	-0.269351	4.5824	2.88024	0.0896728	0.383324	680	666	583	692	773	1078	0
1531	GMOY003362	0.0829451	4.89063	0.246677	0.619425	0.852056	893	953	858	876	746	1169	0
1532	GMOY003363	0.0315463	3.79846	0.0288811	0.865054	0.95615	450	506	303	394	396	538	0
1533	GMOY003369	-0.0881014	7.17333	0.199206	0.655362	0.868589	4073	4034	4253	3589	5692	5038	0
1534	GMOY003370	0.0667587	4.5739	0.189203	0.66358	0.873133	754	812	606	628	715	908	0
1535	GMOY003371	0.34509	4.17659	2.12544	0.144871	0.481455	804	617	400	444	559	520	0
1536	GMOY003372	-0.210317	3.36435	1.01246	0.314314	0.668659	284	358	210	294	324	450	0
1537	GMOY003377	0.242788	5.34304	3.39935	0.0652221	0.329381	1456	1260	1193	1113	1102	1367	0
1538	GMOY003378	-0.0146726	4.62147	0.00896953	0.924547	0.976361	827	788	574	718	762	901	0
1539	GMOY003379	0.0970531	3.7059	0.266385	0.605767	0.842991	447	441	315	334	347	545	0
1540	GMOY003380	-0.34547	6.59523	6.44593	0.0111207	0.128498	2505	2613	2432	2945	3214	4351	0
1541	GMOY003381	0.0756407	4.82233	0.195995	0.657973	0.870593	941	894	749	850	933	840	0
1542	GMOY003384	-0.307343	7.31516	1.16493	0.280445	0.636125	2763	5506	4305	5994	4350	6630	0
1543	GMOY003387	0.150909	4.97673	1.182	0.27695	0.633723	1105	1043	810	864	896	1119	0
1544	GMOY003390	0.208693	7.16688	2.68748	0.10114	0.408096	4648	5017	4059	4072	4228	4483	0
1545	GMOY003394	-0.113558	6.29059	0.675577	0.411114	0.736602	2330	2388	1979	2162	2387	3372	0
1546	GMOY003399	-0.246778	5.01463	3.43045	0.0640046	0.326807	888	933	804	1018	1039	1329	0
1547	GMOY003400	0.0164532	5.70786	0.0140852	0.905528	0.970521	1471	1736	1458	1588	1549	1861	0
1548	GMOY003401	-0.275149	4.85576	2.56085	0.10954	0.422303	785	938	619	846	933	1301	0
1549	GMOY003404	0.231096	4.26434	1.13041	0.287687	0.644088	619	662	560	387	536	811	0
1550	GMOY003405	-0.0843066	6.38586	0.447805	0.503379	0.788031	2626	2665	1969	2494	2640	3169	0
1551	GMOY003408	-0.129234	5.47434	0.0450614	0.831891	0.944982	1728	703	1313	417	2592	1481	0
1552	GMOY003409	0.350371	7.19894	5.50675	0.0189432	0.180637	4904	4982	4714	3925	4337	4080	0
1553	GMOY003412	-0.354168	4.59557	3.04405	0.0810333	0.363292	760	580	548	686	759	1206	0
1554	GMOY003413	-0.0414875	6.17874	0.111906	0.737985	0.906023	2251	2138	1955	2194	2155	2741	0
1555	GMOY003417	0.190339	5.57102	1.66779	0.196554	0.54582	1714	1523	1282	1310	1496	1443	0
1556	GMOY003419	-0.0529698	5.00862	0.102463	0.748894	0.91144	964	1034	815	1050	1068	1002	0
1557	GMOY003420	0.136838	8.72285	0.558965	0.454678	0.761001	13467	14612	11401	13322	13444	11421	0
1558	GMOY003421	0.458168	6.16562	7.35641	0.00668242	0.0966595	2471	2758	2172	2063	1852	1838	0
1559	GMOY003422	0.110611	5.90266	0.633851	0.425946	0.74658	2069	1892	1579	1819	1773	1915	0
1560	GMOY003424	0.00327052	5.7174	0.000581343	0.980764	0.99468	1565	1741	1383	1624	1469	1976	0
1561	GMOY003428	0.291363	6.90245	4.84436	0.0277368	0.220359	4474	3914	3361	3343	3058	3970	0
1562	GMOY003430	-0.1341	3.65115	0.578135	0.447044	0.756169	421	383	266	392	389	481	0
1563	GMOY003432	-0.0946946	5.17496	0.499444	0.479745	0.777227	1178	1008	922	1089	1108	1403	0
1564	GMOY003433	0.0216541	4.45063	0.013658	0.906965	0.971122	671	676	606	560	597	962	0
1565	GMOY003434	0.344053	7.00724	4.72657	0.0297	0.2276	4704	4335	3782	3806	3510	3480	0
1566	GMOY003435	0.0519257	4.47782	0.0893755	0.764973	0.918896	816	657	551	586	661	873	0
1567	GMOY003437	-0.258497	4.37054	2.20392	0.137661	0.471233	625	598	457	596	645	950	0
1568	GMOY003438	-0.134728	3.96168	0.725215	0.394439	0.725744	448	473	396	517	441	609	0
1569	GMOY003439	0.0534831	3.54646	0.0954486	0.757361	0.914838	401	393	268	333	354	413	0
1570	GMOY003440	0.117155	7.4129	0.851948	0.356002	0.694713	5436	5572	4771	5200	4648	5882	0
1571	GMOY003445	0.209861	4.44518	0.588	0.443193	0.755242	622	877	583	803	537	564	0
1572	GMOY003446	-0.244869	5.53104	2.20104	0.137918	0.471233	1237	1455	1080	1458	1762	1569	0
1573	GMOY003456	0.210866	4.73409	1.66177	0.197365	0.547144	953	930	670	762	783	814	0
1574	GMOY003457	-0.0447501	5.44423	0.0649524	0.798833	0.934051	1103	1382	1298	1272	1497	1467	0
1575	GMOY003458	-0.0308627	6.16971	0.0526609	0.818496	0.939875	2231	2216	1891	2325	2206	2435	0
1576	GMOY003460	0.177686	5.82227	1.74333	0.186717	0.535687	1960	1834	1557	1550	1760	1782	0
1577	GMOY003462	-0.0509188	3.97117	0.117253	0.732033	0.903221	487	503	381	484	488	557	0
1578	GMOY003464	0.00034428	6.04864	6.89446e-06	0.997905	0.999443	2057	1964	1853	2004	2078	2269	0
1579	GMOY003465	-0.330963	3.39105	2.56964	0.108932	0.420841	327	261	236	292	335	509	0
1580	GMOY003466	-0.114269	5.48716	0.529493	0.46682	0.767137	1204	1330	1274	1473	1265	1757	0
1581	GMOY003467	-0.489887	5.18136	9.55272	0.00199654	0.041897	947	907	825	1243	1477	1325	-1
1582	GMOY003469	0.353941	3.21755	2.793	0.0946767	0.394283	324	290	305	256	201	330	0
1583	GMOY003471	-0.0357417	5.0306	0.0374397	0.846573	0.950164	939	1038	887	1127	1041	971	0
1584	GMOY003472	-0.0614103	5.9835	0.167783	0.682089	0.882785	1755	2001	1737	2024	2061	2091	0
1585	GMOY003476	0.0562157	7.57103	0.138333	0.709944	0.896124	6014	6189	5074	6075	4765	7168	0
1586	GMOY003477	-0.0286197	5.69342	0.0489812	0.824846	0.942655	1690	1583	1297	1432	1599	2030	0
1587	GMOY003480	-0.0555607	6.32799	0.156933	0.691996	0.888737	2331	2531	2142	2253	2326	3388	0
1588	GMOY003481	0.155324	8.41112	1.51285	0.218705	0.567087	11188	10985	9737	8948	10587	11518	0
1589	GMOY003482	0.140915	6.828	1.14441	0.284721	0.640941	3538	3861	3202	3330	3426	3597	0
1590	GMOY003486	0.470675	9.1419	9.33442	0.00224889	0.0456369	17989	21781	18483	15116	13431	17020	1
1591	GMOY003489	0.0465712	3.49101	0.0479327	0.8267	0.942759	355	348	308	260	312	509	0
1592	GMOY003502	-0.198064	7.1954	2.10004	0.147295	0.486254	3880	4310	3912	4903	4727	5401	0
1593	GMOY003508	0.0770408	8.22018	0.364855	0.545822	0.808517	9156	9890	8207	8097	9566	10304	0
1594	GMOY003509	0.176812	4.60851	1.02281	0.311853	0.668445	885	840	592	600	781	825	0
1595	GMOY003516	-0.135867	6.95827	1.10348	0.293505	0.650927	3456	3662	3388	3643	3901	5072	0
1596	GMOY003518	0.134745	4.68664	0.607205	0.435842	0.749886	758	961	682	656	727	1000	0
1597	GMOY003520	-0.432764	3.73037	5.43422	0.0197459	0.185411	303	414	286	411	458	604	0
1598	GMOY003523	0.299573	3.47329	3.48317	0.0619959	0.323406	386	363	335	279	314	363	0
1599	GMOY003524	0.0322715	7.64608	0.0442038	0.833475	0.945449	6074	6549	5408	6156	6673	6056	0
1600	GMOY003530	-0.0850072	6.69559	0.416013	0.518933	0.794198	3231	3284	2476	3209	3435	3588	0
1601	GMOY003531	-0.0906084	3.64705	0.335102	0.56267	0.821093	389	356	329	357	414	470	0
1602	GMOY003532	-0.105802	4.46867	0.506674	0.476582	0.774574	665	695	539	660	678	877	0
1603	GMOY003533	-1.88262	9.47749	5.27876	0.0215872	0.193954	11172	1693	13266	10008	53209	47291	0
1604	GMOY003538	-0.0464168	3.88894	0.0795536	0.777903	0.924605	456	411	420	473	418	554	0
1605	GMOY003539	-0.220227	4.40804	1.76588	0.183893	0.532351	577	668	500	649	640	924	0
1606	GMOY003541	0.277083	8.521	4.29293	0.0382712	0.258564	12001	12960	10857	9996	10754	11103	0
1607	GMOY003544	0.0053356	6.35154	0.00186158	0.965585	0.991898	2491	2588	2198	2487	2357	3014	0
1608	GMOY003545	-0.585048	3.73201	11.4514	0.000714396	0.0202962	307	348	286	435	445	665	-1
1609	GMOY003546	0.109394	4.59802	0.523494	0.469355	0.768161	783	756	690	732	681	822	0
1610	GMOY003547	-0.0826359	3.74002	0.257878	0.611581	0.846775	414	419	321	398	459	456	0
1611	GMOY003549	0.0129925	6.73764	0.0100283	0.920232	0.974782	3113	3612	2822	3119	3396	3697	0
1612	GMOY003550	0.129946	4.14862	0.713493	0.398287	0.728461	592	532	517	478	502	655	0
1613	GMOY003551	0.226954	4.96756	2.52603	0.111982	0.4255	1025	994	968	866	887	1016	0
1614	GMOY003552	0.158446	3.7528	0.891077	0.345186	0.689296	387	457	411	376	368	482	0
1615	GMOY003553	0.274521	5.39699	3.82113	0.05061	0.295759	1427	1445	1230	1170	1245	1230	0
1616	GMOY003554	0.169028	5.7861	1.80668	0.178907	0.525777	1843	1880	1486	1549	1504	1963	0
1617	GMOY003557	-0.168956	4.59366	0.884881	0.346868	0.689598	685	663	661	752	886	799	0
1618	GMOY003559	-0.0902669	3.94183	0.381439	0.536834	0.803549	451	471	398	431	489	609	0
1619	GMOY003560	-0.0146567	4.69328	0.00984315	0.920969	0.974782	779	837	673	723	767	1027	0
1620	GMOY003561	0.0974437	6.98461	0.522946	0.469588	0.768315	3898	4214	3533	3866	3813	4032	0
1621	GMOY003563	-0.540712	4.63734	4.70113	0.0301427	0.229699	641	664	502	773	665	1469	0
1622	GMOY003567	0.265319	6.92245	1.72187	0.189453	0.538793	3546	3904	4211	3879	3170	3442	0
1623	GMOY003576	0.142936	5.30392	1.17017	0.279367	0.635345	1374	1304	1023	1065	1224	1322	0
1624	GMOY003579	0.549421	10.6473	16.6408	4.51678e-05	0.00245323	58485	60371	50848	39798	37185	48735	1
1625	GMOY003580	-1.7307	3.98694	7.43473	0.00639769	0.0957447	224	180	239	337	1573	364	0
1626	GMOY003582	-0.0395648	3.83732	0.0377928	0.84586	0.950085	456	448	350	524	412	436	0
1627	GMOY003583	0.10427	5.6383	0.584992	0.444362	0.756169	1649	1492	1438	1506	1399	1708	0
1628	GMOY003584	0.00867988	4.97129	0.00347675	0.952981	0.987379	956	994	845	1004	869	1132	0
1629	GMOY003585	-0.0776243	4.78186	0.240361	0.623945	0.853706	803	899	682	785	798	1159	0
1630	GMOY003590	-0.410455	7.89581	1.17473	0.278431	0.634776	8144	4230	5778	4173	9678	13107	0
1631	GMOY003592	-0.0422257	4.93531	0.0641364	0.800074	0.934122	993	915	776	1059	876	1029	0
1632	GMOY003593	-0.0240836	6.52196	0.0220907	0.881846	0.960804	2878	2737	2485	3177	2774	2872	0
1633	GMOY003595	0.299261	6.42075	6.16564	0.0130255	0.140598	3081	2937	2414	2289	2344	2764	0
1634	GMOY003596	-0.192119	5.82472	1.90919	0.167054	0.510468	1663	1614	1427	1685	1700	2491	0
1635	GMOY003598	-0.196404	4.16152	1.06309	0.302511	0.660327	558	560	374	561	496	796	0
1636	GMOY003600	-0.147846	6.43446	1.13666	0.286359	0.642986	2725	2410	2171	2937	2662	3117	0
1637	GMOY003605	0.0687532	5.17397	0.226643	0.634024	0.856806	1125	1159	999	1034	1191	1146	0
1638	GMOY003606	0.0756399	4.2835	0.244816	0.620749	0.852281	598	659	519	557	605	656	0
1639	GMOY003608	-0.282101	5.21724	2.81092	0.0936245	0.393151	990	1115	882	1022	1178	1790	0
1640	GMOY003611	0.399446	3.78591	6.99454	0.00817589	0.109672	488	496	409	347	339	461	0
1641	GMOY003613	0.0601935	5.82705	0.217942	0.640612	0.860362	1813	1816	1529	1721	1717	1891	0
1642	GMOY003614	0.16234	3.25079	0.438553	0.507822	0.790092	367	321	211	218	341	300	0
1643	GMOY003615	-0.275853	3.54631	0.545063	0.460342	0.764518	165	495	276	341	392	502	0
1644	GMOY003616	0.237005	6.04455	3.13547	0.0766065	0.356131	2180	2297	1881	1850	1945	2008	0
1645	GMOY003627	-0.0670006	4.40372	0.200162	0.654591	0.867983	638	636	560	648	625	813	0
1646	GMOY003628	-0.746682	3.31633	6.75151	0.00936682	0.115852	231	229	197	274	303	655	0
1647	GMOY003630	-0.170042	6.75951	1.02883	0.310434	0.668445	3130	3266	2686	2846	3261	5141	0
1648	GMOY003631	-0.160742	3.39761	0.447677	0.50344	0.788031	294	291	291	300	261	526	0
1649	GMOY003632	-0.353257	5.06875	4.87212	0.027294	0.219618	975	944	713	1165	1241	1185	0
1650	GMOY003636	-0.321694	5.19241	1.54541	0.213814	0.565947	1022	949	910	984	928	2116	0
1651	GMOY003638	0.346911	6.47841	3.93802	0.0472062	0.287169	3340	3229	2370	2393	2752	2328	0
1652	GMOY003641	0.160593	5.74916	1.14197	0.285236	0.641727	1611	1991	1458	1619	1490	1764	0
1653	GMOY003643	0.207049	5.07921	1.78924	0.181019	0.52837	1162	1125	938	957	1054	983	0
1654	GMOY003644	0.114353	3.61087	0.319987	0.571615	0.826299	385	422	321	329	435	351	0
1655	GMOY003651	0.257361	6.5603	3.32294	0.0683195	0.337266	3469	2832	2830	2606	2450	3246	0
1656	GMOY003656	-0.511515	5.49252	1.8877	0.169461	0.513531	1338	668	1248	1092	2327	1658	0
1657	GMOY003657	-0.333841	3.19909	0.431565	0.511222	0.790226	403	133	187	141	442	412	0
1658	GMOY003658	-0.0441161	6.24262	0.0465219	0.82923	0.942995	2347	2352	1944	2234	1753	3548	0
1659	GMOY003659	0.355506	7.73449	8.03432	0.00458992	0.0768343	7200	7767	6327	5632	5940	6364	0
1660	GMOY003661	0.109646	6.99597	0.597752	0.439437	0.752777	3718	4645	3446	3318	3902	4666	0
1661	GMOY003663	0.288885	9.6918	3.4758	0.0622725	0.323991	25041	30067	25629	22992	23710	24617	0
1662	GMOY003664	0.303354	7.14214	4.83136	0.0279466	0.220959	4899	4906	4098	4168	3724	4209	0
1663	GMOY003669	-0.405052	3.63448	3.31007	0.0688564	0.337266	299	348	297	400	334	645	0
1664	GMOY003671	-0.0138798	4.95669	0.00485891	0.944428	0.984407	1109	940	717	751	918	1384	0
1665	GMOY003672	0.387149	8.22742	7.34248	0.00673438	0.096905	11619	10482	8290	8354	7387	9227	0
1666	GMOY003678	0.131455	5.61337	0.946149	0.330702	0.679989	1569	1614	1369	1360	1296	1874	0
1667	GMOY003679	0.0766774	3.53273	0.149368	0.69914	0.893165	354	394	306	260	357	478	0
1668	GMOY003680	0.151893	3.85782	0.124147	0.72458	0.901286	306	670	382	647	290	344	0
1669	GMOY003681	0.359991	6.08607	6.7708	0.00926612	0.115852	2477	2458	1887	1904	1777	2021	0
1670	GMOY003682	0.0286915	6.25087	0.0522254	0.819235	0.94044	2555	2314	1987	2104	2404	2768	0
1671	GMOY003684	0.195606	9.95216	1.84612	0.174235	0.519557	35505	32696	26342	28160	25460	35750	0
1672	GMOY003685	0.252065	6.03746	2.36024	0.124463	0.44843	1838	2372	2106	1687	1764	2360	0
1673	GMOY003687	-0.0626204	3.95284	0.0947342	0.758243	0.915193	525	432	389	374	593	554	0
1674	GMOY003688	-0.207048	4.30889	0.739146	0.389934	0.721281	685	582	385	670	748	592	0
1675	GMOY003689	0.504093	5.56949	7.27007	0.00701129	0.0993416	1634	1841	1480	1429	1041	1273	0
1676	GMOY003690	-0.372404	4.45308	5.56146	0.0183601	0.176588	565	574	549	677	749	963	0
1677	GMOY003692	0.145511	3.93737	0.720714	0.39591	0.727349	570	455	406	468	429	493	0
1678	GMOY003693	-0.286312	4.96715	0.495691	0.481399	0.777227	1177	460	850	612	1376	1360	0
1679	GMOY003697	0.0434721	4.44554	0.0609642	0.804978	0.934631	699	668	596	592	573	924	0
1680	GMOY003698	-0.163024	5.1164	0.43768	0.508244	0.790092	1002	996	905	836	916	1879	0
1681	GMOY003699	0.0953072	4.46518	0.400603	0.526778	0.799868	685	691	644	619	635	805	0
1682	GMOY003701	-0.0811239	6.64667	0.463444	0.496019	0.785393	3013	3024	2625	2909	3096	3966	0
1683	GMOY003702	0.0281068	5.50977	0.0392036	0.843046	0.948868	1629	1330	1147	1356	1368	1616	0
1684	GMOY003703	-0.187268	5.10852	1.56766	0.210548	0.561487	1032	1022	821	1030	1009	1532	0
1685	GMOY003704	-0.0976301	5.44584	0.415404	0.519239	0.794198	1360	1304	1087	1521	1257	1534	0
1686	GMOY003707	-0.244578	3.69598	1.19076	0.275177	0.631312	424	380	257	389	350	630	0
1687	GMOY003709	0.190718	4.13867	1.50207	0.220353	0.569571	585	622	465	497	522	555	0
1688	GMOY003711	0.289455	4.50979	2.62246	0.105361	0.418161	761	713	739	593	706	660	0
1689	GMOY003712	0.10149	4.24093	0.320825	0.571112	0.8262	642	614	487	619	539	578	0
1690	GMOY003714	0.114195	3.73611	0.356738	0.550324	0.81156	431	463	339	344	337	565	0
1691	GMOY003716	0.0306335	5.40393	0.0411059	0.839334	0.947414	1335	1494	1001	1250	1165	1637	0
1692	GMOY003718	-0.527197	3.09257	5.79382	0.0160826	0.161409	168	249	198	287	295	385	0
1693	GMOY003719	-0.553412	4.4119	4.06119	0.0438797	0.274992	522	545	463	582	596	1332	0
1694	GMOY003720	0.154435	5.43084	1.07328	0.300206	0.658671	1372	1584	1104	1295	1242	1372	0
1695	GMOY003721	-0.383448	5.03427	5.63443	0.0176111	0.171468	852	854	812	926	1156	1526	0
1696	GMOY003723	0.430696	6.60607	6.3777	0.0115563	0.131817	3579	3626	2786	2771	2672	2441	0
1697	GMOY003724	-1.14408	5.35147	7.37888	0.00659942	0.0966595	751	739	755	990	1097	3623	0
1698	GMOY003730	0.134233	5.84094	1.07429	0.299979	0.658432	1730	1961	1638	1545	1713	2015	0
1699	GMOY003732	0.0166875	8.22663	0.0189576	0.890488	0.963912	9563	9770	7578	8541	9320	10873	0
1700	GMOY003733	-0.434419	5.59289	2.50996	0.113129	0.427513	1235	1276	1132	1264	1278	2981	0
1701	GMOY003734	0.159811	4.70295	0.995097	0.3185	0.672889	803	949	696	742	790	823	0
1702	GMOY003736	0.331217	5.04508	3.50373	0.0612307	0.320622	991	1181	1080	979	853	960	0
1703	GMOY003740	0.0376875	3.27088	0.0184371	0.891993	0.96487	255	352	258	183	350	392	0
1704	GMOY003743	-0.00643414	3.7372	0.00148288	0.969283	0.992108	374	414	386	366	395	530	0
1705	GMOY003745	-0.414769	3.88913	5.72167	0.0167568	0.165111	370	419	337	416	533	693	0
1706	GMOY003756	-0.58288	4.76311	1.58166	0.208522	0.558882	764	372	762	504	1574	1059	0
1707	GMOY003758	-0.199708	3.52919	0.761044	0.383002	0.715045	350	285	312	271	391	541	0
1708	GMOY003759	-0.956279	6.7809	5.69845	0.0169799	0.166383	3027	1472	2133	2180	5136	7089	0
1709	GMOY003760	-0.0170363	4.05099	0.00586472	0.938956	0.981475	599	506	369	405	639	554	0
1710	GMOY003762	0.0779547	3.61684	0.202968	0.652336	0.866729	396	368	350	299	382	473	0
1711	GMOY003763	-0.218804	5.37853	2.22987	0.135365	0.469263	1188	1291	953	1163	1355	1833	0
1712	GMOY003765	0.0514158	7.82568	0.19038	0.6626	0.872995	7224	7416	5956	6663	6651	8175	0
1713	GMOY003766	0.199308	4.45965	1.02667	0.310943	0.668445	742	669	670	649	698	597	0
1714	GMOY003768	-0.107986	4.97056	0.438717	0.507743	0.790092	834	1085	769	1011	969	1141	0
1715	GMOY003770	0.477966	9.02384	6.34865	0.0117471	0.132634	18306	17649	17718	10248	12902	19576	0
1716	GMOY003771	-1.68322	2.69231	7.29571	0.00691194	0.0984374	119	27	117	139	396	422	0
1717	GMOY003772	0.117508	5.52425	0.876656	0.349119	0.689634	1546	1424	1288	1280	1306	1679	0
1718	GMOY003773	-0.116321	9.21195	0.758432	0.38382	0.715224	19120	17659	14105	18791	18666	21907	0
1719	GMOY003774	-0.399292	6.01999	0.847578	0.357238	0.695886	2102	1001	1817	1113	3369	2688	0
1720	GMOY003778	0.222294	4.42854	1.52204	0.217311	0.567087	790	777	511	630	581	694	0
1721	GMOY003779	0.246317	4.76901	2.81512	0.0933798	0.392688	871	903	845	735	764	900	0
1722	GMOY003783	0.0484235	4.84326	0.0933651	0.759942	0.916015	882	1003	719	829	780	1123	0
1723	GMOY003785	0.0940401	4.89338	0.459025	0.49808	0.786273	919	976	830	813	920	1034	0
1724	GMOY003790	-0.00361544	4.4973	0.000502725	0.982112	0.995254	635	788	583	672	673	831	0
1725	GMOY003791	-0.0276057	5.81707	0.0360455	0.849422	0.951215	1718	1761	1488	1601	1983	1870	0
1726	GMOY003799	-0.967997	4.511	4.94103	0.0262264	0.214399	500	401	458	393	849	1801	0
1727	GMOY003809	-0.111644	5.56187	0.497229	0.48072	0.777227	1480	1453	1122	1295	1373	2121	0
1728	GMOY003820	-0.080346	4.85813	0.239189	0.624793	0.85416	983	760	761	861	855	1167	0
1729	GMOY003822	-0.212578	7.49272	3.21285	0.0730621	0.346545	5137	5403	4336	5835	5657	7162	0
1730	GMOY003826	0.069805	3.66697	0.19193	0.661315	0.872306	397	410	346	329	375	494	0
1731	GMOY003827	0.134938	5.77945	0.725077	0.394483	0.725744	1832	1713	1564	1324	1881	1840	0
1732	GMOY003830	-1.89461	3.54557	24.8454	6.21166e-07	6.78283e-05	172	97	163	356	812	592	-1
1733	GMOY003831	-0.340767	5.28197	6.11223	0.013425	0.142918	1006	1055	980	1207	1277	1730	0
1734	GMOY003833	0.10791	4.72915	0.348905	0.554734	0.814963	811	1017	634	663	815	994	0
1735	GMOY003834	-0.00550767	4.05007	0.00138655	0.970297	0.992117	551	506	414	489	512	592	0
1736	GMOY003836	-0.0932738	4.52179	0.372229	0.541792	0.807079	695	665	611	667	686	942	0
1737	GMOY003839	-0.25017	6.48841	1.35624	0.24419	0.59405	2106	3205	2018	3423	2668	3226	0
1738	GMOY003842	0.425577	12.39	6.22285	0.0126112	0.138899	190335	200694	158089	155291	140248	140778	0
1739	GMOY003846	-0.0477962	5.47429	0.127611	0.720922	0.899798	1361	1467	1076	1279	1326	1771	0
1740	GMOY003847	-0.437972	4.08045	3.43859	0.0636898	0.325948	472	473	337	411	590	910	0
1741	GMOY003848	0.353882	3.81952	5.27764	0.021601	0.193954	474	526	407	362	399	426	0
1742	GMOY003849	0.107541	4.11547	0.505105	0.477265	0.774927	550	536	505	487	482	640	0
1743	GMOY003850	0.0723068	8.00398	0.341366	0.559042	0.818826	8010	8043	7320	7623	7629	8816	0
1744	GMOY003851	-0.0745494	3.29103	0.110678	0.739374	0.906023	351	228	263	301	328	327	0
1745	GMOY003852	-0.265157	5.88792	1.54114	0.214448	0.565973	1608	1836	1355	1466	1817	3091	0
1746	GMOY003853	-0.145465	4.27151	0.687845	0.406898	0.731978	675	513	447	608	612	728	0
1747	GMOY003854	0.248568	6.7605	2.18785	0.139104	0.472781	3452	3778	3232	3492	2669	3311	0
1748	GMOY003855	-0.404311	4.69136	3.05387	0.0805452	0.363292	718	724	542	729	731	1439	0
1749	GMOY003857	0.0920313	4.50445	0.339553	0.560087	0.818826	764	691	625	661	604	857	0
1750	GMOY003860	-0.068398	6.00878	0.248411	0.618196	0.851518	1888	2023	1681	2033	1798	2538	0
1751	GMOY003874	-0.0777119	7.02612	0.391167	0.531687	0.802226	3891	3966	3425	3979	3776	5200	0
1752	GMOY003875	-0.183105	6.84641	0.929376	0.335025	0.683211	3285	3336	2957	2987	3309	5749	0
1753	GMOY003878	0.412692	7.38459	6.34743	0.0117551	0.132634	5885	6043	5066	4960	4306	4374	0
1754	GMOY003880	-0.14352	4.66589	0.525935	0.468321	0.767137	751	818	584	696	1006	846	0
1755	GMOY003882	0.193067	7.17724	1.31296	0.25186	0.604689	5036	4445	4242	3202	4837	5045	0
1756	GMOY003893	0.23061	3.86863	1.95901	0.161619	0.504598	486	508	407	337	458	501	0
1757	GMOY003894	0.778982	3.64912	3.22494	0.0725242	0.344879	510	214	643	295	225	373	0
1758	GMOY003900	-0.122946	5.18602	0.224239	0.635829	0.856963	1171	853	1052	748	1338	1629	0
1759	GMOY003902	-0.0348921	6.6091	0.0679015	0.794417	0.932233	3015	3103	2482	2598	2991	4021	0
1760	GMOY003904	-0.0259597	8.00028	0.047928	0.826709	0.942759	8015	8042	6572	7600	8098	9174	0
1761	GMOY003905	0.0247238	3.28844	0.0191669	0.889889	0.963717	326	314	236	261	320	348	0
1762	GMOY003908	0.0321642	4.9852	0.0534187	0.817218	0.939846	941	1064	843	950	936	1125	0
1763	GMOY003911	-0.170363	4.75681	1.46317	0.226426	0.572505	804	763	691	823	863	1075	0
1764	GMOY003912	-0.0717845	3.47372	0.0848191	0.77087	0.920839	350	322	287	268	287	564	0
1765	GMOY003915	0.0278201	5.88026	0.0353157	0.850936	0.951348	1867	1962	1481	1566	1663	2454	0
1766	GMOY003916	-0.315044	3.45641	2.21372	0.136788	0.470395	352	304	217	310	440	415	0
1767	GMOY003929	0.205737	9.92869	1.66693	0.19667	0.545869	31870	36412	25183	25790	31144	29896	0
1768	GMOY003933	0.774066	6.69427	20.1356	7.21401e-06	0.000582182	4236	4079	3344	2209	2798	2278	1
1769	GMOY003934	0.00916584	10.0508	0.00232805	0.961517	0.989243	32298	30979	30994	23834	36515	42729	0
1770	GMOY003935	-0.017947	5.23203	0.0158697	0.899752	0.968606	1175	1205	949	967	1270	1419	0
1771	GMOY003937	0.208861	4.50775	2.05702	0.151506	0.493153	737	783	647	615	629	790	0
1772	GMOY003942	0.189836	6.01263	2.26221	0.132565	0.463557	2278	2086	1770	1670	1876	2287	0
1773	GMOY003952	0.292923	5.53956	4.8994	0.026866	0.217168	1742	1569	1263	1234	1308	1478	0
1774	GMOY003955	-0.66282	8.47086	8.45979	0.00363083	0.0655206	8385	6904	8882	9633	15198	17570	0
1775	GMOY003958	-0.359975	3.47233	0.582317	0.445405	0.756169	343	154	347	175	483	567	0
1776	GMOY003959	-0.1099	4.03461	0.437601	0.508283	0.790092	483	527	393	460	481	710	0
1777	GMOY003961	-0.122654	5.89434	0.366208	0.545079	0.808517	1449	1899	1687	2179	1793	1928	0
1778	GMOY003966	0.0371689	5.50905	0.055454	0.813831	0.93871	1334	1347	1392	1292	1245	1825	0
1779	GMOY003968	0.129081	9.35075	0.945057	0.330981	0.679989	21122	20896	18641	18508	20131	21257	0
1780	GMOY003977	-0.340643	3.78651	4.96046	0.0259333	0.213161	387	360	331	457	440	587	0
1781	GMOY003981	-0.0467372	6.01095	0.13069	0.717717	0.899321	2049	2029	1586	1782	2014	2554	0
1782	GMOY003984	-0.37954	3.93961	1.83602	0.175418	0.520801	377	465	342	470	356	883	0
1783	GMOY003986	-0.415709	4.55907	3.71379	0.0539648	0.304756	592	701	506	665	718	1261	0
1784	GMOY003987	0.353543	7.48723	9.07534	0.00259079	0.0505387	6097	6394	5421	4408	4894	5933	0
1785	GMOY003990	-0.106462	4.36805	0.225109	0.635174	0.856911	631	582	549	547	531	1025	0
1786	GMOY003992	0.00478542	5.11977	0.00120572	0.9723	0.992117	1153	1066	885	924	1088	1349	0
1787	GMOY003993	0.0515691	5.96351	0.182813	0.668966	0.876666	1993	2003	1661	1766	1839	2316	0
1788	GMOY003996	0.228015	7.71491	1.16829	0.279752	0.635591	6564	7951	5724	6131	7016	5174	0
1789	GMOY004000	-0.22992	5.55687	3.20908	0.0732307	0.346865	1312	1310	1220	1417	1607	1879	0
1790	GMOY004001	0.113054	8.17068	0.613629	0.433425	0.749825	9398	10049	7335	8332	9189	8981	0
1791	GMOY004002	0.190297	3.36163	0.704183	0.401382	0.730114	389	374	219	294	250	381	0
1792	GMOY004003	-0.550205	4.16152	8.54211	0.00347023	0.0632644	430	477	382	536	597	942	0
1793	GMOY004004	-0.0771329	5.58517	0.24235	0.622514	0.853223	1350	1510	1288	1266	1445	2096	0
1794	GMOY004010	-0.0580328	4.3323	0.139831	0.708449	0.895666	567	659	526	589	648	738	0
1795	GMOY004011	0.0310933	4.04492	0.0315986	0.858911	0.953019	481	533	463	430	459	699	0
1796	GMOY004013	-0.148803	4.0103	0.71195	0.398797	0.728521	470	453	429	431	489	729	0
1797	GMOY004014	-0.171288	5.9907	1.60315	0.205458	0.555118	1892	1916	1526	1872	2283	2319	0
1798	GMOY004015	0.278664	4.79607	3.47106	0.0624512	0.324255	928	891	876	730	797	885	0
1799	GMOY004017	-0.0792392	4.06548	0.265857	0.606125	0.843277	512	508	426	465	505	696	0
1800	GMOY004018	-0.977261	3.28565	5.50352	0.0189783	0.180637	234	231	123	227	292	775	0
1801	GMOY004022	-0.672428	3.53327	4.51602	0.0335789	0.242504	353	198	239	334	603	415	0
1802	GMOY004025	-0.0650155	7.37884	0.275562	0.599625	0.84051	4985	5161	4337	5339	5131	5864	0
1803	GMOY004026	-0.0454501	3.38386	0.0584304	0.808994	0.937137	364	327	226	310	331	374	0
1804	GMOY004027	0.404185	8.45836	8.04375	0.00456609	0.0768343	11286	13362	10975	8801	10003	10273	0
1805	GMOY004031	0.00339619	7.71727	0.00047869	0.982544	0.995254	6765	6494	5518	7263	5883	6942	0
1806	GMOY004032	0.204654	3.98435	0.809727	0.368201	0.704085	386	591	515	453	482	466	0
1807	GMOY004033	-2.12163	3.67263	37.74	8.08285e-10	1.72227e-07	128	138	151	368	912	713	-1
1808	GMOY004035	0.153749	6.09229	0.887283	0.346215	0.689598	2208	2169	2001	1974	2229	1951	0
1809	GMOY004037	-0.530853	7.31666	2.17405	0.140356	0.47413	5060	2598	3879	3126	7077	8343	0
1810	GMOY004041	-0.34226	4.21698	1.39731	0.237175	0.583718	547	507	406	383	615	1062	0
1811	GMOY004042	-1.61462	4.77699	5.34367	0.0207976	0.189817	667	88	430	571	1483	2045	0
1812	GMOY004043	-0.535812	3.42528	3.66964	0.055412	0.307598	228	285	258	244	409	593	0
1813	GMOY004044	-0.0626088	6.96279	0.232861	0.629411	0.8559	3816	3764	3278	3748	4230	4241	0
1814	GMOY004046	-0.069729	7.28427	0.26359	0.607665	0.843936	4283	4928	4287	4339	5238	5837	0
1815	GMOY004048	0.0976876	7.17777	0.496383	0.481094	0.777227	4464	4699	4135	4589	3951	4885	0
1816	GMOY004052	0.0703509	3.38609	0.0605133	0.805687	0.934631	350	281	312	186	368	441	0
1817	GMOY004053	0.150003	6.2931	0.643527	0.422437	0.743787	2471	2552	2299	2706	2092	2265	0
1818	GMOY004054	-0.292103	3.52501	3.12133	0.0772736	0.35794	308	309	296	348	382	491	0
1819	GMOY004055	0.568248	3.85345	6.15693	0.0130898	0.140598	544	525	462	447	319	333	0
1820	GMOY004056	0.187447	6.95372	1.26937	0.259886	0.615285	4402	3871	3484	3763	3820	3442	0
1821	GMOY004057	0.346155	6.47004	4.33513	0.0373336	0.255762	3120	3063	2648	2436	2692	2298	0
1822	GMOY004058	0.198221	7.44753	1.79954	0.179768	0.526778	5944	5990	4719	5280	5149	5078	0
1823	GMOY004061	-0.0886963	4.56362	0.273779	0.600808	0.840983	674	715	641	813	694	822	0
1824	GMOY004062	0.0470947	4.98752	0.112173	0.737684	0.906023	1018	1050	807	837	1001	1177	0
1825	GMOY004064	-0.288551	3.70911	2.72587	0.0987341	0.403978	402	361	285	384	412	598	0
1826	GMOY004066	-0.0820758	6.34462	0.331034	0.565051	0.822752	2451	2662	1943	2154	2650	3312	0
1827	GMOY004069	0.00512629	5.98317	0.00153063	0.968792	0.992108	1918	2039	1682	1768	2103	2202	0
1828	GMOY004070	-0.0288445	8.88505	0.0466994	0.82891	0.942972	14800	15412	11627	14485	15053	16304	0
1829	GMOY004071	-0.219229	5.99507	2.18396	0.139455	0.473263	1948	1832	1481	1911	1887	2883	0
1830	GMOY004072	0.0140038	4.3924	0.00504504	0.943375	0.984157	692	669	520	736	525	739	0
1831	GMOY004074	-0.289612	6.15975	4.28221	0.0385134	0.259251	2022	1811	1865	2265	2288	3060	0
1832	GMOY004078	0.0402665	4.04595	0.0693628	0.792267	0.931377	508	534	444	509	454	602	0
1833	GMOY004081	-0.314034	3.84211	3.7014	0.0543667	0.305924	399	365	365	489	500	528	0
1834	GMOY004082	-0.283496	6.99849	5.48422	0.0191889	0.181661	3395	3728	3133	4184	4204	5148	0
1835	GMOY004084	-0.158097	4.28968	0.574724	0.448388	0.756946	546	517	565	578	757	630	0
1836	GMOY004088	-0.0576289	6.78181	0.141391	0.706902	0.894323	3299	3322	2961	3686	3540	3468	0
1837	GMOY004089	-0.0741789	5.01938	0.235166	0.627719	0.855316	1027	1041	756	939	934	1355	0
1838	GMOY004091	0.120477	5.62379	0.919941	0.33749	0.684369	1693	1599	1291	1406	1410	1738	0
1839	GMOY004093	-0.197756	3.93807	1.26509	0.26069	0.61556	470	463	340	403	509	678	0
1840	GMOY004094	-0.0714964	8.58353	0.224061	0.635963	0.856963	10958	11350	10843	11303	13480	12902	0
1841	GMOY004095	-0.209811	4.85509	1.48031	0.223726	0.571852	791	806	777	878	827	1314	0
1842	GMOY004097	0.043749	3.76117	0.0851021	0.770499	0.920775	453	414	355	385	398	502	0
1843	GMOY004100	0.0533731	5.23759	0.17545	0.675313	0.878224	1203	1254	969	1127	1089	1348	0
1844	GMOY004101	0.150942	4.02797	0.889634	0.345577	0.689296	553	547	428	460	417	617	0
1845	GMOY004103	-0.0474019	5.39978	0.138366	0.709911	0.896124	1325	1350	1031	1247	1261	1638	0
1846	GMOY004107	-0.362868	7.70711	6.4439	0.0111334	0.128498	5056	6254	4951	7365	7080	8125	0
1847	GMOY004109	-0.117552	4.18368	0.39152	0.531502	0.802226	528	569	452	536	478	827	0
1848	GMOY004110	0.00300757	6.3499	0.000300687	0.986165	0.995872	2137	2906	2215	2676	2222	2934	0
1849	GMOY004111	-0.223181	7.30195	3.2954	0.0694742	0.338366	4339	4744	3880	5003	5444	5890	0
1850	GMOY004118	0.0851301	6.50148	0.29754	0.585429	0.832676	3088	3054	2210	2566	3040	2804	0
1851	GMOY004119	-0.248088	3.57295	0.947511	0.330354	0.679989	291	349	318	303	330	637	0
1852	GMOY004120	0.26082	6.40438	4.14125	0.0418504	0.268969	2778	2975	2464	2282	2496	2618	0
1853	GMOY004121	0.588692	4.24001	4.84687	0.0276964	0.220359	697	810	523	580	455	382	0
1854	GMOY004122	0.0813767	4.93275	0.1831	0.668723	0.87665	1044	924	825	1044	887	885	0
1855	GMOY004126	0.477345	4.36977	7.94064	0.00483368	0.0789929	763	680	686	556	507	591	0
1856	GMOY004131	-0.113388	3.61184	0.279976	0.596717	0.84051	449	324	274	335	355	544	0
1857	GMOY004132	0.0994167	5.83832	0.497805	0.480466	0.777227	1998	1661	1602	1611	1793	1901	0
1858	GMOY004135	-0.554722	4.06105	3.57249	0.0587441	0.315657	415	429	355	418	479	1077	0
1859	GMOY004140	-0.0169776	8.47413	0.0196372	0.888555	0.963431	10788	11147	9525	10095	10987	13516	0
1860	GMOY004142	0.385186	5.87483	5.37005	0.0204854	0.188834	2498	1952	1512	1430	1627	1850	0
1861	GMOY004144	-0.0255347	3.35747	0.0238384	0.877297	0.95904	335	301	264	293	316	384	0
1862	GMOY004145	-0.57752	3.74152	2.78019	0.0954371	0.395514	315	305	323	370	311	915	0
1863	GMOY004147	0.0608583	7.55344	0.0148582	0.902983	0.969669	9603	3140	4463	2455	6788	9043	0
1864	GMOY004148	-0.132931	7.29638	0.830537	0.362117	0.699149	4785	4456	4092	4457	4581	7005	0
1865	GMOY004149	-0.00762676	7.01694	0.00327117	0.954391	0.987802	3696	4033	3718	4002	3916	4562	0
1866	GMOY004150	-0.176378	6.99611	1.78297	0.181785	0.530326	3534	3996	3148	3735	3972	5450	0
1867	GMOY004151	-0.0690691	7.10008	0.294273	0.587495	0.834153	4054	3985	3833	4199	4406	4897	0
1868	GMOY004152	0.0138021	5.34464	0.0079216	0.929079	0.977232	1280	1189	1150	1315	1262	1279	0
1869	GMOY004154	0.388383	7.75407	5.82478	0.0158019	0.15888	8096	7592	6171	6150	6006	5643	0
1870	GMOY004157	-0.0629367	4.21023	0.143311	0.705011	0.893723	562	592	457	504	659	652	0
1871	GMOY004164	0.0849944	6.81371	0.411035	0.521445	0.795693	3614	3531	3151	3481	3333	3640	0
1872	GMOY004165	-0.0494605	4.90116	0.113561	0.736126	0.905591	840	948	816	848	908	1184	0
1873	GMOY004166	-0.31016	3.3208	2.83704	0.0921139	0.389863	244	315	231	324	323	415	0
1874	GMOY004167	-0.185433	7.76049	2.26748	0.132115	0.463237	6093	6734	5266	7021	6840	8370	0
1875	GMOY004168	-0.0375181	5.3311	0.0480762	0.826445	0.942759	1031	1435	1065	1304	1180	1428	0
1876	GMOY004169	-0.163541	4.32585	0.610148	0.434732	0.749825	605	562	511	559	532	984	0
1877	GMOY004172	-0.156131	7.28272	1.80095	0.179598	0.526719	4601	4614	3902	4673	5239	5908	0
1878	GMOY004175	0.249358	3.6097	1.57011	0.210191	0.561487	459	364	352	361	362	335	0
1879	GMOY004176	0.298707	4.4752	3.32357	0.0682935	0.337266	865	711	611	544	620	763	0
1880	GMOY004179	-0.0124216	5.99941	0.00898357	0.924488	0.976361	1965	2066	1646	1718	1975	2540	0
1881	GMOY004180	-0.194299	6.67349	2.55371	0.110036	0.423299	2940	2961	2568	3080	3213	4263	0
1882	GMOY004185	0.0871391	7.52859	0.422863	0.515512	0.793095	5750	6150	5040	5629	5653	5851	0
1883	GMOY004186	-0.172673	4.80499	1.21945	0.269468	0.62804	816	797	719	886	797	1184	0
1884	GMOY004187	-0.430135	5.19019	7.7143	0.00547852	0.0859519	869	1014	874	1088	1272	1713	0
1885	GMOY004188	-0.0904925	5.57469	0.401332	0.526402	0.799635	1358	1561	1193	1580	1411	1726	0
1886	GMOY004191	0.154145	5.6113	1.43336	0.231217	0.5764	1689	1611	1294	1403	1433	1607	0
1887	GMOY004193	0.168947	7.93566	0.686746	0.407274	0.732314	8492	8342	6346	8239	7260	6295	0
1888	GMOY004194	-0.658495	3.7733	3.89106	0.0485437	0.291607	282	432	233	374	382	904	0
1889	GMOY004195	0.00197688	5.25202	0.000138755	0.990602	0.997806	1236	1379	812	1115	1174	1377	0
1890	GMOY004197	-0.0384083	4.59595	0.0614294	0.804251	0.934631	682	814	625	691	781	886	0
1891	GMOY004206	0.0604027	8.67332	0.187883	0.664684	0.873133	12669	13242	11189	13012	11234	14164	0
1892	GMOY004208	0.563526	4.50314	5.10751	0.0238225	0.204559	795	901	709	625	647	449	0
1893	GMOY004213	-0.100935	3.95503	0.260417	0.609834	0.845677	440	556	341	450	430	678	0
1894	GMOY004214	-0.225172	5.29843	1.56654	0.21071	0.561487	1192	1182	870	1005	1277	1869	0
1895	GMOY004220	0.168764	7.79106	1.80488	0.179124	0.525886	7493	7544	5900	6180	6723	7124	0
1896	GMOY004223	0.0106007	8.34498	0.0068542	0.934018	0.979532	10459	10112	8522	10054	10024	10998	0
1897	GMOY004227	0.246649	3.8318	2.60607	0.106455	0.418242	520	457	396	360	414	479	0
1898	GMOY004228	-0.0643437	10.1431	0.012804	0.909908	0.972611	66832	14088	19479	20349	46598	45932	0
1899	GMOY004229	0.0654836	4.62575	0.165674	0.683985	0.883076	857	822	580	729	727	862	0
1900	GMOY004231	-0.0991758	5.37401	0.278802	0.597487	0.84051	1371	1176	1022	1516	1284	1269	0
1901	GMOY004233	0.00579718	4.63213	0.00158397	0.968253	0.992108	823	775	617	710	761	913	0
1902	GMOY004234	-1.81446	5.20583	2.54037	0.110969	0.424409	748	7	656	971	2178	2487	0
1903	GMOY004237	0.434819	6.91542	10.2156	0.0013926	0.0328299	4234	4096	3972	3111	3303	3425	1
1904	GMOY004238	-0.341527	5.6354	1.82679	0.176507	0.522635	1325	1423	1154	1257	1367	2893	0
1905	GMOY004239	-0.238334	5.85206	1.96991	0.160457	0.503048	1559	1803	1362	1646	1708	2760	0
1906	GMOY004245	0.338432	5.75273	6.28054	0.0122071	0.135526	2016	1816	1537	1393	1558	1619	0
1907	GMOY004246	0.365688	13.7207	4.02551	0.0448172	0.278349	484079	512898	364531	391872	378859	351479	0
1908	GMOY004249	-0.22357	5.46496	2.00231	0.15706	0.498535	1207	1357	1064	1170	1484	1982	0
1909	GMOY004250	-0.0961236	6.37633	0.59816	0.439281	0.752742	2442	2618	2095	2486	2497	3325	0
1910	GMOY004254	0.0923548	4.37712	0.268158	0.60457	0.842564	629	597	662	600	637	690	0
1911	GMOY004257	-0.651931	3.21994	4.95697	0.0259857	0.213275	192	244	202	248	286	588	0
1912	GMOY004261	0.39082	3.60843	4.8046	0.0283839	0.22255	429	414	381	355	305	345	0
1913	GMOY004262	0.19318	4.45011	0.380567	0.5373	0.803846	659	602	781	384	856	732	0
1914	GMOY004263	0.336931	3.94135	3.49384	0.0615976	0.321631	505	532	480	463	351	486	0
1915	GMOY004264	-0.0249426	5.24004	0.013518	0.907441	0.971374	1190	1064	1065	1444	1045	1120	0
1916	GMOY004265	0.366204	7.33685	5.01209	0.0251709	0.209694	5509	5391	5238	4858	4142	4467	0
1917	GMOY004270	0.00491076	3.3212	0.000421415	0.983622	0.995427	261	374	253	314	345	284	0
1918	GMOY004271	-0.267508	5.56015	0.527579	0.467626	0.767137	1466	896	1399	893	2331	1754	0
1919	GMOY004272	-0.073178	7.80805	0.221591	0.63783	0.85829	6503	7085	5853	7735	6971	7201	0
1920	GMOY004273	-0.464043	5.84052	5.741	0.0165734	0.164533	1284	1568	1409	1734	1778	2996	0
1921	GMOY004274	-0.281814	5.31842	2.85168	0.0912785	0.388091	1275	990	941	1101	1497	1635	0
1922	GMOY004275	0.0615434	7.68422	0.176813	0.674126	0.878124	6855	6428	5448	6638	6164	6413	0
1923	GMOY004276	-0.174138	5.14289	0.955174	0.328406	0.679789	960	1078	909	999	989	1675	0
1924	GMOY004279	0.193692	3.5486	1.32864	0.249048	0.60117	366	373	362	337	316	393	0
1925	GMOY004281	-0.65271	3.82192	3.37297	0.0662742	0.33197	333	348	292	313	403	1016	0
1926	GMOY004286	0.381774	3.37357	3.99472	0.0456431	0.281585	360	365	313	268	313	274	0
1927	GMOY004287	-0.145608	4.45679	0.715107	0.397753	0.728461	641	665	547	687	597	952	0
1928	GMOY004288	0.044587	6.29433	0.117351	0.731926	0.903221	2486	2464	2139	2362	2463	2578	0
1929	GMOY004289	-0.20876	6.9252	2.72236	0.0989513	0.403999	3230	3750	3048	3867	3989	4695	0
1930	GMOY004292	-0.719907	4.06859	15.0594	0.000104182	0.00476999	358	464	307	593	574	855	-1
1931	GMOY004293	0.226791	6.59694	3.63671	0.0565185	0.310483	3163	3349	2780	2573	2670	3380	0
1932	GMOY004300	-0.0621869	3.74073	0.0966437	0.755895	0.914571	421	409	332	343	367	624	0
1933	GMOY004304	0.164196	4.02091	0.956543	0.328059	0.679789	514	476	521	443	484	542	0
1934	GMOY004307	-0.0836661	5.58121	0.0024784	0.960295	0.989038	2369	1751	206	0	3174	1618	0
1935	GMOY004308	-0.57998	4.32461	0.146711	0.701699	0.893452	814	640	42	1	1672	630	0
1936	GMOY004311	-0.231242	5.18078	1.51512	0.218359	0.567087	929	1087	941	892	1285	1644	0
1937	GMOY004312	-0.50223	3.58293	3.71518	0.0539199	0.304756	294	225	345	345	489	518	0
1938	GMOY004313	-0.0143773	6.31897	0.0120446	0.912609	0.973778	2536	2534	2017	2515	2465	2709	0
1939	GMOY004314	-0.0228396	4.4797	0.015581	0.900663	0.96868	711	674	582	680	559	943	0
1940	GMOY004318	-0.209807	8.38837	2.50732	0.113318	0.427937	9983	9906	7861	11064	11392	11989	0
1941	GMOY004327	0.324699	4.423	1.48273	0.223347	0.571852	543	707	833	579	664	568	0
1942	GMOY004329	-0.0172232	5.33988	0.0111812	0.915788	0.973945	1181	1211	1170	1106	1457	1342	0
1943	GMOY004330	-0.169648	5.79948	0.733988	0.391594	0.723384	1973	1501	1222	1383	2042	2300	0
1944	GMOY004333	-0.0297246	4.87291	0.0318225	0.858418	0.953019	843	1028	716	799	863	1213	0
1945	GMOY004334	0.133064	5.66733	1.03922	0.308003	0.666018	1612	1637	1470	1510	1408	1744	0
1946	GMOY004336	-0.0954501	4.09252	0.222465	0.637168	0.857607	574	515	384	596	429	669	0
1947	GMOY004338	0.216582	6.65799	2.46413	0.116472	0.434223	2988	3689	2970	2652	2824	3560	0
1948	GMOY004342	-0.24696	6.65544	4.35539	0.0368921	0.254841	2919	2973	2336	3207	3314	4034	0
1949	GMOY004344	-0.401526	3.86295	2.26222	0.132564	0.463557	404	402	309	326	479	830	0
1950	GMOY004350	-0.0840035	5.14731	0.365059	0.54571	0.808517	1145	1056	867	970	1126	1439	0
1951	GMOY004351	0.136654	4.73951	0.441068	0.506607	0.789826	934	827	728	928	629	874	0
1952	GMOY004352	0.178494	3.99135	0.997222	0.317984	0.672301	590	486	426	427	520	477	0
1953	GMOY004353	-0.124134	11.0475	0.382435	0.536303	0.803307	52244	76428	52062	56665	64237	94911	0
1954	GMOY004358	0.379127	5.22733	4.62688	0.0314748	0.235954	1393	1244	1129	1159	881	1066	0
1955	GMOY004359	0.0270008	6.13971	0.0284271	0.866109	0.95615	2255	2155	1919	1778	1995	3058	0
1956	GMOY004360	0.129734	5.33744	0.876457	0.349174	0.689634	1408	1330	1035	1090	1290	1329	0
1957	GMOY004361	0.0723008	8.3441	0.254746	0.613753	0.847716	10364	10031	9205	10257	9746	10285	0
1958	GMOY004363	0.169832	7.28676	2.01682	0.155564	0.497494	5167	5272	4299	4431	4602	5086	0
1959	GMOY004371	0.137371	5.15348	1.01063	0.314751	0.668659	1143	1216	961	1045	1063	1138	0
1960	GMOY004373	-1.31892	4.51496	39.0295	4.17455e-10	9.63624e-08	406	407	348	741	1232	1174	-1
1961	GMOY004374	-0.578645	4.38495	7.54525	0.00601686	0.0915753	524	543	424	636	649	1168	0
1962	GMOY004375	-0.253069	8.28655	2.62047	0.105493	0.418161	9286	8781	7351	8794	9618	14807	0
1963	GMOY004377	-0.32427	5.2977	1.04616	0.306393	0.664411	1313	727	1045	829	1714	1713	0
1964	GMOY004378	0.0250452	4.75282	0.0287555	0.865345	0.95615	865	847	707	801	861	897	0
1965	GMOY004379	0.187465	9.10522	2.04636	0.15257	0.49503	17738	19203	15339	14940	16691	17902	0
1966	GMOY004385	0.199254	5.60716	2.19938	0.138066	0.471233	1592	1633	1406	1451	1337	1563	0
1967	GMOY004386	0.0677049	6.97264	0.205061	0.650666	0.865264	3767	4357	3335	3351	3418	5189	0
1968	GMOY004387	0.258471	7.27701	4.58174	0.0323143	0.240616	5353	5261	4439	4143	4564	4864	0
1969	GMOY004395	-0.243769	5.34152	3.67361	0.0552805	0.307484	1181	1134	987	1197	1351	1708	0
1970	GMOY004398	0.0762728	3.79424	0.257842	0.611607	0.846775	422	453	386	399	422	473	0
1971	GMOY004399	0.0756722	5.25155	0.343348	0.557903	0.817884	1268	1214	1001	1155	1079	1332	0
1972	GMOY004400	0.182026	5.3657	1.7117	0.190765	0.540584	1296	1426	1174	1244	1127	1332	0
1973	GMOY004401	0.159085	5.08281	1.37899	0.240273	0.587428	1157	1059	961	958	1012	1102	0
1974	GMOY004403	0.226734	7.05802	2.59888	0.106939	0.41859	4623	4708	3519	3932	3341	4564	0
1975	GMOY004404	-0.544677	3.97692	14.1834	0.00016583	0.00683409	409	396	332	518	576	706	-1
1976	GMOY004407	-0.105254	6.49918	0.452891	0.500965	0.786886	2785	2730	2255	2377	2705	4087	0
1977	GMOY004408	-0.0330325	3.93393	0.0275848	0.868089	0.956486	447	526	372	357	480	670	0
1978	GMOY004409	-0.18051	5.26212	1.84544	0.174314	0.519557	1041	1195	962	1176	1190	1576	0
1979	GMOY004410	0.188577	5.40112	2.00293	0.156996	0.498535	1487	1402	1127	1240	1150	1405	0
1980	GMOY004412	-0.167112	4.49017	0.925648	0.335996	0.683423	617	714	551	716	801	750	0
1981	GMOY004414	0.218465	4.079	1.22756	0.267881	0.626187	672	558	398	434	542	519	0
1982	GMOY004418	-0.17615	4.70923	1.51441	0.218468	0.567087	778	742	661	811	810	1057	0
1983	GMOY004419	-0.0641792	8.74714	0.225332	0.635007	0.856911	12412	13483	11466	13846	13272	15025	0
1984	GMOY004421	-0.117153	3.45716	0.439295	0.507463	0.790092	344	354	241	349	350	393	0
1985	GMOY004423	-2.06377	6.19228	29.7072	5.02483e-08	7.32567e-06	980	770	760	2452	5926	2796	-1
1986	GMOY004426	0.0194415	3.4898	0.0113945	0.914991	0.973945	331	388	285	345	294	435	0
1987	GMOY004428	0.234372	4.27548	2.1123	0.146119	0.484442	710	601	549	555	537	612	0
1988	GMOY004429	-0.226317	3.74577	1.26461	0.26078	0.61556	389	387	321	381	370	661	0
1989	GMOY004430	0.40601	4.29366	4.15824	0.0414325	0.268778	714	698	576	482	627	495	0
1990	GMOY004436	0.172806	3.18937	0.731353	0.392445	0.724715	344	288	228	224	249	357	0
1991	GMOY004439	0.676326	3.2184	3.57758	0.0585643	0.315447	465	404	168	158	275	255	0
1992	GMOY004442	-0.0516165	3.74739	0.119681	0.729381	0.902655	422	411	338	388	434	490	0
1993	GMOY004444	-0.571033	4.9847	3.49995	0.0613707	0.321052	841	848	590	901	793	2075	0
1994	GMOY004446	0.000426864	5.79139	9.97005e-06	0.997481	0.999443	1753	1679	1493	1564	1566	2246	0
1995	GMOY004448	-0.330878	4.84365	2.1521	0.142375	0.47659	882	781	609	828	784	1533	0
1996	GMOY004449	-0.0822667	6.5694	0.477828	0.489408	0.781477	2949	2870	2403	2714	3047	3683	0
1997	GMOY004451	0.127786	4.43123	0.682281	0.408802	0.733408	680	743	581	557	629	809	0
1998	GMOY004452	0.22328	7.55007	2.72454	0.0988166	0.403999	5777	6506	5642	4960	5750	5905	0
1999	GMOY004453	0.273692	4.63298	2.91636	0.0876852	0.378921	767	865	772	705	643	810	0
[truncated: 3,541 more rows]

## Sheet: DE
Gene ID	Product Description	logFC	logCPM	LR	PValue	FDR	X3xant_MG1	X3xant_MG2	X3xant_MG3	Scr_MG1	Scr_MG2	Scr_MG3	de
GMOY000069	unspecified product	-2.3611	3.06917	48.7697	2.87854e-12	8.39321e-10	52	96	90	337	549	450	-1
GMOY000082	unspecified product	0.679828	5.19982	11.5308	0.000684517	0.0198145	1548	1326	1159	855	1037	788	1
GMOY000106	Midasin	-0.638411	5.17987	17.9428	2.27645e-05	0.0014373	950	925	662	1176	1336	1771	-1
GMOY000121	unspecified product	0.576864	9.82049	12.4234	0.00042399	0.0144994	35987	32296	28249	23268	23730	22175	1
GMOY000194	G protein alpha i subunit	-0.416394	5.13087	10.6433	0.00110472	0.0278187	913	962	794	1141	1209	1518	-1
GMOY000200	unspecified product	-0.468304	5.0319	11.9428	0.000548575	0.017543	862	896	689	1065	1141	1466	-1
GMOY000269	sugar transporter	-0.624924	5.39384	11.5071	0.000693304	0.0198145	933	1090	912	1325	1921	1639	-1
GMOY000339	unspecified product	-0.593743	3.38444	11.7974	0.000593145	0.0179564	250	249	235	364	354	491	-1
GMOY000403	unspecified product	0.466193	7.70297	9.7329	0.00180998	0.0390168	7927	6919	6642	5675	5441	5598	1
GMOY000446	unspecified product	-0.569945	4.84076	15.4219	8.5985e-05	0.00407143	745	742	570	982	998	1330	-1
GMOY000463	unspecified product	-0.841106	5.44558	10.2423	0.00137259	0.0328274	961	1072	756	1206	1437	2912	-1
GMOY000466	salivary C-type lectin	0.910688	10.1223	22.547	2.05061e-06	0.000192549	35702	52365	41075	23601	21147	30192	1
GMOY000532	Elongator complex protein	-0.674356	6.14956	17.8063	2.4457e-05	0.00148892	1653	1468	1701	2530	2747	3126	-1
GMOY000576	Glutathione S-transferase	0.450885	6.61366	9.36125	0.00221621	0.0453056	4028	3402	2697	2592	2368	3007	1
GMOY000578	unspecified product	0.462653	4.73873	9.23465	0.00237478	0.0473314	1058	941	762	682	651	829	1
GMOY000579	unspecified product	-0.692233	3.61764	13.7795	0.000205568	0.00813462	258	347	229	411	484	563	-1
GMOY000607	Myosin 10A	-2.67549	3.71757	79.2465	5.48257e-19	3.79668e-16	97	119	98	432	916	847	-1
GMOY000663	beta subunit of type I geranylgeranyl transferase	0.739607	7.28019	16.6873	4.40745e-05	0.00241755	6649	6137	4628	3167	4365	3602	1
GMOY000672	Serine protease 6	8.34921	6.48357	480.365	1.77945e-106	9.85813e-103	5016	7411	3660	9	19	25	1
GMOY000679	High mobility group protein D	-0.987219	4.51409	13.4011	0.000251473	0.00947729	473	463	421	615	847	1545	-1
GMOY000692	WD40 repeat-containing protein	-0.869988	5.75047	28.3814	9.96187e-08	1.34607e-05	1066	1292	1026	1780	2445	2484	-1
GMOY000713	unspecified product	0.711372	6.32862	14.8003	0.000119515	0.00529693	3170	3358	2401	2161	1798	1831	1
GMOY000772	Major Facilitator Superfamily Transporter	0.378197	8.17634	9.57945	0.00196767	0.0414483	10165	10599	8409	7621	7383	9260	1
GMOY000800	unspecified product	-0.834915	2.98794	17.0197	3.6993e-05	0.00213481	187	174	143	256	304	422	-1
GMOY000841	unspecified product	-2.02418	4.78623	18.7637	1.47955e-05	0.00103756	349	309	306	744	2457	985	-1
GMOY000906	unspecified product	0.553295	4.47461	11.3621	0.000749591	0.0209734	925	752	677	513	585	633	1
GMOY000961	myo-inositol-1(or 4)-monophosphatase	0.563518	6.26199	19.304	1.11471e-05	0.000834524	2864	2934	2363	1722	2056	2186	1
GMOY001031	unspecified product	0.481029	4.27997	10.3072	0.00132509	0.0320568	715	727	573	455	520	585	1
GMOY001130	Tsr1 ribosome assembly factor	-0.804306	4.86781	24.4511	7.62187e-07	7.81948e-05	591	768	535	1085	1117	1375	-1
GMOY001132	Ca2+/calmodulin-dependent protein kinase	-0.887473	3.90745	23.9948	9.65961e-07	9.55611e-05	367	278	287	498	623	761	-1
GMOY001150	unspecified product	0.705705	10.4893	9.52742	0.00202424	0.0423181	63063	52397	43946	35287	39655	28341	1
GMOY001212	unspecified product	-3.86569	2.17698	18.6224	1.59337e-05	0.00108979	14	6	28	45	392	384	-1
GMOY001408	60S ribosomal export protein NMD3	-0.502081	5.04528	12.776	0.000351092	0.0125487	820	936	681	1121	1150	1465	-1
GMOY001499	unspecified product	0.770382	14.823	15.9245	6.59204e-05	0.00324495	1116017	1163747	974935	702016	728712	601555	1
GMOY001555	unspecified product	0.441976	6.60768	11.7375	0.000612545	0.0183433	3650	3577	2807	2414	2708	2819	1
GMOY001571	unspecified product	-1.03956	4.94545	13.8337	0.000199722	0.00796015	682	505	594	775	1489	1796	-1
GMOY001649	Ribose-5-phosphate isomerase	-0.660262	3.62358	11.8147	0.000587635	0.0178873	270	360	221	409	470	575	-1
GMOY001703	putative zinc transporter	-2.06601	3.81053	25.9512	3.5016e-07	4.12742e-05	230	89	157	418	811	981	-1
GMOY001748	unspecified product	-0.54638	6.21334	9.99236	0.00157191	0.0353999	1821	1624	1873	2443	3041	2972	-1
GMOY001808	Ribosomal protein L7-like	-0.602434	3.26729	9.77313	0.0017708	0.0383213	235	246	196	293	340	492	-1
GMOY001828	unspecified product	-0.605899	4.04577	10.0888	0.00149171	0.0341087	409	416	338	550	738	610	-1
GMOY001881	unspecified product	0.424521	6.16077	9.39372	0.0021773	0.044675	2369	2593	2311	1803	1997	2060	1
GMOY001917	unspecified product	-0.783015	3.89817	24.2826	8.3186e-07	8.3791e-05	319	367	286	500	617	698	-1
GMOY001940	unspecified product	-0.650113	5.08765	21.4716	3.5911e-06	0.000326142	776	891	688	1192	1346	1452	-1
GMOY001946	putative aminopeptidase	0.567633	8.93792	16.9969	3.74409e-05	0.00213838	19147	18434	14740	12310	12379	13179	1
GMOY002034	synaptic vesicle transporter	-1.53142	6.64858	11.5173	0.000689502	0.0198145	2017	796	1714	2344	5990	6289	-1
GMOY002042	unspecified product	0.442723	7.7471	11.9347	0.000550988	0.017543	7109	8399	6542	5379	5469	6728	1
GMOY002044	unspecified product	0.677778	8.04989	19.0016	1.30609e-05	0.000939708	11535	10442	7321	6129	6517	6922	1
GMOY002140	unspecified product	-0.856693	4.01318	19.0892	1.24748e-05	0.000909347	342	362	313	515	577	940	-1
GMOY002149	ureidoglycolate dehydrogenase	0.528112	7.70618	16.2182	5.64499e-05	0.00289567	8156	8017	5910	5269	5051	6144	1
GMOY002158	Ubiquitin Ligase	-1.82874	2.88973	21.031	4.51922e-06	0.000403814	140	96	55	229	295	615	-1
GMOY002374	Cell division cycle	-0.496213	4.5471	10.9069	0.000958081	0.0256414	579	632	512	785	795	1063	-1
GMOY002441	Fibrillarin	-0.674553	3.8478	16.2542	5.53861e-05	0.00286765	309	388	287	474	566	665	-1
GMOY002453	unspecified product	-0.392717	6.15863	9.59492	0.00195117	0.0412575	1919	1934	1644	2383	2307	3159	-1
GMOY002482	Phenylalanyl-tRNA synthetase%2C beta-subunit	-1.20973	4.23625	37.045	1.15435e-09	2.36856e-07	304	411	295	706	731	1121	-1
GMOY002515	unspecified product	0.598999	6.78579	11.8288	0.00058323	0.0178675	4014	4620	3251	2927	2797	2621	1
GMOY002520	unspecified product	-0.467511	5.03157	9.31691	0.00227048	0.0457399	840	916	691	1005	1113	1573	-1
GMOY002528	Putative uncharacterized protein	0.462321	8.11437	12.233	0.000469513	0.0153006	10336	9580	8662	7038	7544	7763	1
GMOY002545	spargel	-0.645882	3.6953	10.7934	0.00101862	0.0266186	285	359	253	465	404	661	-1
GMOY002550	deoxyribonuclease II	-1.06185	5.35548	29.0456	7.06955e-08	1.00424e-05	851	772	730	1255	1665	2512	-1
GMOY002567	unspecified product	-0.580492	5.22378	16.0686	6.10876e-05	0.00307659	864	1033	770	1194	1465	1665	-1
GMOY002635	pyrroline-5-carboxylate reductase 1	-0.540378	3.63388	12.161	0.000487989	0.0158097	325	311	261	424	429	563	-1
GMOY002658	inositol-triphosphate 3-kinase	-0.936909	3.70672	12.614	0.00038287	0.0135102	328	239	228	365	692	590	-1
GMOY002691	unspecified product	0.760481	3.90706	17.1472	3.45915e-05	0.00203869	614	667	409	327	362	377	1
GMOY002693	unspecified product	0.688799	5.26284	15.9223	6.59974e-05	0.00324495	1507	1431	1274	955	980	857	1
GMOY002802	unspecified product	-1.28447	2.76971	12.6619	0.000373179	0.0132527	117	121	110	145	385	408	-1
GMOY002870	unspecified product	-2.31156	2.67621	24.7538	6.51409e-07	6.80906e-05	43	71	71	144	358	543	-1
GMOY002936	Cuticular protein 67B	-8.63943	3.27861	84.3278	4.1917e-20	3.31743e-17	3	1	0	753	804	206	-1
GMOY002937	disembodied	0.584372	3.7024	13.4474	0.000245344	0.00937385	500	493	395	320	328	347	1
GMOY002978	unspecified product	-8.21191	2.82789	22.259	2.38244e-06	0.000219979	4	0	0	640	603	19	-1
GMOY003000	raspberry	-0.463373	6.07724	10.2018	0.00140303	0.0329355	1714	1822	1514	2205	2716	2581	-1
GMOY003046	unspecified product	-1.67389	3.42663	28.9412	7.46108e-08	1.03336e-05	189	162	107	304	649	629	-1
GMOY003053	unspecified product	-7.50131	2.76671	57.2538	3.83045e-14	1.41471e-11	1	0	5	498	587	146	-1
GMOY003093	nitric-oxide synthase, invertebrate	3.16747	3.27105	51.1464	8.57276e-13	2.7106e-10	537	643	376	52	95	33	1
GMOY003100	unspecified product	1.00699	3.45211	17.5201	2.84286e-05	0.00171189	396	550	355	201	275	215	1
GMOY003119	Hepatocyte growth factor regulated tyrosine kinase substrate	-0.494481	5.80761	13.077	0.000298937	0.0109676	1402	1382	1335	2018	2013	2253	-1
GMOY003126	aquaporin	0.502331	8.83338	12.3177	0.00044869	0.0148075	15742	17680	14207	11736	12054	12347	1
GMOY003148	unspecified product	-1.49655	3.49832	13.1769	0.000283421	0.0106091	230	105	183	281	702	630	-1
GMOY003183	Flavin reductase	0.476213	8.0723	10.0932	0.00148814	0.0341087	9242	10683	8021	7179	5976	8589	1
GMOY003204	Cytochrome P450	-1.00099	5.45318	18.1782	2.01166e-05	0.00134272	1051	625	898	1709	1971	1910	-1
GMOY003243	Ubiquitinyl hydrolase 1	-0.514076	6.2505	13.4908	0.00023973	0.00928743	1798	2020	1748	2351	2857	3472	-1
GMOY003467	Putative Orphan GPCR 4	-0.489887	5.18136	9.55272	0.00199654	0.041897	947	907	825	1243	1477	1325	-1
GMOY003486	aminopeptidase P	0.470675	9.1419	9.33442	0.00224889	0.0456369	17989	21781	18483	15116	13431	17020	1
GMOY003545	unspecified product	-0.585048	3.73201	11.4514	0.000714396	0.0202962	307	348	286	435	445	665	-1
GMOY003579	Sodium/potassium-transporting ATPase subunit alpha	0.549421	10.6473	16.6408	4.51678e-05	0.00245323	58485	60371	50848	39798	37185	48735	1
GMOY003830	unspecified product	-1.89461	3.54557	24.8454	6.21166e-07	6.78283e-05	172	97	163	356	812	592	-1
GMOY003933	scylla	0.774066	6.69427	20.1356	7.21401e-06	0.000582182	4236	4079	3344	2209	2798	2278	1
GMOY004033	unspecified product	-2.12163	3.67263	37.74	8.08285e-10	1.72227e-07	128	138	151	368	912	713	-1
GMOY004237	cyclope	0.434819	6.91542	10.2156	0.0013926	0.0328299	4234	4096	3972	3111	3303	3425	1
GMOY004292	unspecified product	-0.719907	4.06859	15.0594	0.000104182	0.00476999	358	464	307	593	574	855	-1
GMOY004373	unspecified product	-1.31892	4.51496	39.0295	4.17455e-10	9.63624e-08	406	407	348	741	1232	1174	-1
GMOY004404	unspecified product	-0.544677	3.97692	14.1834	0.00016583	0.00683409	409	396	332	518	576	706	-1
GMOY004423	unspecified product	-2.06377	6.19228	29.7072	5.02483e-08	7.32567e-06	980	770	760	2452	5926	2796	-1
GMOY004531	Transcription elongation factor SPT5	-0.544826	6.27022	19.6466	9.31692e-06	0.000716885	1888	2025	1673	2690	2698	3458	-1
GMOY004610	by S6	-0.502347	4.52624	11.3091	0.000771285	0.0213486	579	627	490	807	840	944	-1
GMOY004615	spoonbill	-0.463754	5.5257	12.3162	0.000449036	0.0148075	1117	1284	1041	1481	1684	1991	-1
GMOY004618	unspecified product	-0.554314	4.10287	10.3501	0.00129465	0.0315962	386	481	368	568	578	834	-1
GMOY004637	unspecified product	-0.648394	4.42488	14.7506	0.000122709	0.00535282	507	518	458	686	764	1099	-1
GMOY004651	Na+/K+ ATPase beta subunit	0.485509	9.28393	10.8177	0.00100535	0.0266186	22567	22189	19913	16772	16111	16768	1
GMOY004681	unspecified product	-0.897134	3.87591	20.2523	6.78708e-06	0.000569703	307	303	295	470	537	857	-1
GMOY004714	Collapsin Response Mediator Protein	0.650498	4.76981	9.79759	0.00174741	0.0381127	1080	1112	788	565	816	645	1
GMOY004715	unspecified product	0.676407	6.68615	17.8649	2.3716e-05	0.00147625	3736	4128	3406	2530	2622	2397	1
GMOY004720	inactivation no afterpotential E	-1.10367	4.44379	10.1935	0.00140939	0.0329452	326	414	468	523	1259	1094	-1
GMOY004733	unspecified product	-0.520506	4.0305	10.0936	0.00148786	0.0341087	397	454	342	537	541	787	-1
GMOY004926	fatty acid synthase 1	-0.981303	10.0574	9.6164	0.00192848	0.040934	19671	14777	27749	32414	46614	59195	-1
GMOY004944	unspecified product	-0.648108	4.57431	19.9223	8.06546e-06	0.000629333	558	590	499	829	908	1062	-1
GMOY004946	Molybdenum cofactor synthesis	-0.572055	5.5164	19.597	9.56209e-06	0.000725671	1169	1072	1025	1544	1665	2079	-1
GMOY004968	unspecified product	0.759075	12.8249	17.1866	3.38809e-05	0.00201828	283841	271168	255182	180697	173455	158003	1
GMOY004969	unspecified product	0.658373	11.9301	10.3872	0.00126894	0.0311058	131656	150055	141167	108867	75724	105446	1
GMOY005074	unspecified product	-2.11781	3.72013	45.5163	1.51378e-11	4.19316e-09	154	120	158	465	920	657	-1
GMOY005112	unspecified product	0.52211	12.3992	10.5059	0.00118992	0.0298287	181258	210201	174766	146910	123710	155106	1
GMOY005151	transient receptor potential for cation channel	0.567069	4.64829	10.2394	0.00137472	0.0328274	954	1013	709	635	661	630	1
GMOY005170	Krueppel target at 95D	-0.656957	5.01324	24.8002	6.35917e-07	6.78283e-05	803	789	640	1164	1211	1427	-1
GMOY005276	unspecified product	-3.00461	2.85896	14.6961	0.000126307	0.00546674	29	32	74	74	552	646	-1
GMOY005327	mu-crystallin	0.497984	4.06316	11.1435	0.000843285	0.0230793	583	640	515	389	446	497	1
GMOY005365	unspecified product	1.0961	6.45664	25.3869	4.69092e-07	5.30362e-05	3737	4457	2572	1601	2082	1651	1
GMOY005379	megalin	-2.73005	5.22762	20.9949	4.60518e-06	0.000404963	380	251	243	631	1523	4540	-1
GMOY005428	unspecified product	-3.87744	5.41705	66.0345	4.43098e-16	2.2316e-13	247	106	133	2691	3266	1489	-1
GMOY005541	unspecified product	0.414126	5.99315	10.1752	0.00142344	0.0331339	2147	2297	2017	1671	1668	1907	1
GMOY005609	unspecified product	0.782612	4.65775	10.9596	0.000931203	0.0252768	955	952	918	665	398	725	1
GMOY005700	unspecified product	0.521443	4.74453	10.3095	0.00132349	0.0320568	1007	1097	725	612	675	840	1
GMOY005720	Zinc transporter 35C	-2.0816	3.12407	11.8925	0.000563614	0.017741	121	29	135	235	524	614	-1
GMOY005757	Bub1 kinase	-0.791558	4.84165	20.1039	7.3346e-06	0.000582182	629	716	526	953	1019	1572	-1
GMOY005762	hoi-polloi	-0.616195	4.89218	14.2494	0.000160109	0.0066692	641	797	642	1014	1024	1445	-1
GMOY005915	Laminin B2	-0.637379	4.52258	9.46801	0.00209086	0.0433833	580	559	461	637	1057	1004	-1
GMOY005996	Sulfotransferase	0.502201	8.4018	12.5624	0.000393596	0.013714	12529	12818	10055	9082	8510	9187	1
GMOY006027	unspecified product	0.529684	4.92493	13.5627	0.00023073	0.00900171	1221	1042	932	718	778	897	1
GMOY006028	unspecified product	3.67032	3.61827	303.659	5.25552e-68	9.70519e-65	709	791	535	55	49	68	1
GMOY006100	Laminin A	-2.20342	4.14559	25.5702	4.2658e-07	4.92345e-05	222	116	213	436	1174	1232	-1
GMOY006145	cheerio	0.396707	8.87896	10.165	0.00143135	0.0331786	16680	16872	14127	12358	12254	14516	1
GMOY006149	unspecified product	0.549575	6.38095	9.93132	0.0016249	0.0362982	2797	3394	2624	2359	1934	2157	1
GMOY006213	unspecified product	-1.89847	2.86328	11.6675	0.000636001	0.018842	118	80	74	120	630	344	-1
GMOY006227	Yolk protein 3	-1.02596	3.41609	15.5226	8.15244e-05	0.00389349	245	172	202	315	551	509	-1
GMOY006244	unspecified product	0.483777	7.1127	14.5896	0.000133648	0.00560918	4981	5277	4140	3203	3385	4618	1
GMOY006250	Sodium/hydrogen exchanger	-0.655134	6.87139	9.48588	0.00207059	0.0431244	2734	2554	2747	3042	4968	5988	-1
GMOY006308	Gamma-glutamylcyclotransferase	0.493148	6.15494	9.1888	0.00243501	0.0480069	2407	2983	2054	1696	2038	1937	1
GMOY006392	unspecified product	0.552946	5.54969	11.5056	0.000693866	0.0198145	1860	1797	1327	1027	1360	1255	1
GMOY006395	Neurofibromin	-0.557613	4.40024	12.5724	0.000391484	0.013714	505	534	474	780	716	920	-1
GMOY006431	unspecified product	-1.28936	5.75442	16.4693	4.94434e-05	0.00260873	1078	672	1006	1417	2685	3429	-1
GMOY006432	Phosphomannomutase	0.804771	6.43876	9.32348	0.00226236	0.0457399	3978	2897	2946	1375	2694	1994	1
GMOY006435	Mystery 45A	-0.678483	4.12209	14.1754	0.000166535	0.00683409	385	491	318	568	659	846	-1
GMOY006449	unspecified product	0.622888	3.93888	12.5023	0.000406444	0.0140731	537	644	473	297	402	469	1
GMOY006450	unspecified product	0.712108	4.80326	17.8266	2.41973e-05	0.00148892	1194	1051	850	679	662	679	1
GMOY006458	Inosine-5'-monophosphate dehydrogenase	-0.773293	3.86982	9.45408	0.0021068	0.0435511	384	249	318	450	708	607	-1
GMOY006489	Autophagy-related 18b	0.665564	4.45143	16.5602	4.71299e-05	0.00251057	929	825	643	457	530	648	1
GMOY006515	unspecified product	0.781334	4.28918	11.3653	0.000748285	0.0209734	922	651	628	489	466	406	1
GMOY006525	unspecified product	0.612751	5.63205	11.6824	0.000630945	0.0187927	1642	1945	1724	1281	1272	1177	1
GMOY006600	unspecified product	-0.72385	8.05983	9.1719	0.00245759	0.0482803	6142	5185	6401	6939	11066	14626	-1
GMOY006609	stathmin	-5.66954	2.89509	17.9897	2.22103e-05	0.00143075	5	15	5	11	405	1077	-1
GMOY006632	unspecified product	-1.57966	4.17962	14.7539	0.000122494	0.00535282	308	177	308	414	1094	1146	-1
GMOY006683	unspecified product	0.576797	3.54671	11.8378	0.000580413	0.0178675	447	457	341	265	312	321	1
GMOY006693	unspecified product	-0.580253	4.66414	11.9081	0.000558904	0.0176933	548	712	544	853	985	1083	-1
GMOY006725	Insulin-like Receptor	-1.29847	5.66794	10.6587	0.00109555	0.0278187	830	885	879	1241	1586	4493	-1
GMOY006728	unspecified product	-0.847148	5.94287	10.9226	0.000949987	0.0255482	1193	1366	1323	2167	3260	2063	-1
GMOY006761	cytochrome P450-4g1	-1.9889	6.31567	64.4655	9.82364e-16	4.53525e-13	1213	933	729	2814	5061	4396	-1
GMOY006796	unspecified product	0.474805	5.66172	10.8029	0.00101342	0.0266186	1765	1893	1578	1113	1467	1502	1
GMOY006813	unspecified product	-1.43192	4.93449	11.35	0.000754466	0.0210037	558	457	452	736	2370	1137	-1
GMOY006817	Troponin C-akin-1	0.557828	6.03864	13.0114	0.000309606	0.0112843	2193	2818	1975	1590	1708	1804	1
GMOY006822	Uncharacterized conserved protein	0.439312	7.01027	12.3976	0.000429897	0.0146112	4905	4545	3791	3018	3574	3966	1
GMOY006828	unspecified product	-0.640921	5.13262	11.7828	0.000597815	0.0179994	753	906	770	1251	1536	1283	-1
GMOY006832	unspecified product	0.369342	6.94115	9.65619	0.00188714	0.0402107	4355	4372	3618	3267	3256	3790	1
GMOY006859	unspecified product	0.574903	6.9491	12.0782	0.000510142	0.0164313	4971	4629	3622	3423	2920	3116	1
GMOY007011	putative metal-binding protein	-0.504825	4.54969	9.7801	0.0017641	0.0383213	606	643	477	776	771	1116	-1
GMOY007063	midgut trypsin	0.790983	9.71377	12.2604	0.00046268	0.0151672	33584	35791	25876	19205	13241	27711	1
GMOY007084	Fatty acyl-CoA reductase	-2.39533	2.41688	43.108	5.17999e-11	1.36653e-08	45	35	66	190	326	342	-1
GMOY007136	unspecified product	-0.506538	5.96115	12.3589	0.000438879	0.0147596	1632	1718	1251	2030	2082	2995	-1
GMOY007148	unspecified product	-3.33131	3.1295	9.88551	0.00166585	0.0369153	16	4	107	352	399	812	-1
GMOY007178	unspecified product	0.87219	6.65018	37.874	7.54624e-10	1.67225e-07	4119	4245	3240	2255	2233	2297	1
GMOY007233	Translocator protein	0.508746	7.4714	15.8117	6.99694e-05	0.00340027	6397	6861	5339	4503	4617	4926	1
GMOY007242	penguin	-0.753773	3.17041	15.9168	6.61877e-05	0.00324495	198	201	191	297	338	455	-1
GMOY007286	unspecified product	0.451223	7.61942	10.7565	0.00103914	0.026652	7446	6991	5829	5172	5356	5360	1
GMOY007426	unspecified product	-0.833334	3.58401	22.8728	1.73081e-06	0.000165322	261	266	235	403	531	538	-1
GMOY007451	Endocuticle structural glycoprotein	-4.36152	2.43986	33.9462	5.66568e-09	9.80872e-07	5	26	13	353	463	127	-1
GMOY007468	unspecified product	-12.3214	3.37999	77.246	1.50938e-18	9.29104e-16	0	0	0	307	1362	258	-1
GMOY007515	puckered	-0.610488	4.22562	13.4294	0.000247714	0.00939954	466	421	422	685	618	877	-1
GMOY007784	unspecified product	-0.567082	5.29599	10.7621	0.001036	0.026652	849	967	975	1528	1299	1676	-1
GMOY007793	unspecified product	0.595258	8.97859	13.0946	0.000296146	0.0109377	21675	18020	14657	13036	12430	12933	1
GMOY007830	Tenascin major	0.552174	4.36154	10.8858	0.000969026	0.0258096	849	766	570	491	530	578	1
GMOY007972	unspecified product	0.570843	6.98789	13.6482	0.000220458	0.00866196	4633	5308	3640	2576	3256	4102	1
GMOY008012	unspecified product	-0.669466	3.53839	10.9514	0.000935333	0.0252768	239	283	267	350	439	594	-1
GMOY008050	Septin	-0.594865	3.36659	10.2248	0.00138565	0.0328299	240	278	210	312	389	498	-1
GMOY008064	unspecified product	-0.868807	5.20787	19.1599	1.20212e-05	0.000887966	650	937	731	1598	1257	1731	-1
GMOY008133	unspecified product	0.567586	5.76965	14.5925	0.000133441	0.00560918	2070	2101	1642	1298	1502	1403	1
GMOY008157	Rap GTPase activating protein	0.580741	6.6877	18.267	1.92001e-05	0.00129718	3899	4001	3129	2121	2681	3212	1
GMOY008183	Ribosome biogenesis protein BOP1 homolog	-0.616325	4.82838	10.2836	0.00134218	0.0323291	618	727	640	803	1181	1352	-1
GMOY008233	stuxnet	-0.539787	5.03733	9.89062	0.00166123	0.0369153	699	891	777	1015	1217	1540	-1
GMOY008356	unspecified product	-0.490377	5.50082	10.0834	0.00149611	0.0341087	1112	1112	1106	1499	1816	1754	-1
GMOY008370	exitatory amino acid transporter	0.609773	6.54642	18.7363	1.501e-05	0.00103944	3723	3668	2715	2222	2422	2446	1
GMOY008404	EGF-domain O-GlcNAc transferase	-0.416189	5.62142	9.83795	0.00170947	0.0375813	1297	1437	1033	1613	1692	2132	-1
GMOY008462	unspecified product	0.711355	6.27608	16.3663	5.22064e-05	0.00272853	3011	3442	2181	1976	1585	2080	1
GMOY008601	fatty acid synthase 3	-3.51787	5.5648	18.8839	1.38918e-05	0.000986672	82	77	467	2022	2263	4316	-1
GMOY008632	unspecified product	0.536317	4.04522	9.66434	0.00187879	0.0401873	622	639	480	451	398	435	1
GMOY008660	unspecified product	-1.56772	5.41873	41.8232	9.99122e-11	2.51597e-08	693	670	558	1306	2592	2284	-1
GMOY008681	unspecified product	-1.00495	3.83548	36.0135	1.9596e-09	3.7435e-07	292	296	253	516	535	796	-1
GMOY008750	unspecified product	0.859588	6.97984	27.5422	1.53705e-07	1.93529e-05	5632	5118	3833	3046	2554	2977	1
GMOY008962	unspecified product	-1.30643	3.13338	15.1325	0.000100225	0.00462706	161	128	153	209	432	582	-1
GMOY008988	unspecified product	0.648693	6.44117	16.8239	4.10144e-05	0.0022722	3517	3447	2534	1858	2408	2225	1
GMOY008996	Cuticular protein 49Ae	-7.65853	5.74839	91.8124	9.52952e-22	1.05587e-18	24	3	19	1557	4784	4074	-1
GMOY009027	Poly	0.589459	6.53392	9.25471	0.0023489	0.0471482	3236	3759	2922	2306	2654	2059	1
GMOY009059	unspecified product	-2.40417	3.68076	10.4109	0.00125271	0.0308445	104	41	198	194	751	1214	-1
GMOY009073	unspecified product	0.729989	5.4275	27.3614	1.68763e-07	2.07766e-05	1591	1685	1490	955	893	1288	1
GMOY009114	Uncharacterized conserved protein	-0.727125	3.979	24.7979	6.36656e-07	6.78283e-05	368	385	302	568	581	744	-1
GMOY009116	flavin-containing monooxygenase 2	0.600835	4.97058	14.8342	0.000117388	0.00524458	1152	1312	912	785	754	848	1
GMOY009153	unspecified product	1.13303	3.1172	18.1447	2.04736e-05	0.00135028	329	401	324	122	225	172	1
GMOY009174	Fasciclin	-0.508947	4.89087	10.0211	0.00154756	0.0349937	766	679	719	994	1152	1197	-1
GMOY009250	Nucleolar protein at 60B	-0.475138	6.67373	11.5824	0.000665792	0.0194131	2604	2987	2053	3223	3728	4547	-1
GMOY009277	unspecified product	-7.17735	3.82931	61.1676	5.24183e-15	2.07427e-12	12	1	4	251	1191	1343	-1
GMOY009284	unspecified product	0.43002	6.96268	9.19268	0.00242984	0.0480069	4310	4945	3541	3207	3461	3514	1
GMOY009317	Carbonyl reductase	-1.17791	2.84294	16.9539	3.82994e-05	0.00216509	117	121	145	297	372	266	-1
GMOY009327	arrow	-0.791188	4.89173	16.5734	4.68033e-05	0.00251057	580	690	649	943	1097	1632	-1
GMOY009351	unspecified product	-0.417992	5.40526	10.6473	0.00110235	0.0278187	1188	1072	966	1474	1454	1732	-1
GMOY009375	Chitin deacetylase-like	1.81562	5.45944	34.8853	3.4971e-09	6.45798e-07	2136	1871	2050	839	408	596	1
GMOY009388	Transporter	-2.01056	2.66256	9.6963	0.00184639	0.0396473	68	27	117	134	466	376	-1
GMOY009389	nervy	-0.608922	4.02245	16.0763	6.08419e-05	0.00307659	399	407	336	612	598	666	-1
GMOY009401	Fatty acyl-CoA reductase	-5.65742	2.35115	55.7525	8.21948e-14	2.846e-11	4	7	6	307	498	105	-1
GMOY009415	unspecified product	-2.09348	2.66571	14.6633	0.000128526	0.00547717	111	22	76	222	310	465	-1
GMOY009531	unspecified product	0.997848	9.44735	26.5671	2.54542e-07	3.06557e-05	29788	28741	24403	16849	13745	13595	1
GMOY009555	Notchless	-0.927701	4.08918	32.9552	9.43074e-09	1.56516e-06	338	413	292	646	662	840	-1
GMOY009565	Multicopper oxidase-1	0.473114	6.34251	10.7256	0.00105661	0.0269751	2725	3110	2553	2211	1897	2422	1
GMOY009586	unspecified product	0.8681	3.63157	13.4704	0.00024236	0.00932413	512	496	414	288	315	223	1
GMOY009587	Pro2	1.24296	11.6262	32.8631	9.88821e-09	1.56516e-06	158623	126316	112119	65984	59673	52106	1
GMOY009596	Alpha-tubulin N-acetyltransferase	-0.921083	4.00552	12.9942	0.000312461	0.011314	308	337	332	485	538	1048	-1
GMOY009641	unspecified product	-0.541774	3.28323	9.23439	0.00237512	0.0473314	243	249	209	341	380	378	-1
GMOY009718	unspecified product	-0.765502	3.20219	9.35235	0.002227	0.0453588	196	281	133	327	367	415	-1
GMOY009756	PRO3, trypsin	6.43039	8.04214	63.3227	1.75471e-15	7.47775e-13	21199	14271	11412	52	107	472	1
GMOY009757	unspecified product	7.654	5.48965	403	1.22412e-89	3.39082e-86	3672	2426	1943	11	21	10	1
GMOY009773	unspecified product	-0.65117	4.4365	16.9211	3.8966e-05	0.00218052	497	513	480	713	849	989	-1
GMOY009823	unspecified product	-0.574378	3.08915	10.2213	0.00138827	0.0328299	206	218	180	302	291	383	-1
GMOY009929	unspecified product	0.526103	9.37022	15.7558	7.20682e-05	0.00347181	24641	24588	20412	16787	15371	20180	1
GMOY009951	unspecified product	0.891594	6.10953	9.81997	0.00172627	0.0378006	2781	3030	2208	1615	874	2242	1
GMOY009994	unspecified product	-0.494179	5.69696	10.0576	0.00151717	0.0344472	1239	1464	1131	1755	1628	2513	-1
GMOY010020	Elongator complex protein 3	-0.522747	4.9352	11.8271	0.000583757	0.0178675	711	872	651	1040	1156	1270	-1
GMOY010093	unspecified product	0.378906	5.21927	9.15224	0.00248414	0.0486295	1358	1292	1099	931	1032	1153	1
GMOY010103	aspartyl protease	0.794803	10.3721	12.4696	0.000413621	0.0142327	50958	61267	38664	36521	25586	30040	1
GMOY010111	Hypothetical conserved protein	-2.81921	3.22452	32.0458	1.50577e-08	2.31721e-06	55	77	71	322	881	328	-1
GMOY010126	parcas	-0.641546	3.66803	14.0357	0.000179373	0.0073068	283	330	266	400	481	616	-1
GMOY010142	unspecified product	0.562271	9.01132	13.9507	0.000187665	0.00756834	18922	19973	15980	13697	12742	13365	1
GMOY010147	unspecified product	-0.697527	5.25728	20.2148	6.92138e-06	0.000572305	928	917	753	1289	1289	2034	-1
GMOY010148	NOP2-Sun domain family%2C member	-0.659346	3.75491	13.1044	0.000294599	0.0109377	369	335	231	433	525	637	-1
GMOY010151	unspecified product	-1.35668	4.44276	9.85625	0.00169256	0.0373577	456	216	398	470	1235	1362	-1
GMOY010250	membrane transporter	-1.13211	5.09532	12.3303	0.000445676	0.0148075	645	619	628	745	1622	2280	-1
GMOY010251	unspecified product	-1.0258	3.20465	10.4416	0.00123209	0.0304723	177	222	140	251	316	654	-1
GMOY010253	unspecified product	0.798458	8.42717	28.1548	1.11989e-07	1.46599e-05	13072	13167	12522	8066	7884	8066	1
GMOY010303	unspecified product	0.55662	12.2586	11.8286	0.000583275	0.0178675	185470	167259	165076	132293	113077	134656	1
GMOY010341	papillote	-2.42068	3.05888	32.87	9.85337e-09	1.56516e-06	112	71	51	255	658	422	-1
GMOY010388	minidiscs	0.58015	5.31052	17.054	3.63309e-05	0.00211866	1546	1514	1184	1017	967	1060	1
GMOY010427	unspecified product	-0.76859	3.86207	15.1773	9.78724e-05	0.00459503	339	356	262	482	481	824	-1
GMOY010460	unspecified product	-3.955	5.6385	28.124	1.13786e-07	1.46599e-05	160	109	251	2843	4920	811	-1
GMOY010501	unspecified product	-9.65961	2.65108	120.478	4.97251e-28	6.88692e-25	1	0	0	148	449	632	-1
GMOY010543	unspecified product	-0.484597	5.58144	10.7697	0.00103173	0.026652	1240	1260	1052	1410	1712	2316	-1
GMOY010555	unspecified product	0.635318	12.6993	11.3012	0.000774563	0.0213486	253889	271249	198705	181101	159904	153840	1
GMOY010577	unspecified product	-0.70471	4.25679	14.9923	0.000107951	0.0048622	397	460	426	701	633	958	-1
GMOY010588	unspecified product	-0.783197	4.27629	10.4446	0.00123007	0.0304723	446	417	397	508	743	1159	-1
GMOY010631	Alkylglycerone-phosphate synthase	-3.0594	2.61157	34.5299	4.19748e-09	7.5013e-07	44	20	48	158	342	572	-1
GMOY010687	transcription factor IIIA factor A	-0.68111	2.96546	11.6287	0.000649417	0.0190358	180	203	148	307	260	352	-1
GMOY010757	Tafazzin	-0.815881	3.80781	15.1584	9.88584e-05	0.00460231	251	325	315	450	611	658	-1
GMOY010765	Gamma-interferon inducible lysosomal thiol reductase	-3.46947	3.05186	86.4759	1.41448e-20	1.30604e-17	55	39	28	451	616	354	-1
GMOY010815	Glutaminase	-4.16639	4.77333	67.8151	1.79573e-16	9.94832e-14	91	55	105	997	2623	1290	-1
GMOY010816	no extended memory	-1.45349	2.88297	36.1444	1.83228e-09	3.6253e-07	144	119	87	251	369	419	-1
GMOY010965	concentrative Na+-nucleoside cotransporter cNT1/cNT2	0.537717	6.9103	9.44648	0.00211554	0.0435692	4473	5079	3232	3247	3043	3065	1
GMOY010993	Myosin 28B1	0.59022	6.92548	10.8013	0.00101427	0.0266186	4942	4711	3436	3372	2925	2928	1
GMOY010995	unspecified product	0.646105	11.4918	11.1382	0.000845686	0.0230793	100708	105075	105056	58025	84552	72944	1
GMOY010996	unspecified product	0.914923	9.00059	51.0935	8.80701e-13	2.7106e-10	21263	21821	16735	10045	10926	13361	1
GMOY011026	unspecified product	-1.0919	5.09752	17.9373	2.28308e-05	0.0014373	783	596	567	1127	1966	1348	-1
GMOY011076	unspecified product	-0.502923	3.80578	9.20957	0.00240754	0.0478055	354	405	272	465	530	577	-1
GMOY011178	Synaptotagmin beta	0.996155	3.15608	11.6396	0.000645621	0.0190252	388	393	277	184	236	138	1
GMOY011207	Glycogen binding subunit 76A	0.519537	4.10439	10.4665	0.0012156	0.0303353	686	642	481	379	451	534	1
GMOY011226	unspecified product	-0.499254	6.58341	12.7767	0.000350961	0.0125487	2407	2761	1937	3005	3604	4262	-1
GMOY011244	unspecified product	-0.596405	6.97422	14.6702	0.000128054	0.00547717	2676	3239	2944	4835	4415	5280	-1
GMOY011529	unspecified product	0.932799	6.0926	30.8712	2.7573e-08	4.12849e-06	2396	2853	2669	1485	1480	1520	1
GMOY011530	sidestep	0.931608	4.99918	40.7108	1.76505e-10	4.25148e-08	1238	1318	1166	675	694	738	1
GMOY011640	unspecified product	0.479336	9.28444	12.3559	0.000439591	0.0147596	22389	23216	19114	16405	15994	17538	1
GMOY011805	Choline acetyltransferase	1.23524	10.2697	13.9421	0.000188525	0.00756834	55558	60362	39631	32479	13966	23368	1
GMOY011825	Nucleoplasmin-like protein DNLP	-0.665938	4.34422	11.4015	0.000733851	0.0207425	465	548	386	623	710	1099	-1
GMOY011826	Nucleoplasmin	-0.508803	5.73351	10.7691	0.00103208	0.026652	1338	1382	1184	1683	1720	2694	-1
GMOY011841	Core 1 Galactosyltransferase A	0.569544	6.30918	18.0571	2.14373e-05	0.00139721	3179	2829	2440	1964	2001	2156	1
GMOY012079	unspecified product	-1.26605	3.80124	11.8502	0.000576556	0.0178675	330	145	245	380	759	769	-1
GMOY012089	phospholipase C	0.618848	6.36682	20.5397	5.84072e-06	0.000505587	3429	3010	2490	1932	2099	2217	1
GMOY012146	D-aspartate oxidase	0.881652	5.96667	23.7269	1.11019e-06	0.000107903	2462	2235	2462	1342	1510	1343	1
GMOY013050	unspecified product	-0.409656	6.01939	9.94984	0.00160863	0.0360802	1621	1880	1460	2181	2275	2671	-1
GMOY013257	Glycogen debranching enzyme	0.853541	8.19437	20.0983	7.3561e-06	0.000582182	11838	12669	9228	6302	7611	5922	1
GMOY013336	unspecified product	0.540037	6.56866	20.4877	6.00142e-06	0.000511506	3501	3443	3057	2237	2444	2770	1
GMOY013339	Stearoyl-CoA desaturase	-1.09986	4.52809	15.0071	0.000107105	0.0048622	588	411	317	635	1195	1223	-1

## Sheet: PM & Digestion
Gene ID	Product Description	logFC	logCPM	LR	PValue	FDR	X3xant_MG1	X3xant_MG2	X3xant_MG3	Scr_MG1	Scr_MG2	Scr_MG3	DE
GMOY000672	Serine protease 6	8.34921	6.48357	480.365	1.77945e-106	9.85813e-103	5016	7411	3660	9	19	25	1
GMOY001499	unspecified product	0.770382	14.823	15.9245	6.59204e-05	0.00324495	1116017	1163747	974935	702016	728712	601555	1
GMOY001946	putative aminopeptidase	0.567633	8.93792	16.9969	3.74409e-05	0.00213838	19147	18434	14740	12310	12379	13179	1
GMOY003486	aminopeptidase P	0.470675	9.1419	9.33442	0.00224889	0.0456369	17989	21781	18483	15116	13431	17020	1
GMOY007063	midgut trypsin	0.790983	9.71377	12.2604	0.00046268	0.0151672	33584	35791	25876	19205	13241	27711	1
GMOY009375	Chitin deacetylase-like	1.81562	5.45944	34.8853	3.4971e-09	6.45798e-07	2136	1871	2050	839	408	596	1
GMOY009531	unspecified product	0.997848	9.44735	26.5671	2.54542e-07	3.06557e-05	29788	28741	24403	16849	13745	13595	1
GMOY009587	Pro2	1.24296	11.6262	32.8631	9.88821e-09	1.56516e-06	158623	126316	112119	65984	59673	52106	1
GMOY009756	PRO3, trypsin	6.43039	8.04214	63.3227	1.75471e-15	7.47775e-13	21199	14271	11412	52	107	472	1
GMOY009757	unspecified product	7.654	5.48965	403	1.22412e-89	3.39082e-86	3672	2426	1943	11	21	10	1
GMOY010103	aspartyl protease	0.794803	10.3721	12.4696	0.000413621	0.0142327	50958	61267	38664	36521	25586	30040	1
GMOY010142	unspecified product	0.562271	9.01132	13.9507	0.000187665	0.00756834	18922	19973	15980	13697	12742	13365	1
GMOY010555	unspecified product	0.635318	12.6993	11.3012	0.000774563	0.0213486	253889	271249	198705	181101	159904	153840	1
GMOY010995	unspecified product	0.646105	11.4918	11.1382	0.000845686	0.0230793	100708	105075	105056	58025	84552	72944	1
GMOY010996	unspecified product	0.914923	9.00059	51.0935	8.80701e-13	2.7106e-10	21263	21821	16735	10045	10926	13361	1
GMOY011805	Choline acetyltransferase	1.23524	10.2697	13.9421	0.000188525	0.00756834	55558	60362	39631	32479	13966	23368	1
GMOY013336	unspecified product	0.540037	6.56866	20.4877	6.00142e-06	0.000511506	3501	3443	3057	2237	2444	2770	1

## Sheet: Transporters
Gene ID	Product Description	logFC	logCPM	LR	PValue	FDR	X3xant_MG1	X3xant_MG2	X3xant_MG3	Scr_MG1	Scr_MG2	Scr_MG3	de
GMOY000121	unspecified product	0.576864	9.82049	12.4234	0.00042399	0.0144994	35987	32296	28249	23268	23730	22175	1
GMOY000269	sugar transporter	-0.624924	5.39384	11.5071	0.000693304	0.0198145	933	1090	912	1325	1921	1639	-1
GMOY000772	Major Facilitator Superfamily Transporter	0.378197	8.17634	9.57945	0.00196767	0.0414483	10165	10599	8409	7621	7383	9260	1
GMOY001703	putative zinc transporter	-2.06601	3.81053	25.9512	3.5016e-07	4.12742e-05	230	89	157	418	811	981	-1
GMOY002034	synaptic vesicle transporter	-1.53142	6.64858	11.5173	0.000689502	0.0198145	2017	796	1714	2344	5990	6289	-1
GMOY003126	aquaporin	0.502331	8.83338	12.3177	0.00044869	0.0148075	15742	17680	14207	11736	12054	12347	1
GMOY003579	Sodium/potassium-transporting ATPase subunit alpha	0.549421	10.6473	16.6408	4.51678e-05	0.00245323	58485	60371	50848	39798	37185	48735	1
GMOY005074	unspecified product	-2.11781	3.72013	45.5163	1.51378e-11	4.19316e-09	154	120	158	465	920	657	-1
GMOY005276	unspecified product	-3.00461	2.85896	14.6961	0.000126307	0.00546674	29	32	74	74	552	646	-1
GMOY005720	Zinc transporter 35C	-2.0816	3.12407	11.8925	0.000563614	0.017741	121	29	135	235	524	614	-1
GMOY006250	Sodium/hydrogen exchanger	-0.655134	6.87139	9.48588	0.00207059	0.0431244	2734	2554	2747	3042	4968	5988	-1
GMOY006828	unspecified product	-0.640921	5.13262	11.7828	0.000597815	0.0179994	753	906	770	1251	1536	1283	-1
GMOY008370	excitatory amino acid transporter	0.609773	6.54642	18.7363	1.501e-05	0.00103944	3723	3668	2715	2222	2422	2446	1
GMOY009059	unspecified product	-2.40417	3.68076	10.4109	0.00125271	0.0308445	104	41	198	194	751	1214	-1
GMOY009388	Transporter	-2.01056	2.66256	9.6963	0.00184639	0.0396473	68	27	117	134	466	376	-1
GMOY010250	membrane transporter	-1.13211	5.09532	12.3303	0.000445676	0.0148075	645	619	628	745	1622	2280	-1
GMOY010253	unspecified product	0.798458	8.42717	28.1548	1.11989e-07	1.46599e-05	13072	13167	12522	8066	7884	8066	1
GMOY010388	minidiscs	0.58015	5.31052	17.054	3.63309e-05	0.00211866	1546	1514	1184	1017	967	1060	1
GMOY010965	concentrative Na+-nucleoside cotransporter cNT1/cNT2	0.537717	6.9103	9.44648	0.00211554	0.0435692	4473	5079	3232	3247	3043	3065	1
GMOY012079	unspecified product	-1.26605	3.80124	11.8502	0.000576556	0.0178675	330	145	245	380	759	769	-1

## Sheet: Heme binding
Gene ID	Product Description	logFC	logCPM	LR	PValue	FDR	X3xant_MG1	X3xant_MG2	X3xant_MG3	Scr_MG1	Scr_MG2	Scr_MG3	de
GMOY002158	Ubiquitin Ligase	-1.82874	2.88973	21.031	4.51922e-06	0.000403814	140	96	55	229	295	615	-1
GMOY003204	Cytochrome P450	-1.00099	5.45318	18.1782	2.01166e-05	0.00134272	1051	625	898	1709	1971	1910	-1
GMOY006213	*cytochrome P450 4d14 in MD	-1.89847	2.86328	11.6675	0.000636001	0.018842	118	80	74	120	630	344	-1
GMOY006761	cytochrome P450-4g1	-1.9889	6.31567	64.4655	9.82364e-16	4.53525e-13	1213	933	729	2814	5061	4396	-1
GMOY001150	*cytochrome P450 305a1 in MD	0.705705	10.4893	9.52742	0.00202424	0.0423181	63063	52397	43946	35287	39655	28341	1
GMOY002937	disembodied	0.584372	3.7024	13.4474	0.000245344	0.00937385	500	493	395	320	328	347	1
GMOY003093	nitric-oxide synthase, invertebrate	3.16747	3.27105	51.1464	8.57276e-13	2.7106e-10	537	643	376	52	95	33	1
